# Supplementary material for: Hybrid self-optimized clustering model based on citation links and textual features to detect research topics
Source: PLoS One. 2017 Oct 27;12(10):e0187164. doi: 10.1371/journal.pone.0187164 (PMC5659815; doi:10.1371/journal.pone.0187164)
Supplement: S1 Data — (XLSX) [file pone.0187164.s001.xlsx]

## Sheet: Fig2
Year	Papers	Citations	References
1980	1	106	12
1981	1	500	61
1983	1	68	20
1984	3	4030	76
1985	3	831	52
1986	3	415	63
1987	4	140	50
1988	7	360	88
1989	10	524	210
1990	20	726	415
1991	18	1075	431
1992	33	1356	733
1993	35	2579	645
1994	42	1411	978
1995	74	2779	2044
1996	126	4452	4046
1997	87	3890	2351
1998	107	3501	2731
1999	121	4448	3126
2000	99	3222	2457
2001	115	4398	3188
2002	129	4706	3648
2003	134	3890	3880
2004	197	5482	5209
2005	208	4285	5055
2006	247	5931	7220
2007	240	5395	7131
2008	299	7456	10090
2009	439	7245	14494
2010	510	7742	18681
2011	591	6059	21421
2012	600	5024	22291
2013	642	4475	25796
2014	722	3519	30916
2015	725	1636	32745
2016	685	309	34001
2017	25	0	1142
