# Supplementary material for: Hybrid self-optimized clustering model based on citation links and textual features to detect research topics
Source: PLoS One. 2017 Oct 27;12(10):e0187164. doi: 10.1371/journal.pone.0187164 (PMC5659815; doi:10.1371/journal.pone.0187164)
Supplement: S2 Data — It also includes the values of tp, fp, tn, fn, precision, and recall. (XLSX) [file pone.0187164.s002.xlsx]

## Sheet: fig3
Alpha	TP	FP	TN	FN	Precision	Recall	F1	RI
0	4161325	1472139	19404344	1625445	0.73868	0.71911	0.728764	0.883826
0.05	4278103	1355361	19519226	1510563	0.759409	0.739048	0.74909	0.892514
0.1	4637728	995736	20376298	653491	0.823246	0.876495	0.849037	0.938146
0.15	4235495	1397969	19368598	1661191	0.751846	0.718284	0.734682	0.885267
0.2	4140495	1492969	19395765	1634024	0.734982	0.717029	0.725894	0.882723
0.25	4501858	1131606	19762813	1266976	0.799128	0.780376	0.78964	0.910042
0.3	4496863	1136601	20015523	1014266	0.798241	0.81596	0.807004	0.919332
0.35	4487816	1145648	20016032	1013757	0.796635	0.815733	0.806071	0.919012
0.4	4473646	1159818	20008327	1021462	0.79412	0.814114	0.803993	0.918192
0.45	4476625	1156839	20016545	1013244	0.794649	0.815434	0.804907	0.918611
0.5	4251584	1381880	20095503	934286	0.754702	0.81984	0.785923	0.913133
0.55	5311244	322220	20684813	344976	0.942803	0.939009	0.940902	0.974977
0.6	3703677	1929787	19940318	1089471	0.657442	0.772702	0.710428	0.886763
0.65	3230460	2403004	19458050	1571739	0.573441	0.672704	0.619119	0.850928
0.7	3152619	2480845	19234835	1794954	0.559624	0.637205	0.5959	0.839637
0.75	3131320	2502144	19480973	1548816	0.555843	0.669066	0.607222	0.84807
0.8	2742209	2891255	18188631	2841158	0.486771	0.491139	0.488945	0.785007
0.85	2633199	3000265	18363650	2666139	0.467421	0.496892	0.481706	0.787483
0.9	2061287	3572177	17336826	3692963	0.3659	0.35822	0.362019	0.727522
0.95	1400095	4233369	16501510	4528279	0.248532	0.236168	0.242192	0.671396
1	464671	5168793	18939731	2090058	0.0824841	0.181887	0.113498	0.727758
