# Supplementary material for: Hybrid self-optimized clustering model based on citation links and textual features to detect research topics
Source: PLoS One. 2017 Oct 27;12(10):e0187164. doi: 10.1371/journal.pone.0187164 (PMC5659815; doi:10.1371/journal.pone.0187164)
Supplement: S3 Data — The evaluation measures include precision, recall, F1 measure, and RI, and the different methods include the models listed in Table 3. (XLSX) [file pone.0187164.s003.xlsx]

## Sheet: fig4
Models	precision	recall	F1	RI
Amsler	0.0824841	0.181887	0.113498	0.727758
TF-IDF+OA	0.73868	0.71911	0.728764	0.883826
Amsler+OA	0.261584	0.213691	0.235225	0.64062
BC+TF-IDF	0.755006	0.87837	0.81203	0.926148
CoC+TF-IDF	0.913032	0.938548	0.925614	0.968995
Amsler+TF-IDF	0.917643	0.94333	0.930309	0.970952
BC+TF-IDF+OA	0.623609	0.720149	0.668411	0.869274
CoC+TF-IDF+OA	0.749348	0.765233	0.757207	0.898469
Amsler+TF-IDF+OA	0.746207	0.913937	0.821599	0.931532
