# Supplementary material for: Hybrid self-optimized clustering model based on citation links and textual features to detect research topics
Source: PLoS One. 2017 Oct 27;12(10):e0187164. doi: 10.1371/journal.pone.0187164 (PMC5659815; doi:10.1371/journal.pone.0187164)
Supplement: S4 Data — (XLSX) [file pone.0187164.s004.xlsx]

## Sheet: Sheet1
Year	cluster#1	Year	cluster#2	Year	cluster#3	Year	cluster#4	Year	cluster#5	Year	cluster#6	Year	cluster#7
1989	1	1987	1	1980	1	1983	1	1988	2	1986	1	1985	1
1990	2	1988	2	1981	1	1984	2	1989	1	1987	1	1987	1
1992	1	1990	2	1984	1	1985	2	1990	2	1991	1	1988	1
1993	1	1991	1	1986	1	1986	1	1991	2	1992	2	1989	2
1994	2	1992	1	1987	1	1988	2	1992	4	1993	7	1990	2
1995	9	1993	3	1989	2	1989	4	1993	3	1994	5	1991	2
1996	7	1994	1	1990	3	1990	9	1994	4	1995	11	1992	7
1997	8	1995	2	1991	5	1991	7	1995	3	1996	15	1993	5
1998	9	1996	8	1992	5	1992	13	1996	11	1997	9	1994	4
1999	13	1997	3	1993	6	1993	10	1997	5	1998	14	1995	13
2000	5	1998	1	1994	7	1994	19	1998	6	1999	18	1996	18
2001	8	1999	2	1995	17	1995	19	1999	11	2000	18	1997	12
2002	7	2000	1	1996	25	1996	42	2000	8	2001	12	1998	22
2003	12	2001	1	1997	16	1997	34	2001	5	2002	23	1999	16
2004	18	2002	4	1998	17	1998	38	2002	13	2003	21	2000	17
2005	17	2003	1	1999	18	1999	43	2003	4	2004	19	2001	24
2006	14	2004	5	2000	18	2000	32	2004	13	2005	23	2002	22
2007	19	2005	7	2001	18	2001	46	2005	12	2006	32	2003	24
2008	26	2006	6	2002	21	2002	39	2006	15	2007	39	2004	28
2009	30	2007	6	2003	32	2003	40	2007	16	2008	40	2005	42
2010	37	2008	8	2004	39	2004	75	2008	16	2009	61	2006	38
2011	37	2009	12	2005	36	2005	70	2009	30	2010	80	2007	35
2012	42	2010	11	2006	53	2006	88	2010	28	2011	88	2008	53
2013	27	2011	20	2007	41	2007	83	2011	35	2012	97	2009	68
2014	45	2012	17	2008	51	2008	105	2012	27	2013	102	2010	90
2015	37	2013	12	2009	65	2009	173	2013	52	2014	110	2011	83
2016	56	2014	26	2010	86	2010	178	2014	47	2015	101	2012	95
2017	2	2015	19	2011	123	2011	205	2015	39	2016	103	2013	114
		2016	22	2012	106	2012	216	2016	42	2017	4	2014	104
		2017	1	2013	119	2013	216					2015	124
				2014	146	2014	244					2016	93
				2015	148	2015	257					2017	3
				2016	147	2016	222
				2017	8	2017	7
