# Supplementary material for: Hybrid self-optimized clustering model based on citation links and textual features to detect research topics
Source: PLoS One. 2017 Oct 27;12(10):e0187164. doi: 10.1371/journal.pone.0187164 (PMC5659815; doi:10.1371/journal.pone.0187164)
Supplement: S5 Data — (XLS) [file pone.0187164.s005.xls]

## Sheet: cluster#1
Terms	Frequency
dmus	1690
decis	1669
set	1474
weight	1443
rank	1245
select	1146
fuzzi	1001
optim	906
frontier	859
multipl	845
dmu	815
estim	766
score	743
variabl	716
scale	700
linear	684
stage	667
altern	655
illustr	650
determin	646
function	594
algorithm	548
decisionmak	536
oper	535
manag	530
network	528
comput	526
identifi	517
number	503
criteria	497
alloc	494
project	465
supplier	462
return	457
integr	453
prefer	446
introduc	444
object	437
order	436
addit	432
numer	427
procedur	427
solv	421
level	412
interv	406
combin	391
target	386
resourc	385
exist	384
consid	382
general	381
stochast	371
valu	370
design	367
point	364
practic	362
group	359
final	358
framework	358
find	356
demonstr	351
test	343
includ	340
requir	338
crosseffici	337
literatur	332
structur	329
suppli	328
chain	324
extend	321
common	319
discuss	318
restrict	317
calcul	312
simul	311
indic	310
tool	307
assumpt	298
direct	294
comparison	293
generat	291
time	291
incorpor	288
discrimin	286
manufactur	285
benchmark	284
concept	281
real	279
increas	278
deal	276
bound	272
plan	270
form	268
observ	268
parametr	268
standard	266
tradit	266
aggreg	265
distribut	264
defin	263
type	262
convent	260
condit	259
util	257
maker	256
specif	256
distanc	253
deriv	252
power	252
recent	252
formul	251
exampl	248
possibl	248
produc	246
technic	245
issu	243
construct	242
ratio	240
refer	240
empir	239
supereffici	238
statist	236
suggest	235
convex	234
theori	232
uncertainti	231
compani	228
situat	228
robust	224
individu	223
organ	222
involv	221
consist	220
inputoutput	220
mathemat	220
purpos	220
flexibl	218
advantag	217
imprecis	216
paramet	216
assum	215
game	213
qualiti	211
examin	210
analyt	209
strategi	208
classif	206
environ	206
shown	204
support	204
previous	201
employ	200
risk	199
index	198
industri	198
investig	198
presenc	198
compon	197
potenti	197
sensit	197
sampl	194
analyz	193
signific	193
extens	191
radial	191
undesir	191
ccr	190
constraint	190
properti	189
larg	188
work	188
relationship	187
similar	187
current	186
idea	185
address	184
nonparametr	184
econom	182
multiobject	181
maxim	178
mean	178
term	176
aim	175
implement	174
portfolio	174
goal	172
total	172
averag	171
context	171
origin	171
subject	171
dynam	170
establish	170
reduc	170
singl	170
rate	169
simultan	169
limit	168
call	167
fix	167
main	167
price	167
achiev	166
repres	166
valid	166
weak	166
account	165
ahp	164
characterist	164
feasibl	164
complex	163
multicriteria	163
attribut	162
cooper	162
wide	162
cluster	161
respect	161
al	160
control	158
differ	158
consider	157
region	157
lead	156
multipli	155
size	155
rts	154
assign	153
rule	153
character	152
constant	152
modifi	152
contribut	150
due	150
error	150
articl	149
environment	147
experi	147
desir	146
chang	145
candid	142
equival	142
classifi	141
focus	141
impact	141
transform	140
scenario	138
central	137
natur	137
hybrid	135
view	134
rang	133
minim	132
activ	131
hierarchi	131
share	130
depend	129
review	129
domin	128
regress	128
fdh	127
featur	127
servic	127
high	126
uniqu	126
lower	125
negat	125
slack	125
adjust	124
bank	122
role	122
theoret	122
period	121
found	120
prove	120
suitabl	120
part	119
simpl	117
area	116
basic	116
bcc	115
ideal	115
custom	114
enhanc	114
extrem	114
predict	114
explor	113
reliabl	113
analys	112
classic	112
conduct	112
discretionari	112
vector	112
interpret	111
public	111
interest	110
maximum	110
overcom	110
special	110
step	110
capabl	109
competit	109
determinist	109
dual	109
knowledg	109
yield	109
correl	108
dispos	108
market	108
major	107
proport	107
qualit	107
variat	107
electr	106
free	106
quantit	105
basi	104
decomposit	104
firm	104
integ	104
softwar	104
expert	103
futur	103
ordin	103
posit	103
profit	103
engin	102
homogen	102
mix	102
polici	102
sector	102
complet	101
perspect	101
random	101
strong	101
critic	100
influenc	100
matrix	100
plant	100
interact	99
respons	99
sum	99
composit	98
manageri	98
class	97
cross	96
decreas	96
forest	96
reason	96
sustain	96
deabas	95
balanc	94
infeas	94
mcdm	94
take	94
vrs	94
assur	93
year	93
attent	92
criterion	92
intern	92
layout	92
phase	92
congest	91
invest	91
orient	91
treat	91
uncertain	91
choic	90
correct	90
peer	90
busi	89
comprehens	89
author	88
describ	88
elast	88
enabl	88
journal	88
locat	88
avoid	87
countri	87
degre	87
entiti	87
field	87
made	87
outlier	87
reduct	87
separ	87
small	87
stabil	87
identif	86
offer	86
world	86
handl	85
note	85
bias	84
cone	84
difficulti	84
global	84
initi	84
prioriti	84
accept	83
full	83
intermedi	83
margin	83
neural	83
pareto	83
reflect	83
choos	82
dm	82
enterpris	82
expect	82
independ	82
insight	82
precis	82
search	82
amount	81
impos	81
partial	81
safeti	81
sourc	81
ann	80
line	80
upper	80
abil	79
facil	79
good	79
robot	79
superior	79
adapt	78
give	78
hull	78
adopt	77
crisp	77
dataset	77
detect	77
explicit	77
logist	77
success	77
virtual	77
vote	77
approxim	76
carlo	76
crs	76
higher	76
implic	76
molp	76
mont	76
player	76
scheme	76
charn	75
concern	75
drawback	75
genet	75
key	75
machin	75
pair	75
remain	75
aspect	74
carri	74
demand	74
mainten	74
relev	74
sbm	74
fact	73
local	73
strateg	73
subset	73
topsi	73
coeffici	72
difficult	72
equal	72
exhibit	72
minimum	72
nonlinear	72
principl	72
affect	71
pps	71
report	71
suffici	71
transport	71
constrain	70
organiz	70
pairwis	70
parallel	70
space	70
user	70
financi	69
state	69
taiwan	69
benefit	68
face	68
invers	68
vari	68
worst	68
build	67
express	67
facet	67
forecast	67
fulli	67
joint	67
princip	67
strength	67
bootstrap	66
pattern	66
play	66
shortcom	66
artifici	65
banker	65
branch	65
consumpt	65
definit	65
deviat	65
elimin	65
life	65
continu	64
fair	64
gain	64
green	64
invari	64
lp	64
outcom	64
typic	64
actual	63
attempt	63
close	63
reveal	63
taguchi	63
TRUE	63
allow	62
detail	62
infer	62
nation	62
substitut	62
version	62
accur	61
creat	61
easili	61
hand	61
link	61
occur	61
popular	61
revenu	61
budget	60
realworld	60
satisfi	60
sens	60
seri	60
systemat	60
under	60
great	59
ii	59
pca	59
status	59
vendor	59
outputori	58
question	58
use	58
challeng	57
mechan	57
univers	57
ad	56
behavior	56
exact	56
innov	56
inputsoutput	56
normal	56
optimum	56
categori	55
maintain	55
side	55
slacksbas	55
advanc	54
collect	54
confid	54
consum	54
depart	54
european	54
fit	54
judgment	54
olymp	54
pessimist	54
prior	54
satisfact	54
tradeoff	54
connect	53
experiment	53
explain	53
multiattribut	53
optimist	53
priorit	53
probabl	53
profil	53
recommend	53
task	53
aris	52
contrast	52
iran	52
miss	52
ar	51
categor	51
chanc	51
conclud	51
crossevalu	51
dimens	51
dimension	51
dispatch	51
distinct	51
divid	51
dualrol	51
emerg	51
nois	51
revers	51
russel	51
trade	51
unifi	51
verifi	51
conclus	50
conflict	50
mine	50
monoton	50
replac	50
train	50
accuraci	49
china	49
citi	49
convert	49
distinguish	49
fdea	49
multistag	49
option	49
practition	49
favor	48
hierarch	48
learn	48
low	48
oil	48
path	48
publish	48
efficaci	47
end	47
evid	47
heurist	47
preserv	47
proper	47
remov	47
returnsscal	47
chosen	46
endogen	46
ensur	46
exogen	46
failur	46
hyperplan	46
inventori	46
iter	46
lack	46
membership	46
perturb	46
realist	46
receiv	46
redund	46
represent	46
stock	46
varianc	46
assist	45
attain	45
compet	45
economi	45
entropi	45
manner	45
schedul	45
super	45
survey	45
understand	45
way	45
ambigu	44
district	44
heterogen	44
logic	44
multivari	44
need	44
regard	44
secondari	44
serv	44
argu	43
buyer	43
extern	43
help	43
past	43
scienc	43
squar	43
aid	42
decompos	42
lean	42
materi	42
metric	42
outperform	42
permit	42
vagu	42
captur	41
domain	41
farrel	41
flow	41
kind	41
loss	41
social	41
team	41
varieti	41
effort	40
epsilon	40
gas	40
human	40
inconsist	40
item	40
lie	40
res	40
treatment	40
zhu	40
attract	39
energi	39
ga	39
impli	39
inher	39
matric	39
particip	39
seek	39
complementari	38
compos	38
configur	38
differenti	38
frequent	38
guarante	38
modif	38
notion	38
optimis	38
panel	38
quantiti	38
reach	38
section	38
surfac	38
theorem	38
translat	38
appear	37
cardin	37
partner	37
person	37
purchas	37
realloc	37
relax	37
usual	37
valuabl	37
analyst	36
capac	36
entir	36
essenti	36
fail	36
finit	36
gap	36
norm	36
site	36
slackbas	36
unlik	36
boundari	35
contextdepend	35
cycl	35
health	35
malmquist	35
member	35
mold	35
occurr	35
rout	35
variant	35
belong	34
bid	34
care	34
cell	34
commerci	34
communic	34
compromis	34
correspond	34
deaar	34
decid	34
element	34
famili	34
gdea	34
highlight	34
implicit	34
instanc	34
motiv	34
multidimension	34
priori	34
qfd	34
access	33
action	33
associ	33
contractor	33
cook	33
crucial	33
da	33
easi	33
educ	33
forestri	33
inject	33
multi	33
multirespons	33
mutual	33
rough	33
shape	33
topic	33
vehicl	33
archimedean	32
clear	32
cover	32
discret	32
dualiti	32
greater	32
intellig	32
madm	32
map	32
mention	32
milp	32
offic	32
piecewis	32
recogn	32
rhode	32
road	32
run	32
apprais	31
closest	31
deploy	31
facilit	31
guid	31
highest	31
ignor	31
integervalu	31
linguist	31
ordinari	31
screen	31
shop	31
smooth	31
academ	30
circumst	30
confirm	30
credit	30
deada	30
divers	30
divis	30
equilibrium	30
institut	30
iranian	30
multioutput	30
opportun	30
personnel	30
ration	30
subsequ	30
symmetr	30
wang	30
complement	29
econometr	29
equit	29
exclud	29
extract	29
influenti	29
japanes	29
judgement	29
negoti	29
revis	29
substanti	29
turn	29
visual	29
absolut	28
box	28
corpor	28
earlier	28
first	28
hold	28
interdepend	28
intersect	28
mpss	28
open	28
proof	28
quantifi	28
sort	28
station	28
top	28
trend	28
volum	28
asymptot	27
black	27
compris	27
defect	27
expans	27
fundament	27
job	27
larger	27
meaning	27
mode	27
opinion	27
polyhedr	27
primari	27
reli	27
sequenc	27
sfa	27
tone	27
abc	26
accommod	26
alphacut	26
axiomat	26
capit	26
check	26
comment	26
complic	26
cut	26
decad	26
disadvantag	26
ec	26
evolutionari	26
fraction	26
fund	26
geometr	26
hospit	26
inputori	26
intens	26
meet	26
multiplecriteria	26
organis	26
reallif	26
remedi	26
resili	26
retail	26
triangular	26
urban	26
anp	25
axiom	25
cms	25
csw	25
emphasi	25
equat	25
formal	25
foundat	25
inequ	25
minimax	25
omit	25
optima	25
percentag	25
progress	25
resolv	25
sc	25
school	25
start	25
student	25
traffic	25
vital	25
voter	25
auction	24
caus	24
chart	24
collabor	24
contextu	24
emiss	24
follow	24
graphic	24
grey	24
hse	24
incomplet	24
india	24
layer	24
pl	24
place	24
poor	24
problemat	24
put	24
regular	24
scalar	24
subsystem	24
transfer	24
unknown	24
viewpoint	24
accord	23
ahpdea	23
augment	23
bad	23
core	23
databas	23
deahp	23
designmethodologyapproach	23
discov	23
drawn	23
exclus	23
iii	23
inclus	23
nondiscretionari	23
post	23
procur	23
ram	23
simplifi	23
speed	23
transit	23
unrealist	23
valuat	23
violat	23
aggress	22
arbitrari	22
asset	22
bargain	22
cancer	22
col	22
converg	22
doubl	22
elicit	22
eur	22
frame	22
largest	22
light	22
longterm	22
perfect	22
queue	22
secur	22
spanish	22
static	22
toloo	22
transmiss	22
word	22
agenc	21
cellular	21
center	21
claim	21
coach	21
conceptu	21
consequ	21
coordin	21
credibl	21
ensembl	21
extent	21
fare	21
forward	21
ident	21
largescal	21
merit	21
name	21
neglect	21
probabilist	21
proven	21
provinc	21
realiz	21
scope	21
simpli	21
tackl	21
ultim	21
uniform	21
agricultur	20
airlin	20
assembl	20
benevol	20
binari	20
contain	20
expand	20
exploit	20
factori	20
load	20
lps	20
mcda	20
medal	20
monitor	20
nash	20
societi	20
subunit	20
suffer	20
translog	20
usag	20
accomplish	19
answer	19
antiid	19
appropri	19
basebal	19
bayesian	19
chines	19
code	19
compens	19
consensus	19
constitut	19
content	19
deliveri	19
discriminatori	19
driver	19
dss	19
equip	19
excel	19
execut	19
extra	19
fulfil	19
jahanshahloo	19
lag	19
list	19
metaheurist	19
primal	19
stakehold	19
store	19
strict	19
summer	19
taxonomi	19
textil	19
toler	19
unobserv	19
utilis	19
adequ	18
alpha	18
avail	18
bring	18
ce	18
ci	18
concav	18
concentr	18
contract	18
curv	18
excess	18
favour	18
fdp	18
formula	18
grow	18
infrastructur	18
length	18
liu	18
medic	18
modul	18
multiperiod	18
newli	18
overlap	18
parti	18
phenomenon	18
pure	18
quadrat	18
regul	18
restaur	18
satisfactori	18
sequenti	18
shadow	18
short	18
simar	18
turkey	18
water	18
bridg	17
bsc	17
clarifi	17
ecoeffici	17
emphas	17
event	17
govern	17
growth	17
insur	17
intend	17
introduct	17
investor	17
long	17
mpi	17
multilevel	17
necessarili	17
pitfal	17
plot	17
popul	17
privat	17
promis	17
railway	17
retain	17
revisit	17
serial	17
ssd	17
unchang	17
widespread	17
administr	16
alter	16
bankruptci	16
bilevel	16
built	16
bundl	16
chanceconstrain	16
cobbdougla	16
communiti	16
coneratio	16
conveni	16
deliv	16
earli	16
ecolog	16
embed	16
enumer	16
ergonom	16
erp	16
exponenti	16
graph	16
healthcar	16
imposs	16
infinitesim	16
loglinear	16
maximin	16
maximis	16
mission	16
money	16
morey	16
necess	16
overestim	16
packag	16
paretoeffici	16
questionnair	16
rapid	16
save	16
shannon	16
smaller	16
smart	16
spatial	16
stepwis	16
telecommun	16
versus	16
win	16
absenc	15
anchor	15
array	15
bar	15
behav	15
behaviour	15
burden	15
canon	15
compat	15
cope	15
diver	15
dms	15
encount	15
evolv	15
exchang	15
flaw	15
guidelin	15
hypothesi	15
hypothet	15
incent	15
incorrect	15
induc	15
interior	15
intertempor	15
intuitionist	15
law	15
loop	15
mcdea	15
microarray	15
modern	15
multipleobject	15
nonconvex	15
nonradi	15
obvious	15
orthogon	15
outsourc	15
paid	15
pay	15
predetermin	15
preferenti	15
preprocess	15
promethe	15
pss	15
quantil	15
radius	15
rais	15
shortest	15
socioeconom	15
straightforward	15
style	15
uk	15
union	15
wu	15
amin	14
anfi	14
ant	14
asymmetr	14
automobil	14
bodi	14
chen	14
cis	14
column	14
contrari	14
count	14
delet	14
deterior	14
distort	14
ea	14
easier	14
er	14
exercis	14
format	14
indirect	14
leagu	14
led	14
lexicograph	14
likelihood	14
mislead	14
month	14
ndea	14
outlin	14
peopl	14
petersen	14
primarili	14
pso	14
ray	14
scorecard	14
season	14
simplex	14
singlestag	14
slight	14
split	14
steel	14
threshold	14
wast	14
winner	14
accid	13
acquir	13
add	13
amt	13
appreci	13
attach	13
blast	13
broad	13
car	13
consecut	13
crosssect	13
dairi	13
defici	13
denomin	13
descript	13
eigenvector	13
employe	13
euclidean	13
fill	13
fms	13
forc	13
frequenc	13
grade	13
greatest	13
horizon	13
inappropri	13
interfac	13
intuit	13
km	13
left	13
librari	13
lowest	13
mitig	13
multiproduct	13
networkbas	13
neutral	13
node	13
ocra	13
ol	13
owa	13
paretokoopman	13
pcadea	13
pilot	13
promot	13
realiti	13
refin	13
reward	13
rise	13
shapley	13
shift	13
smaa	13
solver	13
suit	13
tier	13
uniti	13
vikor	13
activitybas	12
agil	12
agre	12
air	12
annual	12
arithmet	12
coal	12
counterpart	12
devis	12
dispar	12
dispers	12
diversif	12
document	12
draw	12
drs	12
encompass	12
equiti	12
estat	12
evolut	12
except	12
expens	12
fabric	12
fatten	12
grid	12
guidanc	12
hdi	12
highway	12
keep	12
li	12
locationalloc	12
matter	12
misspecif	12
multiinput	12
osd	12
outputinput	12
particl	12
payoff	12
physic	12
pollut	12
portion	12
possess	12
prevent	12
profession	12
quick	12
reactiv	12
replic	12
residu	12
scientif	12
sharp	12
statement	12
summar	12
suppos	12
termin	12
tobit	12
today	12
tournament	12
unbound	12
underestim	12
window	12
aforement	11
agent	11
andersen	11
argument	11
aridea	11
biobject	11
biomark	11
bod	11
buy	11
canadian	11
cdm	11
chin	11
circuit	11
closer	11
coupl	11
dam	11
date	11
deadiscrimin	11
deaeffici	11
debat	11
depict	11
devot	11
discount	11
distancebas	11
doubt	11
electron	11
escal	11
fewer	11
fixedsum	11
fluid	11
fmea	11
fourth	11
generalis	11
gradient	11
hard	11
histor	11
hyperbol	11
interrel	11
invalid	11
invert	11
justif	11
khodabakhshi	11
korean	11
last	11
longer	11
mcic	11
navig	11
normat	11
oecd	11
paretooptim	11
petrochem	11
pms	11
pool	11
pose	11
preliminari	11
proceed	11
prod	11
prospect	11
rdea	11
readili	11
record	11
recruit	11
render	11
reorgan	11
reservoir	11
sahoo	11
segment	11
semiparametr	11
sever	11
solar	11
sole	11
spirit	11
stata	11
stone	11
subgroup	11
swarm	11
vertic	11
warehous	11
admiss	10
aspir	10
bidbid	10
break	10
bus	10
chemic	10
cloud	10
combinatori	10
command	10
commit	10
constitu	10
contamin	10
convers	10
counti	10
cricket	10
de	10
deafdh	10
deatyp	10
defens	10
disciplin	10
disturb	10
dramat	10
dummi	10
eas	10
elect	10
fahp	10
fdef	10
fr	10
front	10
gather	10
gdp	10
gold	10
goodnessfit	10
gradual	10
grosskopf	10
huge	10
hypothes	10
imc	10
insuffici	10
irrelev	10
japan	10
justifi	10
kao	10
kpis	10
kress	10
labor	10
labour	10
lambda	10
luo	10
maxima	10
mba	10
mill	10
mixtur	10
mobil	10
move	10
ms	10
nonneg	10
nowaday	10
occas	10
park	10
peerevalu	10
pertain	10
platform	10
prescrib	10
proposit	10
provinci	10
provis	10
raw	10
recurs	10
reject	10
remark	10
satisf	10
sdea	10
se	10
seiford	10
simplic	10
smallest	10
spearman	10
spite	10
stand	10
stress	10
summari	10
tend	10
transact	10
transpar	10
trapezoid	10
tree	10
yu	10
anal	9
appar	9
arc	9
arriv	9
autom	9
background	9
bankercharnescoop	9
bcceffici	9
begin	9
big	9
blackbox	9
board	9
brazilian	9
breast	9
carbon	9
cebd	9
charg	9
charnescooperrhod	9
clinic	9
coalit	9
coher	9
commonweight	9
compact	9
compensatori	9
competitor	9
conjunct	9
czech	9
decision	9
decoupl	9
densiti	9
display	9
division	9
earthquak	9
elabor	9
epsilonconstraint	9
eventu	9
explan	9
farm	9
financ	9
firmspecif	9
ground	9
grs	9
guh	9
held	9
heteroscedast	9
hoc	9
home	9
inabl	9
incommensur	9
languag	9
lca	9
limitationsimpl	9
linkag	9
lot	9
macroergonom	9
manipul	9
mannwhitney	9
merg	9
minimis	9
mip	9
modm	9
multipleinput	9
multipleoutput	9
net	9
notic	9
ownership	9
partit	9
pass	9
pds	9
pick	9
polit	9
predefin	9
prescript	9
preval	9
programmingbas	9
qol	9
ratiobas	9
recov	9
reengin	9
repeat	9
reserv	9
rigor	9
row	9
sas	9
scs	9
semiinfinit	9
sought	9
synthes	9
tabl	9
tactic	9
taiwanes	9
tco	9
ten	9
tender	9
tie	9
travel	9
tune	9
unabl	9
usabl	9
volatil	9
weightrestrict	9
zsgdea	9
affin	8
algebra	8
allianc	8
analysisbas	8
architectur	8
arrang	8
audit	8
belief	8
benefici	8
beta	8
bronz	8
buyersuppli	8
ccdea	8
cea	8
cite	8
cognit	8
colleg	8
compound	8
concessionair	8
concret	8
cumul	8
daili	8
dematel	8
diagnost	8
drive	8
ee	8
elementari	8
em	8
emergi	8
enter	8
erm	8
ethylen	8
experienc	8
extremeeffici	8
faster	8
finish	8
fluctuat	8
footbal	8
freeli	8
fuel	8
gaug	8
gdss	8
gene	8
golani	8
gp	8
gra	8
gray	8
gscm	8
holist	8
incid	8
indian	8
indispens	8
ineffect	8
insert	8
intent	8
internet	8
irrig	8
jackknif	8
judg	8
knapsack	8
kuosmanen	8
label	8
leader	8
lee	8
lovel	8
mco	8
medium	8
militari	8
misclassif	8
moder	8
monetari	8
montecarlo	8
movement	8
multilay	8
naiv	8
neighborhood	8
nondomin	8
nonsmooth	8
nt	8
nurs	8
overview	8
paradigm	8
passeng	8
patient	8
perceiv	8
persuas	8
pgp	8
philosophi	8
port	8
postal	8
pp	8
prevail	8
programm	8
rangeadjust	8
rdm	8
realvalu	8
reconfigur	8
rectifi	8
room	8
rpn	8
sale	8
schmidt	8
sci	8
scm	8
seismic	8
shortfal	8
sign	8
silver	8
smc	8
soft	8
soil	8
sound	8
subsidi	8
sueyoshi	8
sureti	8
surfact	8
surpris	8
tenni	8
think	8
thrall	8
threat	8
turkish	8
understood	8
vanet	8
var	8
verif	8
vessel	8
wait	8
whilst	8
wider	8
wireless	8
worstcas	8
yang	8
acknowledg	7
act	7
adjac	7
advisor	7
alphalevel	7
analog	7
anova	7
antieffici	7
appeal	7
arbitrarili	7
art	7
attitud	7
auto	7
automot	7
axe	7
basketbal	7
beij	7
briefli	7
card	7
cbr	7
ccm	7
censor	7
charact	7
cnls	7
commod	7
confin	7
confus	7
cra	7
creation	7
dealt	7
deawei	7
decentr	7
dedic	7
depth	7
dilemma	7
disaggreg	7
disast	7
discharg	7
dissimilar	7
distress	7
diverg	7
ebca	7
elsevi	7
entri	7
essenc	7
evidenti	7
fall	7
fdheffici	7
figur	7
fsfld	7
gam	7
generic	7
gm	7
gross	7
helicopt	7
hightechnolog	7
homothet	7
hsee	7
im	7
inadequ	7
instrument	7
intang	7
interesting	7
interoper	7
iso	7
istanbul	7
jet	7
kpi	7
kruskalw	7
liang	7
lpgwahp	7
machineri	7
magnitud	7
maj	7
media	7
median	7
meta	7
mixeffici	7
mlp	7
mop	7
mopso	7
multicompon	7
multifunct	7
municip	7
nearest	7
noisi	7
nomin	7
nonsubstitut	7
npos	7
nsbm	7
nsgaii	7
ntm	7
obes	7
omega	7
omiss	7
ongo	7
operat	7
owner	7
percept	7
policymak	7
polym	7
portugues	7
posterior	7
postul	7
ppos	7
prepar	7
programmat	7
protocol	7
quasiconcav	7
ramp	7
recognit	7
reformul	7
refurbish	7
remanufactur	7
repair	7
resampl	7
retriev	7
rich	7
river	7
root	7
round	7
scholar	7
semiconductor	7
setup	7
ship	7
sigma	7
simpler	7
smt	7
spain	7
span	7
spheric	7
sscm	7
stabl	7
staff	7
standpoint	7
subsidiari	7
swat	7
temperatur	7
tep	7
tfdea	7
thermal	7
thousand	7
throughput	7
timeconsum	7
unbias	7
uncov	7
underwrit	7
unreason	7
weld	7
wilson	7
workshop	7
zone	7
acceler	6
adequaci	6
age	6
agreement	6
analysisdiscrimin	6
anticip	6
ap	6
appl	6
armi	6
asfm	6
autonom	6
award	6
back	6
baselin	6
basket	6
bisect	6
bond	6
brazil	6
brockett	6
canada	6
carryov	6
casebas	6
cast	6
[truncated: 4,968 more rows]

## Sheet: cluster#2
Terms	Frequency
energi	2673
environment	1742
industri	1257
china	1206
region	1169
countri	999
emiss	964
econom	900
growth	684
polici	565
sustain	524
power	514
plant	493
undesir	440
consumpt	409
estim	409
scale	399
import	384
provinc	384
ineffici	374
ecoeffici	357
oper	354
malmquist	349
resourc	349
empir	346
frontier	328
potenti	321
manufactur	314
carbon	313
pollut	306
manag	305
applic	303
reduct	303
process	301
electr	292
present	288
area	285
identifi	282
analyz	276
differ	275
transport	269
citi	268
agricultur	267
stage	265
time	263
unit	259
variabl	258
economi	255
score	251
nation	248
provid	248
determin	247
averag	245
examin	245
high	245
firm	243
innov	242
calcul	240
produc	239
state	239
generat	234
govern	229
reduc	228
employ	227
capit	226
consid	225
progress	224
found	222
framework	222
benchmark	221
chines	221
construct	221
order	221
invest	218
direct	217
techniqu	215
includ	213
european	212
methodolog	212
function	211
optim	208
util	208
set	207
case	205
influenc	204
investig	204
dispos	203
suggest	200
achiev	196
main	196
term	193
practic	192
contribut	191
natur	188
desir	187
environ	185
intens	185
make	183
rank	183
sourc	183
structur	183
higher	182
addit	181
decreas	179
obtain	178
urban	178
posit	177
regul	177
final	176
integr	176
save	176
activ	174
combin	174
alloc	173
greenhous	172
radial	171
social	171
compon	169
account	166
target	166
central	163
dynam	163
distanc	162
reveal	161
enterpris	158
wast	158
specif	156
major	155
return	155
fuel	154
low	154
due	152
price	151
select	150
ratio	149
discuss	148
global	147
regress	147
strategi	147
human	145
tfp	144
analys	143
compani	143
eu	143
type	143
aim	142
group	142
renew	142
exist	141
gas	141
rate	141
build	140
comput	139
parametr	139
trend	139
decis	138
decompos	138
implement	138
larg	138
number	138
general	137
issu	137
sampl	137
relationship	136
adopt	135
water	135
ecolog	134
implic	133
problem	133
object	131
gap	130
condit	129
recent	129
evid	128
gdp	128
negat	128
oecd	128
perspect	128
articl	127
oil	127
enhanc	126
public	126
purpos	126
concept	125
green	125
amount	124
competit	124
control	124
manageri	124
market	124
comparison	123
network	122
weight	122
demonstr	121
eastern	121
inform	121
world	121
panel	120
converg	117
affect	116
highest	116
vulner	116
futur	115
unifi	115
design	114
servic	114
role	112
test	112
abat	111
capac	111
incorpor	111
protect	111
tradit	111
plan	110
coal	109
illustr	109
promot	109
decomposit	108
distribut	108
program	108
focus	107
requir	107
valu	107
aggreg	106
climat	106
land	106
farmer	105
lower	105
observ	105
pattern	105
support	105
good	104
introduc	104
spatial	104
composit	103
conduct	102
explor	102
iran	102
congest	99
labor	99
previous	99
suppli	99
western	99
key	98
life	97
multipl	97
statist	97
tool	97
farm	96
limit	96
materi	96
benefit	94
consider	94
popul	94
characterist	93
refer	93
taiwan	93
altern	91
establish	91
turkey	91
air	90
capabl	90
current	90
individu	90
lead	90
nonparametr	90
road	90
pure	89
ha	88
locat	88
reform	87
trade	87
gain	86
shift	86
deriv	85
tourism	85
corpor	84
cycl	84
literatur	84
extend	82
local	81
point	81
safeti	81
totalfactor	81
dioxid	80
intern	80
mean	80
provinci	80
union	80
food	79
attent	78
depend	78
repres	78
metafronti	77
organ	77
size	77
stochast	77
bootstrap	76
chemic	76
demand	76
form	76
ghg	76
great	76
standard	76
treatment	76
defin	75
work	75
capita	74
member	74
respect	74
advanc	73
decisionmak	73
separ	73
fossil	72
mj	72
slacksbas	72
adjust	71
consist	71
criteria	71
maker	71
context	70
correl	70
degre	70
europ	70
incom	70
profit	70
small	70
scenario	69
similar	69
slack	69
take	69
variat	69
access	68
assumpt	68
inputoutput	68
annual	67
bias	67
categori	67
quantit	67
wide	67
wind	67
attempt	66
concern	66
crop	66
reason	66
share	66
weak	66
yield	66
comprehens	65
convent	65
disast	65
rapid	65
thermal	65
transit	65
analyt	64
carri	64
cluster	64
japan	64
catch	63
chain	63
common	63
featur	63
goal	63
interest	63
play	63
advantag	62
aspect	62
conserv	62
consum	62
domest	62
part	62
rang	62
recommend	62
strong	62
address	61
cement	61
financi	61
project	61
qualiti	61
review	61
busi	60
east	60
infrastructur	60
respons	60
coastal	59
real	59
theori	59
understand	59
mix	58
step	58
vehicl	58
caus	57
india	57
involv	57
zone	57
allow	56
balanc	56
conclus	56
constant	56
sensit	56
simultan	56
singl	56
transform	56
labour	55
dmus	54
face	54
linear	54
attribut	53
critic	53
declin	53
experienc	53
japanes	53
largest	53
net	53
relev	53
coalfir	52
greater	52
insight	52
solar	52
decad	51
dimens	51
enabl	51
explain	51
extens	51
formul	51
initi	51
cultur	50
diesel	50
evolut	50
heterogen	50
railway	50
basi	49
classifi	49
coeffici	49
creat	49
extern	49
grow	49
made	49
theoret	49
vari	49
administr	48
deabas	48
knowledg	48
mpi	48
sbm	48
basic	47
conclud	47
effort	47
excess	47
impli	47
lca	47
lowest	47
origin	47
privat	47
procedur	47
reflect	47
view	47
west	47
collect	46
domin	46
institut	46
north	46
pressur	46
wastewat	46
cultiv	45
extent	45
fertil	45
field	45
fish	45
forc	45
gross	45
mine	45
vector	45
exhibit	44
forest	44
presenc	44
primari	44
reach	44
risk	44
abil	43
damag	43
drive	43
engin	43
highlight	43
kg	43
properti	43
quantifi	43
tfee	43
assum	42
bad	42
minim	42
nitrogen	42
paramet	42
situat	42
actual	41
adapt	41
captur	41
challeng	41
cover	41
educ	41
mitig	41
predict	41
report	41
spanish	41
brazil	40
expenditur	40
margin	40
mode	40
occur	40
opportun	40
outcom	40
prioriti	40
proport	40
shown	40
societi	40
substanti	40
suitabl	40
survey	40
valid	40
attract	39
character	39
confirm	39
contrast	39
deal	39
joint	39
policymak	39
restrict	39
south	39
tax	39
ad	38
asia	38
concentr	38
continu	38
densiti	38
expect	38
fluctuat	38
modifi	38
spillov	38
window	38
wwtps	38
driver	37
econometr	37
geograph	37
hydrogen	37
ict	37
maintain	37
past	37
shadow	37
static	37
telecommun	37
avoid	36
differenti	36
fatal	36
fleet	36
footprint	36
heat	36
link	36
luenberg	36
mechan	36
peopl	36
permit	36
random	36
regard	36
shape	36
beij	35
call	35
detail	35
essenti	35
fund	35
italian	35
numer	35
photovolta	35
regulatori	35
serv	35
simul	35
strateg	35
cooper	34
divid	34
equip	34
experi	34
help	34
maxim	34
prevent	34
resili	34
scheme	34
secur	34
slight	34
spain	34
success	34
treat	34
worker	34
accumul	33
approxim	33
attain	33
close	33
driven	33
energysav	33
guid	33
hazard	33
kind	33
remain	33
scienc	33
seri	33
stock	33
subject	33
supereffici	33
warm	33
african	32
constraint	32
emerg	32
facil	32
fuzzi	32
ii	32
mathemat	32
popular	32
solv	32
agenc	31
author	31
brazilian	31
cucumb	31
end	31
expans	31
korea	31
larger	31
loss	31
need	31
nuclear	31
possibl	31
question	31
solut	31
tobit	31
airlin	30
al	30
commerci	30
dispar	30
feasibl	30
flexibl	30
hand	30
hybrid	30
identif	30
long	30
orient	30
phase	30
protocol	30
pulp	30
quota	30
satisfi	30
socioeconom	30
usag	30
accid	29
action	29
correct	29
databas	29
flow	29
gase	29
hierarchi	29
meet	29
metabol	29
offer	29
physic	29
princip	29
put	29
rice	29
scientif	29
unif	29
uniqu	29
wheat	29
biodiesel	28
fisheri	28
germani	28
hightech	28
lag	28
magnitud	28
open	28
poor	28
redund	28
rts	28
scope	28
sfa	28
asian	27
complex	27
dataset	27
distinguish	27
drought	27
instal	27
line	27
logist	27
maximum	27
multicriteria	27
municip	27
principl	27
quantiti	27
realloc	27
room	27
solid	27
verifi	27
africa	26
ahp	26
appear	26
avail	26
bric	26
complet	26
elimin	26
fix	26
flood	26
forecast	26
freight	26
inputori	26
kyoto	26
malmquistluenberg	26
partial	26
robust	26
sea	26
simpl	26
southern	26
special	26
typic	26
bcc	25
choic	25
contributor	25
crucial	25
dmu	25
expand	25
incent	25
indian	25
instrument	25
interv	25
irrig	25
minimum	25
monitor	25
place	25
realiz	25
recogn	25
strength	25
te	25
turn	25
algorithm	24
classif	24
counti	24
depart	24
describ	24
destin	24
equal	24
follow	24
foreign	24
law	24
light	24
list	24
load	24
lowcarbon	24
oliv	24
overcom	24
percent	24
petroleum	24
prefer	24
pv	24
smaller	24
status	24
vessel	24
accur	23
agglomer	23
aquacultur	23
biomass	23
disabl	23
discrimin	23
emergi	23
fire	23
household	23
iii	23
independ	23
led	23
matter	23
middl	23
multidimension	23
optimum	23
option	23
pca	23
polit	23
poverti	23
proper	23
seek	23
site	23
steel	23
subsidi	23
ton	23
age	22
america	22
built	22
ccr	22
clean	22
clear	22
consequ	22
credit	22
difficulti	22
fact	22
forestri	22
health	22
interpret	22
introduct	22
lack	22
longterm	22
macroeconom	22
path	22
primarili	22
run	22
swedish	22
uk	22
vrs	22
way	22
aid	21
candid	21
confid	21
coordin	21
distinct	21
divers	21
german	21
half	21
hypothesi	21
interact	21
intermedi	21
machineri	21
mainland	21
modern	21
park	21
percentag	21
reliabl	21
rural	21
school	21
singapor	21
slackbas	21
stabil	21
super	21
systemat	21
task	21
topic	21
turkish	21
uncertainti	21
under	21
valuabl	21
versus	21
virtual	21
worldwid	21
accept	20
asset	20
communic	20
crisi	20
drawn	20
encourag	20
energyintens	20
first	20
forward	20
fossilfuel	20
fundament	20
geolog	20
homogen	20
itali	20
medium	20
multiobject	20
outperform	20
ownership	20
petrochem	20
rais	20
record	20
revenu	20
segment	20
sequenti	20
speed	20
subsequ	20
ten	20
ann	19
chosen	19
coupl	19
ddf	19
deterior	19
easili	19
entir	19
entiti	19
fdi	19
full	19
indirect	19
infer	19
iranian	19
jiangsu	19
mill	19
million	19
northeast	19
passeng	19
prefectur	19
prove	19
restructur	19
short	19
smes	19
stateown	19
substitut	19
suffer	19
tradeoff	19
transfer	19
vital	19
belong	18
broadband	18
canada	18
circular	18
colombian	18
complementari	18
conceptu	18
core	18
debat	18
definit	18
district	18
element	18
enjoy	18
ensur	18
error	18
facilit	18
give	18
hdi	18
highway	18
korean	18
learn	18
norway	18
obvious	18
offic	18
pay	18
promis	18
qualit	18
questionnair	18
receiv	18
recycl	18
reli	18
seaport	18
sever	18
shortag	18
start	18
sum	18
tomato	18
welfar	18
wellb	18
academ	17
annex	17
assist	17
behavior	17
bound	17
correspond	17
crs	17
dts	17
emphasi	17
factori	17
fair	17
fast	17
firmlevel	17
gradual	17
hotel	17
inclus	17
intertempor	17
manur	17
nois	17
parti	17
rise	17
traffic	17
urgent	17
act	16
aviat	16
ce	16
compris	16
convers	16
corn	16
cross	16
discharg	16
document	16
ee	16
fit	16
free	16
french	16
fulli	16
grey	16
hierarch	16
motiv	16
movement	16
nox	16
peer	16
pesticid	16
port	16
publish	16
recoveri	16
replac	16
residu	16
river	16
sawmil	16
tempor	16
tendenc	16
top	16
truck	16
TRUE	16
upper	16
utilis	16
varieti	16
volum	16
accompani	15
american	15
artifici	15
bank	15
convex	15
detect	15
distort	15
employe	15
epi	15
explicit	15
express	15
extrem	15
fall	15
frequent	15
grain	15
horizon	15
inequ	15
legisl	15
lie	15
northern	15
northwest	15
occurr	15
organiz	15
post	15
pte	15
rail	15
regim	15
rose	15
rout	15
scenic	15
se	15
seed	15
soil	15
spend	15
stakehold	15
subsystem	15
sugarcan	15
tend	15
unbalanc	15
wood	15
absolut	14
acceler	14
acquir	14
barrier	14
bioga	14
black	14
canadian	14
center	14
circumst	14
cool	14
crosscountri	14
curv	14
danish	14
depth	14
diverg	14
domain	14
draw	14
dredg	14
dual	14
equival	14
ethylen	14
exploit	14
favor	14
gasolin	14
grape	14
greek	14
happi	14
hydroelectr	14
intend	14
iron	14
layer	14
metric	14
mobil	14
modal	14
moga	14
netherland	14
neural	14
northeastern	14
norwegian	14
notion	14
optimis	14
outputori	14
oxid	14
pareto	14
patent	14
ration	14
remark	14
remov	14
retail	14
secondari	14
shanghai	14
shortterm	14
side	14
softwar	14
stabl	14
station	14
suffici	14
synthet	14
truncat	14
accuraci	13
adequ	13
apec	13
australia	13
australian	13
begin	13
caa	13
compos	13
connect	13
constitut	13
dairi	13
decoupl	13
determinist	13
difficult	13
distributor	13
earli	13
ec	13
ecoinnov	13
endogen	13
explan	13
foundat	13
greec	13
hour	13
impos	13
injuri	13
inventori	13
maiz	13
map	13
mark	13
metropolitan	13
move	13
multipli	13
newli	13
paid	13
phenomenon	13
plateau	13
portug	13
prevail	13
space	13
steam	13
strawberri	13
superior	13
sweden	13
switzerland	13
train	13
unlik	13
viewpoint	13
wireless	13
absorpt	12
allevi	12
associ	12
awar	12
background	12
benefici	12
beverag	12
brought	12
burden	12
carrier	12
centuri	12
club	12
coeq	12
cogener	12
constrain	12
contain	12
contract	12
crosssect	12
cumul	12
denmark	12
deplet	12
digit	12
disadvantag	12
discretionari	12
ecotechnolog	12
exclud	12
exclus	12
fare	12
franc	12
guidanc	12
heavi	12
huge	12
imag	12
iv	12
lifecycl	12
longrun	12
mcda	12
mediterranean	12
mention	12
orang	12
paddi	12
particip	12
pm	12
portfolio	12
quantil	12
raw	12
sale	12
season	12
ship	12
strengthen	12
use	12
user	12
worst	12
absenc	11
argu	11
assur	11
axiom	11
block	11
bottom	11
bridg	11
broad	11
budget	11
civil	11
command	11
contrari	11
convert	11
counterpart	11
croatia	11
designmethodologyapproach	11
diffus	11
dutch	11
ecosystem	11
expert	11
exploratori	11
export	11
facefac	11
game	11
gj	11
government	11
greatest	11
hydropow	11
idea	11
ignor	11
inciner	11
inconsist	11
latex	11
marin	11
minimis	11
month	11
multistag	11
museum	11
nationwid	11
packag	11
releas	11
returnsscal	11
russel	11
saharan	11
soot	11
spatialtempor	11
stimul	11
summar	11
threshold	11
usual	11
watersh	11
audit	10
big	10
biochar	10
box	10
causal	10
charn	10
cobbdougla	10
content	10
creation	10
criterion	10
date	10
deepen	10
devic	10
display	10
earlier	10
elast	10
electron	10
energyenviron	10
energypollut	10
exampl	10
exogen	10
extract	10
feder	10
financ	10
friend	10
genet	10
ghana	10
glove	10
grower	10
guangdong	10
handl	10
harm	10
heritag	10
holist	10
ineffect	10
influenti	10
insuffici	10
interst	10
kingdom	10
largescal	10
latent	10
leader	10
liaon	10
multimod	10
multioutput	10
multivari	10
name	10
necess	10
nis	10
nt	10
opposit	10
overestim	10
pacif	10
parallel	10
potato	10
prosper	10
pursu	10
push	10
realist	10
rest	10
rule	10
russia	10
scscs	10
search	10
section	10
shortcom	10
slow	10
spearman	10
stress	10
stricter	10
sugar	10
sulfur	10
surplus	10
taiwanes	10
till	10
tobacco	10
trout	10
uenm	10
veget	10
zsgdea	10
aris	9
assign	9
automot	9
bangladesh	9
bass	9
bod	9
bring	9
care	9
categor	9
classic	9
collabor	9
combust	9
communiti	9
consolid	9
cook	9
dc	9
deploy	9
deregul	9
economywid	9
ecosan	9
ei	9
eiolca	9
eip	9
emit	9
emitt	9
emphas	9
endow	9
energyeffici	9
energyrel	9
enforc	9
equat	9
execut	9
exert	9
failur	9
favour	9
fishermen	9
fraction	9
geometr	9
golestan	9
ground	9
guidelin	9
harmon	9
hei	9
histor	9
hog	9
hrst	9
implicit	9
inland	9
internet	9
invert	9
journal	9
live	9
livestock	9
malaysia	9
matrix	9
media	9
mid	9
mjha	9
mlpi	9
moder	9
mpp	9
mrt	9
narrow	9
necessarili	9
normal	9
northwestern	9
note	9
nre	9
nutrient	9
own	9
oxygen	9
person	9
precis	9
prepar	9
press	9
programm	9
rare	9
resort	9
reus	9
rich	9
romania	9
root	9
rough	9
rubber	9
sd	9
shandong	9
shed	9
shenyang	9
sign	9
soe	9
southeast	9
spike	9
split	9
storag	9
tabl	9
taxonomi	9
territori	9
thermoelectr	9
thought	9
travel	9
ultim	9
underestim	9
uniform	9
varianc	9
yangtz	9
yazd	9
add	8
airport	8
anim	8
appar	8
apprais	8
asean	8
atlant	8
automobil	8
baltic	8
baselin	8
behaviour	8
biodivers	8
branch	8
canola	8
cap	8
census	8
chiller	8
choos	8
class	8
cm	8
columbia	8
complement	8
contractor	8
countrylevel	8
crash	8
day	8
delta	8
descript	8
discrep	8
dust	8
ecoineffici	8
economist	8
entail	8
entrepreneurship	8
equiti	8
evidenc	8
excel	8
explanatori	8
fail	8
figur	8
freedom	8
hicksmoorsteen	8
hold	8
hotspot	8
hyperbol	8
inadequ	8
increment	8
insur	8
intellectu	8
intensif	8
intensifi	8
intervent	8
interview	8
item	8
kernel	8
kilomet	8
kuznet	8
late	8
lesson	8
livabl	8
lot	8
malta	8
manner	8
march	8
maritim	8
mcpi	8
meaning	8
meat	8
metal	8
migrant	8
modest	8
monoton	8
motor	8
neoclass	8
nonlinear	8
nut	8
outlier	8
philippin	8
pictur	8
poland	8
portugues	8
prior	8
proxi	8
pump	8
purchas	8
railroad	8
ram	8
rangeadjust	8
refin	8
regist	8
relax	8
revolut	8
rs	8
salmon	8
sand	8
sanit	8
scarc	8
skill	8
sm	8
sought	8
sound	8
southwest	8
soybean	8
speci	8
store	8
stream	8
tariff	8
tc	8
temperatur	8
tfdea	8
tgc	8
third	8
tonn	8
translat	8
transmiss	8
ua	8
undertak	8
variant	8
weather	8
whilst	8
widespread	8
winwin	8
wors	8
accomplish	7
accord	7
afghan	7
agreement	7
anfi	7
anhui	7
autonom	7
bat	7
bayesian	7
began	7
benefitcost	7
button	7
byproduct	7
car	7
cent	7
charg	7
coast	7
compact	7
compens	7
compet	7
concret	7
conflict	7
conscious	7
contemporan	7
corrupt	7
coupon	7
crosseffici	7
crossmodel	7
cut	7
cybercrim	7
de	7
deeper	7
deficit	7
degrad	7
diminish	7
disaggreg	7
disclosur	7
discov	7
divis	7
doubl	7
dramat	7
drawback	7
dump	7
ecoproduct	7
ecotox	7
eit	7
embodi	7
enact	7
equilibrium	7
era	7
esi	7
est	7
etfe	7
exercis	7
expens	7
exposur	7
fill	7
floor	7
fourth	7
gather	7
geotherm	7
gh	7
gtfp	7
guilan	7
hainan	7
heavili	7
hong	7
hypothes	7
ida	7
ideal	7
imped	7
incid	7
induc	7
inflat	7
inher	7
inputspecif	7
iso	7
isol	7
job	7
judgment	7
justifi	7
kong	7
kuosmanen	7
legal	7
liber	7
linkag	7
log	7
ltccb	7
machin	7
massiv	7
mea	7
mi	7
migrat	7
mnmcpi	7
mushroom	7
mussel	7
ndea	7
nowaday	7
nr	7
oblig	7
oe	7
offset	7
omit	7
opencast	7
organis	7
pace	7
palm	7
peruvian	7
pose	7
possess	7
priorit	7
probabl	7
proven	7
raft	7
realiti	7
redd	7
republ	7
resid	7
right	7
roadmap	7
rtsdts	7
scarciti	7
screen	7
shop	7
sichuan	7
simar	7
solow	7
sophist	7
squar	7
staff	7
star	7
strict	7
stronger	7
subcompon	7
subsector	7
summer	7
supersbm	7
switchgrass	7
textil	7
threat	7
today	7
toxic	7
trace	7
translog	7
twenti	7
uncov	7
underperform	7
unemploy	7
univers	7
version	7
worsen	7
acquisit	6
actor	6
analysisbas	6
aquat	6
ar	6
austria	6
autocorrel	6
bc	6
billion	6
biolog	6
break	6
breakdown	6
breed	6
british	6
broiler	6
bureau	6
cableway	6
certif	6
check	6
ci	6
clarifi	6
cleaner	6
closer	6
coffe	6
commiss	6
commit	6
concurr	6
consecut	6
costeffect	6
creativ	6
custom	6
der	6
devot	6
diagnost	6
dialysi	6
dissimilar	6
downward	6
drop	6
earn	6
ecer	6
econ	6
eleven	6
encompass	6
energyratio	6
enlarg	6
entrepreneuri	6
epc	6
ethanol	6
eventu	6
evolv	6
exceed	6
except	6
fdh	6
finland	6
foster	6
front	6
fulfil	6
gher	6
graph	6
grid	6
groundwat	6
gwp	6
hard	6
harvest	6
hev	6
highspe	6
hubei	6
ident	6
ilgu	6
incomplet	6
incur	6
indonesia	6
indonesian	6
island	6
jurisdict	6
kawasaki	6
kpa	6
lake	6
last	6
lec	6
lithuanian	6
loess	6
longer	6
lsp	6
marketori	6
mediums	6
merg	6
mexico	6
miner	6
ministri	6
moment	6
monetari	6
mountain	6
multifactor	6
multipleinput	6
neglect	6
nexus	6
nonradi	6
notic	6
occup	6
ocean	6
offici	6
offshor	6
ongo	6
orchardist	6
overview	6
pair	6
pathway	6
peak	6
plain	6
plausibl	6
postreform	6
profil	6
prospect	6
provis	6
qinghai	6
quantif	6
rain	6
recipi	6
repair	6
residenti	6
respond	6
retrofit	6
revers	6
rim	6
satisfact	6
sbmdea	6
sec	6
seef	6
segreg	6
semiparametr	6
shiftshar	6
smartphon	6
sole	6
spot	6
spread	6
stand	6
sudden	6
sumgain	6
surfac	6
surviv	6
taxat	6
theorem	6
thirti	6
tillag	6
timewindow	6
tm	6
turnov	6
twofold	6
uncontrol	6
underground	6
upgrad	6
upward	6
valuat	6
vertic	6
wave	6
weaken	6
wealth	6
wefnexus	6
weigh	6
welsh	6
widen	6
wider	6
wilson	6
withdraw	6
word	6
wwtp	6
zhejiang	6
academia	5
accommod	5
additivebas	5
alfalfa	5
alongsid	5
announc	5
argument	5
arrang	5
artisan	5
ascend	5
asymmetr	5
banker	5
batteri	5
believ	5
beta	5
bigger	5
biggest	5
bind	5
biofuel	5
bitumin	5
board	5
bohai	5
boreal	5
bpc	5
bus	5
california	5
capitalenergi	5
cattl	5
channel	5
chees	5
cite	5
citizen	5
claim	5
cod	5
colombia	5
con	5
conveni	5
convinc	5
cop	5
costeffici	5
council	5
ct	5
cyprus	5
deada	5
dear	5
detriment	5
dfe	5
diagnosi	5
dimension	5
disagr	5
dispers	5
dualiti	5
easi	5
economicenvironment	5
ed	5
emp	5
endpip	5
energyconsum	5
engag	5
enter	5
estat	5
et	5
eui	5
faster	5
fat	5
feed	5
fiscal	5
frequenc	5
freshwat	5
frontierbas	5
generalis	5
ggbi	5
ggi	5
glass	5
grant	5
grown	5
gw	5
healthi	5
heilongjiang	5
heurist	5
hinder	5
horizont	5
host	5
hot	5
hu	5
hydro	5
iceland	5
immun	5
impair	5
imper	5
infeas	5
inspir	5
intellig	5
intercrop	5
investor	5
ireland	5
jiaozuo	5
juli	5
keep	5
kerosen	5
kgcoeq	5
kiln	5
kortelainen	5
kwh	5
kwhyear	5
label	5
latest	5
lci	5
lcia	5
leadership	5
limitationsimpl	5
lithuania	5
livelihood	5
longitudin	5
lose	5
macro	5
malaysian	5
matur	5
mcdm	5
medic	5
meta	5
meter	5
milk	5
[truncated: 3,904 more rows]

## Sheet: cluster#3
Terms	Frequency
firm	1443
compani	886
oper	866
industri	849
market	589
hotel	510
technic	493
financi	428
scale	417
competit	364
empir	346
fund	317
busi	293
frontier	291
return	277
sector	274
sampl	268
variabl	267
practic	266
determin	265
identifi	262
airlin	249
profit	242
insur	240
intern	239
manufactur	239
indic	238
corpor	233
taiwan	233
enterpris	226
innov	224
strategi	224
util	221
invest	219
inform	218
investig	217
methodolog	216
distribut	212
time	212
resourc	211
size	210
differ	207
posit	206
year	206
analyz	205
regul	205
electr	204
risk	204
relationship	203
chang	201
set	198
unit	196
framework	194
evid	191
regress	189
econom	187
servic	185
manageri	183
order	180
present	180
chain	176
number	174
averag	172
case	172
integr	169
techniqu	166
test	166
decis	165
privat	165
index	164
employ	161
high	161
higher	161
capit	158
organiz	158
account	157
term	157
strateg	156
achiev	153
analys	152
type	152
total	150
influenc	149
network	149
activ	148
includ	148
mutual	148
price	148
design	147
found	145
potenti	144
select	144
implic	143
control	142
rank	142
structur	141
organ	138
statist	138
parametr	137
polici	136
purpos	136
addit	135
alloc	135
construct	135
aim	134
literatur	132
discuss	130
obtain	130
custom	129
dynam	129
stock	129
function	128
major	128
articl	127
contribut	127
make	127
countri	126
focus	122
explor	121
global	121
public	121
ratio	121
consid	120
lead	120
main	119
rate	119
environment	118
growth	118
combin	117
larg	117
optim	116
reveal	116
adopt	115
implement	114
affect	113
comparison	113
environ	113
final	112
predict	112
retail	112
tourist	112
revenu	111
issu	110
qualiti	110
govern	109
specif	109
tradit	109
advantag	108
economi	106
project	106
telecommun	106
support	105
direct	103
object	103
state	103
characterist	102
general	102
malmquist	101
program	100
stochast	100
exist	99
bootstrap	98
demonstr	98
tool	98
capabl	97
futur	97
individu	97
sale	97
sourc	97
suppli	97
due	96
small	96
enhanc	95
european	95
illustr	94
problem	94
perspect	93
multipl	92
team	92
role	91
produc	90
spanish	90
altern	88
decreas	88
region	88
area	87
chines	87
compon	87
offer	87
power	86
consist	85
ownership	85
recent	85
share	85
generat	84
ic	84
reduc	84
asset	83
context	83
current	83
life	83
incent	82
portfolio	82
stateown	82
calcul	79
deriv	79
gain	79
limit	79
panel	79
key	78
respons	78
social	78
theori	78
failur	77
observ	77
origin	77
store	77
success	77
comput	76
insight	76
abil	75
conduct	74
low	74
work	74
address	73
establish	73
procedur	73
knowledg	72
concept	71
sustain	71
tourism	71
correl	70
demand	70
introduc	70
list	70
benefit	69
carrier	68
depend	68
nation	68
advertis	66
form	66
employe	65
logist	65
natur	65
nonparametr	65
play	65
japanes	64
capac	63
critic	63
semiconductor	63
investor	62
negat	62
point	62
explain	61
face	61
china	60
dimens	60
indian	60
understand	60
consider	59
trend	59
attract	58
lower	58
regulatori	58
repres	58
ship	58
variat	58
basi	57
mean	57
taiwanes	57
target	57
transport	57
world	57
adjust	56
collect	56
cooper	56
hypothesi	56
incorpor	56
independ	56
mobil	56
report	56
robust	56
smes	56
aggreg	55
exchang	55
experi	55
intellectu	55
involv	55
requir	55
valid	55
creat	54
equiti	54
gap	54
locat	54
similar	54
common	53
initi	53
local	53
previous	53
view	53
audit	52
board	52
constant	52
greater	52
human	52
internet	52
player	52
standard	51
textil	51
attribut	50
decisionmak	50
extern	50
footbal	50
institut	50
railway	50
slack	50
tobit	50
top	50
trade	50
deregul	49
heterogen	49
made	49
merger	49
mix	49
theoret	49
balanc	48
cluster	48
good	48
refer	48
acquisit	47
continu	47
defin	47
distanc	47
expect	47
extend	47
interest	47
labor	47
pure	47
strong	47
survey	47
valu	47
weight	47
author	46
flexibl	46
larger	46
onlin	46
plan	46
categori	45
part	45
reliabl	45
review	45
separ	45
bus	44
confirm	44
expenditur	44
reduct	44
restaur	44
take	44
brazilian	43
condit	43
crisi	43
district	43
expens	43
hold	43
uncertainti	43
compens	42
conclus	42
criteria	42
cycl	42
line	42
relev	42
respect	42
transit	42
analyt	41
car	41
club	41
concern	41
factori	41
food	41
past	41
satisfact	41
subject	41
wide	41
brand	40
character	40
consum	40
effort	40
emerg	40
open	40
real	40
advanc	39
carri	39
execut	39
foreign	39
franchis	39
hybrid	39
longterm	39
pattern	39
properti	39
question	39
remain	39
superior	39
challeng	38
conclud	38
divers	38
equip	38
export	38
leagu	38
link	38
mainten	38
mine	38
monitor	38
reason	38
shown	38
singl	38
commerci	37
complex	37
contrast	37
exhibit	37
korean	37
outcom	37
user	37
weak	37
attempt	36
attent	36
decompos	36
degre	36
designmethodologyapproach	36
domin	36
erp	36
maxim	36
reflect	36
bias	35
captur	35
engin	35
great	35
item	35
metafronti	35
metric	35
organis	35
orient	35
patent	35
rang	35
simultan	35
train	35
classifi	34
comprehens	34
csr	34
cultur	34
domest	34
formul	34
ith	34
menu	34
strength	34
supplier	34
tend	34
truncat	34
turkish	34
verifi	34
bankruptci	33
channel	33
convent	33
featur	33
field	33
goal	33
learn	33
prefer	33
quantit	33
regard	33
aspect	32
central	32
compet	32
deal	32
describ	32
fabless	32
inputoutput	32
opportun	32
possibl	32
promot	32
spain	32
associ	31
assum	31
canadian	31
decad	31
divid	31
earn	31
electron	31
greek	31
help	31
korea	31
leverag	31
mill	31
progress	31
serv	31
sfa	31
smaller	31
vertic	31
actual	30
age	30
bcc	30
cover	30
driver	30
element	30
enabl	30
extent	30
largest	30
linear	30
minim	30
room	30
safeti	30
situat	30
uniqu	30
accuraci	29
agenc	29
avoid	29
bsc	29
decomposit	29
evolut	29
gas	29
highest	29
highlight	29
intens	29
mathemat	29
modifi	29
peer	29
portugues	29
presenc	29
primari	29
season	29
seri	29
special	29
step	29
amount	28
basic	28
classif	28
competitor	28
conceptu	28
deabas	28
declin	28
geograph	28
lack	28
oil	28
paramet	28
plant	28
popular	28
prior	28
profession	28
radial	28
sensit	28
surviv	28
vari	28
way	28
air	27
behavior	27
call	27
choic	27
coffe	27
communic	27
content	27
diversif	27
divis	27
edd	27
experienc	27
extens	27
firmlevel	27
german	27
hypothes	27
inventori	27
mechan	27
pharmaceut	27
recommend	27
scheme	27
secur	27
seek	27
segment	27
substanti	27
supereffici	27
systemat	27
transact	27
travel	27
annual	26
assumpt	26
ccr	26
consumpt	26
destin	26
fact	26
famili	26
fix	26
french	26
impli	26
maintain	26
mediums	26
mpi	26
outsourc	26
varieti	26
build	25
ceo	25
collabor	25
detail	25
grey	25
linkag	25
maker	25
multidimension	25
pay	25
percent	25
publish	25
purchas	25
reach	25
site	25
skill	25
soe	25
subsequ	25
varianc	25
versus	25
web	25
ad	24
close	24
concentr	24
consolid	24
correct	24
fabric	24
forc	24
hightech	24
led	24
long	24
margin	24
month	24
motiv	24
protect	24
reform	24
scope	24
simul	24
transmiss	24
truck	24
uk	24
yield	24
circuit	23
complet	23
converg	23
display	23
dispos	23
distinct	23
excel	23
green	23
intertempor	23
japan	23
limitationsimpl	23
partial	23
pca	23
percept	23
place	23
pls	23
poor	23
proport	23
slacksbas	23
suitabl	23
agricultur	22
allianc	22
attain	22
belong	22
budget	22
cater	22
compris	22
databas	22
dataset	22
detect	22
hedg	22
hous	22
light	22
member	22
moder	22
overcom	22
persist	22
receiv	22
sawmil	22
shift	22
sport	22
statement	22
treat	22
turnov	22
union	22
accur	21
certif	21
chemic	21
credit	21
deada	21
econometr	21
end	21
energi	21
ensur	21
essenti	21
event	21
exogen	21
full	21
fulli	21
ict	21
infer	21
ipo	21
medium	21
packag	21
rapid	21
start	21
te	21
tpm	21
transform	21
turkey	21
under	21
vehicl	21
algorithm	20
appear	20
aris	20
behaviour	20
british	20
choos	20
composit	20
contract	20
crosssect	20
dealer	20
desir	20
difficulti	20
engag	20
format	20
fuzzi	20
guidelin	20
infrastructur	20
interpret	20
iran	20
match	20
media	20
minimum	20
net	20
partner	20
princip	20
quantiti	20
random	20
search	20
section	20
slackbas	20
solut	20
spend	20
tradeoff	20
warehous	20
academ	19
access	19
action	19
allow	19
america	19
apprais	19
argu	19
client	19
differenti	19
east	19
endogen	19
equal	19
error	19
forecast	19
grow	19
guid	19
handl	19
italian	19
lag	19
outperform	19
parti	19
pdo	19
pl	19
policymak	19
principl	19
propertyli	19
rise	19
run	19
sri	19
taipei	19
today	19
worst	19
acquir	18
adapt	18
caus	18
citi	18
contractor	18
convex	18
definit	18
discrimin	18
driven	18
emphasi	18
europ	18
excess	18
exploit	18
facilit	18
imag	18
intang	18
loss	18
lowcost	18
meet	18
merchandis	18
mode	18
neural	18
norwegian	18
numer	18
occur	18
particip	18
passeng	18
percentag	18
phase	18
recogn	18
restructur	18
road	18
sbm	18
scorecard	18
south	18
stream	18
subsidi	18
telecom	18
traffic	18
use	18
vendor	18
accept	17
asian	17
aviat	17
coal	17
counterpart	17
crucial	17
defens	17
draw	17
expans	17
forest	17
fundament	17
give	17
idea	17
india	17
interact	17
journal	17
map	17
merg	17
metal	17
own	17
permit	17
rais	17
save	17
simar	17
simpl	17
staff	17
turn	17
usag	17
websit	17
act	16
al	16
american	16
cargo	16
climat	16
commerc	16
committe	16
consequ	16
constraint	16
contextu	16
cpa	16
difficult	16
explicit	16
flow	16
health	16
labour	16
lec	16
materi	16
multicriteria	16
need	16
occup	16
promis	16
quantil	16
regim	16
reli	16
salari	16
scenario	16
valuabl	16
ahp	15
aid	15
australian	15
automobil	15
care	15
charn	15
commit	15
earlier	15
elimin	15
expert	15
fail	15
fleet	15
free	15
game	15
intermedi	15
liber	15
matter	15
maximum	15
meaning	15
monopoli	15
note	15
ntt	15
path	15
primarili	15
resili	15
resourcebas	15
restrict	15
salesforc	15
shortterm	15
space	15
status	15
task	15
ten	15
toll	15
typic	15
wilson	15
window	15
worker	15
accommod	14
administr	14
block	14
broad	14
causal	14
clear	14
contrari	14
depart	14
diversifi	14
dmus	14
document	14
earli	14
entir	14
estat	14
fair	14
financ	14
firmspecif	14
hand	14
heat	14
hierarchi	14
joint	14
mitig	14
npd	14
post	14
questionnair	14
reit	14
remark	14
reward	14
satisfi	14
sell	14
softwar	14
strengthen	14
sugar	14
urban	14
wast	14
zealand	14
approxim	13
automot	13
basebal	13
branch	13
buyer	13
candid	13
cloth	13
conflict	13
contain	13
core	13
crosseffici	13
debt	13
default	13
digit	13
emphas	13
entiti	13
eso	13
express	13
extra	13
favor	13
histor	13
induc	13
instrument	13
introduct	13
leader	13
legaci	13
lowest	13
malaysia	13
matrix	13
person	13
physic	13
prioriti	13
programm	13
pte	13
rail	13
realiz	13
resort	13
revers	13
rough	13
rout	13
se	13
semiparametr	13
signal	13
sponsorship	13
squar	13
star	13
tax	13
tour	13
unlik	13
wood	13
appar	12
assist	12
banker	12
bayesian	12
bc	12
bottom	12
bound	12
bring	12
categor	12
cognit	12
complianc	12
convert	12
discount	12
distinguish	12
divestitur	12
dual	12
era	12
eu	12
facebook	12
fit	12
frame	12
franchisor	12
fulfil	12
gender	12
hospit	12
ignor	12
logit	12
longitudin	12
loyalti	12
machineri	12
magnitud	12
median	12
move	12
multistag	12
overview	12
perceiv	12
petroleum	12
pollut	12
recess	12
revis	12
scienc	12
sharehold	12
shortrun	12
slight	12
stabil	12
style	12
subsidiari	12
telephon	12
tqm	12
TRUE	12
undertak	12
adequ	11
aircraft	11
bank	11
bell	11
big	11
buy	11
cap	11
catch	11
cent	11
centr	11
civil	11
complement	11
consult	11
costeffect	11
crs	11
deliveri	11
deploy	11
disadvantag	11
discretionari	11
disintegr	11
dollar	11
drawn	11
easili	11
emiss	11
equat	11
facil	11
farrel	11
fdh	11
first	11
fluctuat	11
formal	11
frequent	11
germani	11
gradual	11
half	11
homogen	11
hour	11
hull	11
ii	11
inher	11
intermediari	11
iranian	11
itali	11
kind	11
latin	11
male	11
million	11
multin	11
ongo	11
optimum	11
outlet	11
pre	11
proactiv	11
qualit	11
quantifi	11
reorgan	11
reserv	11
rule	11
sens	11
shadow	11
shape	11
short	11
shortcom	11
side	11
sole	11
static	11
stronger	11
tfp	11
topic	11
undesir	11
vector	11
virtual	11
volum	11
vrs	11
wage	11
worldwid	11
aep	10
aerospac	10
analyst	10
appropri	10
argument	10
autom	10
avail	10
beverag	10
brazil	10
canada	10
check	10
claim	10
classic	10
cmos	10
commiss	10
configur	10
connect	10
constrain	10
convers	10
coordin	10
crosscountri	10
dairi	10
descript	10
drive	10
educ	10
entrepreneurship	10
exampl	10
expand	10
fee	10
femal	10
foreignown	10
fortun	10
franc	10
frequenc	10
gather	10
gaug	10
government	10
groceri	10
gross	10
guest	10
guidanc	10
hightechnolog	10
influenti	10
intend	10
interdepend	10
invent	10
manner	10
membership	10
minor	10
money	10
multiact	10
multivari	10
normal	10
outputori	10
pension	10
predomin	10
proper	10
prove	10
psycholog	10
pursu	10
respond	10
riskadjust	10
senior	10
sensor	10
sharp	10
soccer	10
span	10
stepwis	10
substitut	10
sum	10
supermarket	10
tangibl	10
toler	10
tree	10
unifi	10
wafer	10
algarv	9
apparel	9
assur	9
attack	9
augment	9
auto	9
begin	9
center	9
class	9
communiti	9
compos	9
contextdepend	9
conting	9
creation	9
director	9
dispers	9
dmu	9
downstream	9
easier	9
entrepreneuri	9
ethic	9
explan	9
explanatori	9
fairtrad	9
figur	9
follow	9
fuel	9
garment	9
golf	9
horizon	9
ident	9
identif	9
impair	9
insignific	9
intervent	9
justifi	9
knowledgebas	9
law	9
lccs	9
leas	9
length	9
liner	9
longrun	9
matchfix	9
modern	9
motor	9
mtr	9
nois	9
notion	9
ordinari	9
outstand	9
paid	9
pakistan	9
platform	9
possess	9
predictor	9
pressur	9
preval	9
prevent	9
procur	9
proven	9
proxi	9
pso	9
recycl	9
remov	9
represent	9
rts	9
schedul	9
scholar	9
scm	9
secondari	9
sever	9
societi	9
sold	9
solvenc	9
sophist	9
suffer	9
taka	9
tech	9
territori	9
threat	9
tier	9
transfer	9
usa	9
valuat	9
vulner	9
wholesal	9
wine	9
women	9
absenc	8
accomplish	8
add	8
advers	8
asymptot	8
attitud	8
awar	8
bid	8
biotechnolog	8
bodi	8
bric	8
bundl	8
card	8
carlo	8
cash	8
chanceconstrain	8
code	8
court	8
crm	8
determinist	8
devot	8
discret	8
diseconomi	8
distress	8
domain	8
doubl	8
downsiz	8
eastern	8
econ	8
enjoy	8
exercis	8
exert	8
feasibl	8
finnish	8
foundat	8
gmp	8
gra	8
hierarch	8
holist	8
hope	8
inputori	8
instal	8
intellig	8
interv	8
ire	8
label	8
liabil	8
lie	8
liquid	8
load	8
mainland	8
matur	8
mdea	8
meal	8
metatechnolog	8
monetari	8
monoton	8
mont	8
necessarili	8
north	8
older	8
parallel	8
polit	8
popul	8
portug	8
pricecap	8
quasifix	8
raw	8
remedi	8
rest	8
right	8
riskmanag	8
roa	8
roi	8
scandal	8
shed	8
solv	8
strive	8
subsector	8
synergi	8
telegraph	8
topsi	8
twenti	8
undergon	8
uniform	8
variant	8
vc	8
ventur	8
version	8
viewpoint	8
yardstick	8
african	7
agent	7
alter	7
arbitrag	7
asia	7
assert	7
assign	7
australia	7
back	7
bancassur	7
biascorrect	7
bonus	7
break	7
buyout	7
bvit	7
cement	7
chosen	7
clarifi	7
companyown	7
complementari	7
complic	7
constructor	7
cop	7
corrobor	7
corrupt	7
creativ	7
criterion	7
croatia	7
debat	7
deem	7
discriminatori	7
distributor	7
donat	7
dot	7
dramat	7
easi	7
ecommerc	7
edt	7
efficaci	7
enrich	7
entrant	7
entrepreneur	7
eventu	7
evolv	7
exceed	7
exclus	7
exit	7
experiment	7
favour	7
fdea	7
freight	7
greec	7
grid	7
held	7
hire	7
incom	7
indirect	7
ineffect	7
insuffici	7
interfac	7
internation	7
interrupt	7
itc	7
join	7
keep	7
leakag	7
leather	7
logic	7
marketplac	7
meatpack	7
micro	7
middl	7
multifactor	7
neglect	7
nippon	7
nis	7
nonferr	7
offic	7
opinion	7
owner	7
partit	7
penalti	7
peopl	7
perman	7
plural	7
postprivat	7
poultri	7
practition	7
precis	7
profil	7
psm	7
put	7
quanta	7
ration	7
republ	7
rps	7
rst	7
sdea	7
seaport	7
seller	7
shelf	7
slovak	7
slovenia	7
spatial	7
spearman	7
spillov	7
spread	7
stone	7
strict	7
subset	7
sugarcan	7
summar	7
super	7
surpris	7
sweden	7
tariff	7
taxonomi	7
tftlcd	7
track	7
twofold	7
ukrain	7
undertaken	7
upstream	7
verif	7
visual	7
win	7
wireless	7
wors	7
absolut	6
acceler	6
accid	6
agreement	6
appl	6
architectur	6
arrang	6
assort	6
attend	6
autonomi	6
bankrupt	6
bargain	6
benefici	6
bhcs	6
bilater	6
brie	6
cabl	6
cbr	6
champion	6
chees	6
coe	6
col	6
congest	6
constitut	6
controversi	6
conveni	6
correspond	6
crop	6
csp	6
cut	6
czech	6
date	6
ddf	6
deliv	6
demutualis	6
densiti	6
depth	6
deterior	6
deviat	6
diamond	6
dimension	6
diminish	6
disaggreg	6
discrep	6
disrupt	6
diverg	6
drs	6
drug	6
dsbm	6
durat	6
edi	6
encourag	6
entropi	6
equival	6
es	6
exposur	6
extract	6
extrem	6
fall	6
feder	6
fill	6
finland	6
flight	6
forestri	6
fraction	6
fresh	6
fv	6
ga	6
gdss	6
greatest	6
highway	6
hungari	6
ideal	6
impos	6
inappropri	6
incid	6
incumb	6
inferior	6
insolv	6
interperson	6
interview	6
iso	6
jmss	6
kingdom	6
legal	6
leisur	6
lifetim	6
ligu	6
log	6
lrec	6
machin	6
macro	6
malaysian	6
mannwhitney	6
manpow	6
men	6
mes	6
mfa	6
microinsur	6
mid	6
mncs	6
modular	6
moment	6
multiobject	6
multiperiod	6
nba	6
nn	6
nonlinear	6
occurr	6
oecd	6
offshor	6
ol	6
operation	6
outlier	6
owe	6
packagingtest	6
perceptu	6
personnel	6
petrochem	6
photovolta	6
prestig	6
priorit	6
probabl	6
proceed	6
realist	6
refin	6
refineri	6
reinforc	6
res	6
restor	6
returnsscal	6
rival	6
samsung	6
satisfactori	6
scarc	6
scientif	6
sequenti	6
sf	6
sfas	6
sheet	6
simpli	6
smallsiz	6
sox	6
specialti	6
stakehold	6
stay	6
stockbrok	6
subsid	6
surfac	6
tactic	6
thirteen	6
tobin	6
tone	6
toprank	6
traceabl	6
trust	6
tv	6
ultim	6
unbalanc	6
underestim	6
unobserv	6
utilis	6
uttarakhand	6
vast	6
visvi	6
volatil	6
wareh	6
weapon	6
week	6
whilst	6
york	6
zone	6
abandon	5
accumul	5
acknowledg	5
africa	5
agribusi	5
airport	5
alpha	5
analysisdiscrimin	5
answer	5
art	5
ascertain	5
asiapacif	5
asymmetr	5
asymmetri	5
bad	5
believ	5
binari	5
boundari	5
box	5
broker	5
buffer	5
built	5
bulk	5
calibr	5
campaign	5
ces	5
chilean	5
circumst	5
coeffici	5
coexist	5
coher	5
coincid	5
concav	5
confid	5
conserv	5
continent	5
cope	5
counti	5
cours	5
covari	5
craf	5
crete	5
cross	5
cup	5
de	5
decid	5
dedic	5
defenc	5
deficit	5
deposit	5
depot	5
devic	5
devis	5
diffus	5
discov	5
disentangl	5
dos	5
dutch	5
eb	5
ee	5
encompass	5
enforc	5
entre	5
eo	5
evacu	5
except	5
exploratori	5
exterior	5
fab	5
fare	5
fashion	5
fast	5
fault	5
feedback	5
fewer	5
finit	5
fixedmobil	5
florida	5
fmea	5
forward	5
foster	5
friend	5
fruit	5
gmm	5
golfer	5
grape	5
ground	5
guarante	5
hardwood	5
hazard	5
home	5
hurrican	5
iii	5
imit	5
imperfect	5
imprecis	5
inconsist	5
interorganiz	5
invers	5
islam	5
island	5
iter	5
jensen	5
job	5
land	5
larges	5
largescal	5
lin	5
lion	5
longer	5
lose	5
lot	5
macroeconom	5
magazin	5
marbl	5
mention	5
merit	5
metro	5
mislead	5
multidirect	5
multimarket	5
multioutput	5
name	5
ndea	5
netherland	5
neutral	5
newli	5
noc	5
norm	5
notabl	5
notebook	5
null	5
obvious	5
oliv	5
option	5
orderalpha	5
outlin	5
overdraft	5
paradigm	5
paradox	5
pc	5
pcb	5
peak	5
phenomenon	5
pick	5
pool	5
port	5
postseason	5
premier	5
premium	5
prevail	5
print	5
propens	5
quantif	5
quick	5
railroad	5
ram	5
rar	5
rare	5
rational	5
reaction	5
realiti	5
realloc	5
realworld	5
recognis	5
red	5
reinsur	5
reject	5
repair	5
replac	5
reput	5
revisit	5
rigor	5
riski	5
riskreturn	5
round	5
rs	5
rtg	5
screen	5
septemb	5
shipbuild	5
shortag	5
singapor	5
smart	5
sme	5
smfs	5
smooth	5
sound	5
southern	5
stabl	5
standardis	5
subgroup	5
suffici	5
swedish	5
switch	5
tabl	5
teppanyakistyl	5
termin	5
ticket	5
translog	5
treatment	5
tripl	5
tsm	5
uncertain	5
uncontrol	5
understood	5
unrel	5
veget	5
vikor	5
vital	5
warn	5
welfar	5
west	5
western	5
word	5
worsen	5
abat	4
academia	4
accompani	4
accord	4
afyonkarahisar	4
altman	4
aluminum	4
amazon	4
anomali	4
anticip	4
appeal	4
aquacultur	4
aquarium	4
autonom	4
award	4
bam	4
bankruptcybas	4
basketbal	4
beij	4
beta	4
billion	4
bp	4
broken	4
burden	4
bureaucrat	4
businessbusi	4
canon	4
cart	4
categoris	4
cbi	4
ccreffici	4
certifi	4
characteris	4
clinic	4
colsbas	4
columbia	4
combo	4
come	4
commod	4
compat	4
compel	4
complaint	4
compliant	4
contributor	4
costeffici	4
count	4
crisp	4
crossfronti	4
cs	4
cumul	4
curv	4
cutback	4
cvar	4
day	4
debtpay	4
deeper	4
defici	4
delay	4
diagnosi	4
diagnost	4
dictat	4
dissatisfact	4
doublebootstrap	4
downward	4
dummi	4
efficiencybas	4
emh	4
emul	4
enact	4
encount	4
english	4
enlarg	4
entail	4
equilibrium	4
ethnic	4
euro	4
evolutionari	4
exhaust	4
facet	4
fals	4
faster	4
felt	4
fifteen	4
foci	4
forb	4
formula	4
fossilfuel	4
foundri	4
fourth	4
franchise	4
friction	4
frontierbas	4
fullservic	4
glcs	4
globe	4
governmentsponsor	4
guard	4
hamper	4
healthi	4
histori	4
hmo	4
horizont	4
hoteli	4
hub	4
[truncated: 3,075 more rows]

## Sheet: cluster#4
Terms	Frequency
hospit	1731
servic	1059
health	835
public	784
qualiti	604
care	560
system	540
univers	539
resourc	450
school	437
educ	375
unit	346
scale	335
govern	271
countri	267
region	257
state	250
local	246
identifi	239
stage	239
polici	235
frontier	229
group	227
examin	225
regress	216
period	213
set	213
applic	208
municip	206
econom	203
institut	202
alloc	200
patient	200
propos	198
analyz	196
case	196
inform	191
time	191
present	190
methodolog	187
analys	181
found	181
includ	177
area	176
organ	173
obtain	172
specif	172
technolog	172
potenti	171
polic	169
nation	168
program	168
index	166
empir	165
sampl	164
high	160
healthcar	159
depart	157
util	157
facil	156
parametr	155
benchmark	154
primari	153
privat	153
size	153
general	152
chang	150
object	150
activ	149
control	148
achiev	147
addit	147
employ	147
financi	147
total	147
optim	146
test	146
order	145
aim	143
investig	143
make	143
decis	142
purpos	142
journal	140
relationship	137
collect	136
exist	135
statist	134
teach	134
affect	133
conclus	133
implement	132
plan	132
rate	132
type	132
rank	131
reform	130
articl	126
medic	126
function	124
urban	124
account	123
center	121
characterist	121
influenc	121
nurs	121
competit	120
evid	120
expenditur	120
framework	120
fund	120
intern	120
administr	118
market	118
select	116
outcom	115
environment	114
comparison	113
librari	113
focus	112
return	112
author	110
consid	110
work	110
rural	109
taiwan	109
individu	108
larg	108
student	106
multipl	105
reduc	105
calcul	104
major	104
problem	104
strategi	104
term	104
design	103
organiz	103
popul	103
project	103
provis	103
structur	103
issu	102
report	101
capac	100
bootstrap	99
integr	99
posit	99
social	99
district	98
academ	97
economi	97
network	96
wast	96
agenc	95
transit	94
main	93
contribut	92
deliveri	92
literatur	92
observ	92
recent	92
combin	90
condit	90
european	90
explor	90
growth	90
reveal	90
knowledg	89
demonstr	88
review	88
support	88
budget	87
incorpor	87
industri	86
discuss	85
implic	85
variat	85
citi	84
limit	81
locat	81
tool	81
nonparametr	80
profit	80
background	79
conduct	79
consider	79
gain	79
illustr	79
produc	79
transport	79
central	78
final	78
environ	77
explain	77
mainten	77
procedur	77
requir	77
softwar	77
stochast	77
consist	76
field	76
adopt	75
distribut	75
due	75
construct	74
context	73
malmquist	73
provinc	73
role	73
tradit	73
correl	72
direct	72
home	72
scienc	72
current	71
perspect	71
adjust	70
bed	70
lower	70
negat	70
counti	69
generat	69
small	69
manageri	68
similar	68
survey	68
decreas	67
enhanc	67
goal	67
lead	67
personnel	67
special	67
spend	67
tobit	67
busi	66
clinic	66
concern	66
depend	66
repres	66
defin	65
ownership	65
physician	65
question	65
secondari	65
weight	65
access	64
standard	64
communiti	63
life	62
previous	62
ratio	62
critic	61
establish	61
save	61
china	60
dimens	60
human	60
low	60
share	60
sourc	60
target	60
valid	60
bus	59
cluster	59
interest	59
road	59
spanish	59
wide	59
decisionmak	58
inpati	58
spain	58
treatment	58
forc	57
offic	57
respons	57
robust	57
greater	56
panel	56
aggreg	55
deliv	55
futur	55
invest	55
vari	55
associ	54
larger	54
maker	54
offer	54
singl	54
socioeconom	54
aspect	53
carri	53
contract	53
databas	53
distanc	53
effort	53
italian	53
scientif	53
substanti	53
address	52
altern	52
centr	52
introduc	52
point	52
scope	52
step	52
transfer	52
emerg	51
mix	51
subject	51
attempt	50
continu	50
expect	50
mean	50
price	50
satisfact	50
staff	50
conclud	49
criteria	49
dental	49
uk	49
valu	49
degre	48
demand	48
financ	48
incom	48
insur	48
visit	48
annual	47
capit	47
comprehens	47
learn	47
outpati	47
pattern	47
promot	47
reduct	47
refer	47
amount	46
comput	46
dynam	46
form	46
rang	46
relev	46
status	46
blood	45
compon	45
correct	45
extent	45
extern	45
global	45
incent	45
made	45
success	45
sustain	45
take	45
challeng	44
initi	44
peer	44
respect	44
rout	44
serv	44
simul	44
smaller	44
surgic	44
theoret	44
theori	44
behavior	43
benefit	43
experi	43
greek	43
linear	43
part	43
portugues	43
prevent	43
strateg	43
surgeri	43
bias	42
firm	42
geograph	42
heterogen	42
innov	42
pure	42
attribut	41
constant	41
creat	41
dmus	41
highlight	41
labor	41
percent	41
presenc	41
sensit	41
understand	41
attent	40
basi	40
build	40
declin	40
organis	40
quantit	40
regul	40
abil	39
advantag	39
analyt	39
basic	39
categori	39
crime	39
insight	39
involv	39
ministri	39
natur	39
publish	39
reimburs	39
welfar	39
age	38
citizen	38
complex	38
exogen	38
expens	38
extend	38
good	38
independ	38
member	38
nonprofit	38
reflect	38
simultan	38
casemix	37
council	37
dialysi	37
differenti	37
discharg	37
safeti	37
station	37
trend	37
turkey	37
call	36
composit	36
describ	36
extens	36
suppli	36
tourism	36
attain	35
chines	35
confirm	35
gap	35
key	35
physic	35
progress	35
pupil	35
assumpt	34
brazilian	34
character	34
citat	34
cooper	34
detail	34
face	34
remain	34
restrict	34
strong	34
view	34
enterpris	33
india	33
iran	33
msw	33
opportun	33
reach	33
separ	33
sfa	33
systemat	33
team	33
advanc	32
assist	32
congest	32
court	32
excess	32
length	32
oecd	32
princip	32
proport	32
quantiti	32
receiv	32
recommend	32
acut	31
classifi	31
decompos	31
deriv	31
desir	31
divers	31
expand	31
grow	31
hand	31
margin	31
mechan	31
monitor	31
possibl	31
reason	31
american	30
error	30
person	30
risk	30
scheme	30
secur	30
solid	30
surgeon	30
water	30
anesthesia	29
brazil	29
capabl	29
concept	29
cover	29
econometr	29
ensur	29
featur	29
feder	29
great	29
intens	29
link	29
match	29
mathemat	29
merger	29
play	29
polit	29
programm	29
actual	28
appear	28
cah	28
captur	28
common	28
day	28
eu	28
hivaid	28
interpret	28
joint	28
lack	28
militari	28
origin	28
regulatori	28
south	28
spatial	28
task	28
treat	28
undesir	28
way	28
choic	27
compani	27
convent	27
decad	27
enabl	27
help	27
line	27
particip	27
payment	27
pressur	27
quantifi	27
referr	27
shown	27
slack	27
version	27
assum	26
board	26
classif	26
crosssect	26
equiti	26
evolut	26
formul	26
fulli	26
german	26
graduat	26
grant	26
guid	26
hypothesi	26
introduct	26
mental	26
metric	26
mortal	26
orient	26
past	26
poor	26
schedul	26
tend	26
air	25
allow	25
confid	25
custom	25
densiti	25
detect	25
dispos	25
domest	25
elder	25
employe	25
england	25
fact	25
germani	25
impli	25
policymak	25
predict	25
realloc	25
reliabl	25
room	25
scenario	25
top	25
train	25
typic	25
weak	25
yield	25
action	24
approxim	24
art	24
complet	24
conceptu	24
crucial	24
cultur	24
electron	24
english	24
fiscal	24
interv	24
maintain	24
metropolitan	24
mode	24
peopl	24
percentag	24
pisa	24
rais	24
record	24
revenu	24
simpl	24
travel	24
world	24
act	23
capita	23
clear	23
cross	23
definit	23
driver	23
fix	23
intervent	23
list	23
maximum	23
overcom	23
run	23
societi	23
specialti	23
stay	23
varieti	23
workload	23
balanc	22
chosen	22
close	22
consequ	22
contextu	22
dataset	22
demograph	22
disast	22
diseas	22
give	22
hei	22
infrastructur	22
maxim	22
medicar	22
motiv	22
need	22
outsourc	22
partial	22
pc	22
post	22
power	22
professor	22
properti	22
real	22
slight	22
topic	22
union	22
virginia	22
adequ	21
class	21
colleg	21
compet	21
contrast	21
core	21
disciplin	21
divid	21
entiti	21
essenti	21
exhibit	21
experienc	21
famili	21
hour	21
identif	21
inputori	21
longterm	21
loss	21
minim	21
paramet	21
passeng	21
rule	21
seek	21
start	21
subsequ	21
undertaken	21
ward	21
western	21
chain	20
concentr	20
coverag	20
deal	20
difficult	20
equip	20
explanatori	20
fdh	20
fm	20
government	20
multidimension	20
norway	20
open	20
rail	20
recogn	20
regard	20
stakehold	20
tradeoff	20
argu	19
aris	19
attract	19
australian	19
categor	19
commit	19
consum	19
decentr	19
discretionari	19
discrimin	19
domin	19
expert	19
half	19
highest	19
infer	19
inputoutput	19
itali	19
judg	19
largest	19
longitudin	19
materi	19
million	19
norwegian	19
path	19
performancebas	19
practition	19
prove	19
questionnair	19
reli	19
resid	19
admiss	18
affili	18
avail	18
avoid	18
bibliometr	18
constraint	18
doctor	18
dutch	18
equival	18
finnish	18
free	18
ii	18
instrument	18
month	18
nordic	18
prefectur	18
prefer	18
qualit	18
scarc	18
shift	18
solv	18
truncat	18
wale	18
web	18
advertis	17
africa	17
aid	17
airlin	17
billion	17
certif	17
client	17
conflict	17
credit	17
crosscountri	17
divis	17
dmu	17
earthquak	17
electr	17
emphasi	17
engin	17
europ	17
foodservic	17
foundat	17
gross	17
iii	17
intend	17
iranian	17
light	17
medicin	17
meet	17
numer	17
prioriti	17
provinci	17
screen	17
se	17
seri	17
skill	17
southern	17
te	17
traffic	17
utilis	17
accur	16
alter	16
belong	16
chile	16
corporat	16
counterpart	16
doubl	16
elimin	16
flexibl	16
homogen	16
japan	16
justic	16
led	16
logist	16
multivari	16
necessarili	16
nhs	16
pds	16
place	16
profession	16
profil	16
proper	16
prospect	16
random	16
rapid	16
sever	16
suitabl	16
supereffici	16
supplier	16
trade	16
transform	16
turkish	16
turn	16
uncertainti	16
usa	16
verifi	16
wilson	16
word	16
ad	15
commerci	15
costeffici	15
debat	15
document	15
drive	15
east	15
explicit	15
faculti	15
fewer	15
finland	15
florida	15
full	15
gdp	15
greec	15
indirect	15
judici	15
live	15
long	15
matter	15
meaning	15
moder	15
modifi	15
occur	15
paid	15
perceiv	15
protect	15
radial	15
returnsscal	15
salari	15
sd	15
simar	15
site	15
solut	15
teacher	15
under	15
use	15
accept	14
accomplish	14
al	14
appar	14
assign	14
australia	14
behaviour	14
cancer	14
closur	14
coeffici	14
compris	14
consumpt	14
convex	14
correspond	14
decomposit	14
distinct	14
end	14
equal	14
exercis	14
expans	14
fundament	14
highway	14
hmo	14
hull	14
idea	14
inequ	14
lowest	14
medicaid	14
net	14
outputori	14
preliminari	14
qol	14
recycl	14
rise	14
spent	14
stabil	14
tabl	14
ten	14
tertiari	14
tree	14
usag	14
versus	14
allianc	13
appropri	13
assur	13
broad	13
bureau	13
charn	13
collabor	13
connect	13
constitut	13
converg	13
difficulti	13
diffus	13
eastern	13
efficaci	13
encourag	13
excel	13
exploratori	13
failur	13
fit	13
format	13
indian	13
job	13
mobil	13
multicriteria	13
northern	13
occup	13
opo	13
pay	13
procur	13
ration	13
realiz	13
restructur	13
situat	13
staf	13
strength	13
style	13
substitut	13
taiwanes	13
territori	13
ttos	13
upper	13
valuabl	13
violenc	13
volum	13
workgroup	13
ahp	12
algorithm	12
apprais	12
bodi	12
canada	12
children	12
complement	12
compos	12
consolid	12
coordin	12
creation	12
crisi	12
de	12
descript	12
devot	12
drg	12
earlier	12
entir	12
facilit	12
favor	12
first	12
follow	12
groundwat	12
handl	12
hiv	12
hous	12
labour	12
leisur	12
medium	12
notabl	12
opinion	12
ordinari	12
outperform	12
platform	12
portug	12
search	12
section	12
squar	12
stream	12
truste	12
uniqu	12
va	12
veteran	12
vrs	12
women	12
worldwid	12
advoc	11
asset	11
austrian	11
bayesian	11
carlo	11
ccr	11
censor	11
cent	11
child	11
communic	11
complementari	11
consult	11
cycl	11
defici	11
disadvantag	11
dispar	11
distinguish	11
draw	11
drug	11
earli	11
ed	11
elect	11
enrol	11
entri	11
feasibl	11
forecast	11
forest	11
forestri	11
french	11
guidelin	11
heavili	11
hmos	11
inciner	11
interact	11
intermedi	11
kenya	11
kingdom	11
km	11
legal	11
licens	11
median	11
mi	11
middl	11
mont	11
older	11
ophthalmolog	11
outlet	11
outlier	11
parti	11
popular	11
poverti	11
probabl	11
psychiatr	11
put	11
red	11
regular	11
residenti	11
respond	11
sigma	11
sign	11
space	11
specialist	11
subway	11
suffici	11
suit	11
superior	11
synthet	11
tqm	11
TRUE	11
uganda	11
websit	11
workforc	11
adapt	10
canadian	10
conjectur	10
convers	10
convert	10
deabas	10
deviat	10
discov	10
dissemin	10
diverg	10
drawn	10
driven	10
execut	10
exploit	10
extrem	10
fail	10
fee	10
frequent	10
head	10
hierarch	10
hypothes	10
kind	10
laboratori	10
law	10
lesson	10
longer	10
map	10
mass	10
merg	10
michigan	10
missouri	10
modern	10
money	10
move	10
normal	10
north	10
overview	10
prior	10
prison	10
recruit	10
refus	10
rescu	10
retail	10
satisfi	10
slovenia	10
subsidi	10
summar	10
telecommun	10
theme	10
twenti	10
uncompens	10
undergradu	10
unemploy	10
user	10
vital	10
york	10
zambia	10
zealand	10
accid	9
amen	9
ankara	9
anticip	9
appoint	9
argument	9
audit	9
bank	9
bcc	9
bill	9
candid	9
census	9
charg	9
claim	9
coastal	9
costeffect	9
curv	9
date	9
defens	9
delay	9
deploy	9
designmethodologyapproach	9
deterior	9
director	9
dollar	9
ecosystem	9
element	9
entail	9
estat	9
favour	9
formal	9
formula	9
fuzzi	9
gp	9
hard	9
hit	9
hospitalphysician	9
icu	9
inclus	9
innoqu	9
interview	9
item	9
land	9
leadership	9
manufactur	9
matrix	9
nhi	9
ohio	9
om	9
option	9
outlin	9
pcm	9
precis	9
predictor	9
prescript	9
pursu	9
quarter	9
railway	9
redistribut	9
routin	9
sanction	9
short	9
shortterm	9
sort	9
strengthen	9
subset	9
subsid	9
tactic	9
tax	9
tier	9
transplant	9
unifi	9
unobserv	9
viewpoint	9
wait	9
young	9
absenc	8
add	8
answer	8
anteced	8
approv	8
arm	8
armi	8
austria	8
autonomi	8
begin	8
beij	8
belgium	8
block	8
branch	8
bridg	8
cdcs	8
check	8
colombia	8
complic	8
conserv	8
countylevel	8
criterion	8
croatia	8
denmark	8
depriv	8
deregul	8
diagnosi	8
diagnosisrel	8
diagnost	8
differencediffer	8
easili	8
encompass	8
endogen	8
era	8
fare	8
farrel	8
figur	8
file	8
fill	8
fulltim	8
grade	8
hierarchi	8
household	8
ict	8
impos	8
inappropri	8
incub	8
intellectu	8
ireland	8
japanes	8
largescal	8
latin	8
left	8
longev	8
manner	8
mannwhitney	8
manpow	8
massachusett	8
minimum	8
mission	8
nationwid	8
navig	8
offici	8
offshor	8
ol	8
ongo	8
overestim	8
own	8
pca	8
perman	8
pharmaci	8
premium	8
prepar	8
preval	8
proxi	8
qualifi	8
realist	8
regim	8
repeat	8
revis	8
round	8
sbm	8
shape	8
specialis	8
sport	8
stabl	8
stress	8
supplement	8
surviv	8
sweden	8
town	8
translat	8
twofold	8
ultim	8
umshss	8
varianc	8
voluntari	8
zone	8
african	7
amc	7
america	7
analyst	7
andalusia	7
antibacteri	7
asc	7
ascertain	7
autonom	7
banker	7
barrier	7
bring	7
broadband	7
broadcast	7
broader	7
budgetari	7
campaign	7
catarina	7
caus	7
caution	7
chicago	7
ci	7
circumst	7
clarifi	7
classic	7
climat	7
cohort	7
colombian	7
command	7
contain	7
content	7
controversi	7
cours	7
crs	7
czech	7
daili	7
deap	7
death	7
department	7
depict	7
diabet	7
discrep	7
dot	7
drgs	7
dual	7
economist	7
efficiencybas	7
ehr	7
elab	7
emphas	7
emr	7
emrrt	7
engag	7
episod	7
event	7
express	7
flander	7
flow	7
fraction	7
front	7
fundrais	7
gather	7
green	7
ground	7
guatemala	7
heart	7
highqual	7
histor	7
ic	7
inadequ	7
infant	7
invers	7
iqp	7
istanbul	7
korean	7
leagu	7
linkag	7
macro	7
mention	7
metafronti	7
minor	7
monetari	7
movement	7
mpi	7
multilevel	7
neonat	7
note	7
npm	7
nsw	7
oop	7
optimum	7
orthoped	7
pass	7
percept	7
persist	7
portion	7
postal	7
principl	7
priorit	7
pris	7
promis	7
quasifix	7
rational	7
remot	7
remov	7
remuner	7
restor	7
retrospect	7
rich	7
rolesubstitut	7
saharan	7
santa	7
scholar	7
shortcom	7
sophist	7
ssm	7
suffer	7
tendenc	7
texa	7
township	7
truck	7
trust	7
undertak	7
unlik	7
updat	7
vea	7
viabil	7
wage	7
west	7
wors	7
yr	7
acceler	6
accredit	6
acknowledg	6
acquir	6
adult	6
advis	6
afford	6
agricultur	6
airport	6
alicant	6
allevi	6
alli	6
arc	6
arrang	6
baselin	6
basqu	6
bear	6
bphs	6
bundl	6
cardiac	6
catalonia	6
choos	6
chronic	6
commiss	6
configur	6
connecticut	6
constrain	6
contractor	6
corpor	6
count	6
courier	6
dataenvelop	6
deficit	6
depth	6
determinist	6
dimension	6
diseconomi	6
disentangl	6
drop	6
ea	6
elig	6
encount	6
endow	6
equat	6
ethic	6
exam	6
exampl	6
exclud	6
exclus	6
fair	6
fmea	6
forward	6
frequenc	6
gender	6
gerai	6
governmentown	6
greatest	6
gris	6
hcs	6
hdsus	6
held	6
heritag	6
histori	6
hold	6
hs	6
hybrid	6
ib	6
ignor	6
immun	6
induc	6
infect	6
influenti	6
inhabit	6
insuffici	6
intertempor	6
juli	6
justifi	6
kidney	6
korea	6
leader	6
liber	6
lift	6
load	6
longrun	6
lot	6
mandat	6
mark	6
membership	6
merit	6
micro	6
middleincom	6
mina	6
msio	6
multioutput	6
neglect	6
notion	6
onlin	6
ontario	6
packag	6
park	6
partner	6
payer	6
pennsylvania	6
permit	6
pertain	6
pet	6
phase	6
pilot	6
pool	6
primarili	6
processbas	6
purchas	6
qm	6
queue	6
remark	6
replac	6
republ	6
reput	6
request	6
resili	6
resort	6
revisit	6
roadmainten	6
satisfactori	6
shed	6
shortag	6
ski	6
smooth	6
sole	6
split	6
stimul	6
stock	6
sum	6
summari	6
supervis	6
tight	6
today	6
transmiss	6
tremend	6
uncov	6
underperform	6
uniform	6
unknown	6
variant	6
vdot	6
vehicl	6
visual	6
week	6
welsh	6
whilst	6
worst	6
abf	5
absolut	5
abstract	5
acutecar	5
afghan	5
agenda	5
agrarian	5
agre	5
ambigu	5
ambul	5
anesthesiologist	5
angola	5
array	5
asia	5
attend	5
automat	5
automobil	5
awar	5
back	5
bad	5
began	5
belgrad	5
benefitdoubt	5
big	5
bivari	5
bottom	5
boundari	5
break	5
britain	5
bsc	5
burden	5
burkina	5
buy	5
catch	5
cds	5
cem	5
chariti	5
chart	5
charter	5
chilean	5
closer	5
club	5
cmhcs	5
code	5
coher	5
col	5
committe	5
communitybas	5
consecut	5
contrari	5
convey	5
convoy	5
corrupt	5
cronyism	5
crosseffici	5
cut	5
damag	5
deatobit	5
decid	5
digit	5
disaggreg	5
discret	5
domain	5
drawback	5
ef	5
elast	5
elementari	5
elsevi	5
erm	5
exceed	5
exchang	5
export	5
facilitylevel	5
farmer	5
faso	5
fast	5
focuss	5
foreign	5
foresight	5
foster	5
franc	5
fulfil	5
genet	5
gis	5
gradual	5
graph	5
guarante	5
guidanc	5
gwqi	5
host	5
hse	5
hypertens	5
ideal	5
if	5
immunodefici	5
inabl	5
incid	5
insid	5
interst	5
judgment	5
kaohsiung	5
knowledgebas	5
lab	5
last	5
layout	5
leav	5
leon	5
lhds	5
lie	5
likelihood	5
lisbon	5
literaci	5
lmic	5
loblolli	5
los	5
lose	5
ltch	5
madrid	5
magnitud	5
mainstream	5
malaysia	5
malaysian	5
male	5
manifest	5
matern	5
metaanalysi	5
mexican	5
minimis	5
ms	5
multiact	5
multipleoutput	5
nanobiotechnolog	5
narrow	5
netherland	5
nonconvex	5
nondiscretionari	5
nonpoor	5
nonsubstitut	5
oil	5
over	5
overlook	5
owner	5
paramount	5
parent	5
patent	5
patholog	5
phc	5
pine	5
planner	5
plant	5
plausibl	5
portfolio	5
postmerg	5
pound	5
pps	5
predomin	5
premis	5
prepared	5
probabilist	5
proceed	5
proposit	5
protocol	5
pursuit	5
qualityadjust	5
quantil	5
recognit	5
recoveri	5
refin	5
regist	5
reject	5
repair	5
rhode	5
roadmap	5
sc	5
scopus	5
scorecard	5
semiparametr	5
senior	5
sens	5
serbia	5
sexual	5
sfr	5
sicili	5
side	5
simpli	5
soft	5
sought	5
sound	5
span	5
speed	5
spite	5
stand	5
stata	5
stop	5
store	5
strive	5
subsampl	5
supplementari	5
surplus	5
surpris	5
swedish	5
tailor	5
taxpay	5
tehran	5
tennesse	5
thirti	5
threaten	5
tqip	5
truncatedregress	5
underlin	5
upgrad	5
variablereturnsscal	5
virtual	5
vn	5
vote	5
vulner	5
warrant	5
well	5
wholesal	5
wider	5
window	5
youth	5
abc	4
academia	4
accommod	4
accord	4
ace	4
addict	4
administ	4
affair	4
aforement	4
ambulatori	4
anim	4
antiretrovir	4
appeal	4
april	4
ar	4
arteri	4
auxiliari	4
baumol	4
belief	4
believ	4
beneficiari	4
biascorrect	4
bibliographi	4
binari	4
biolog	4
blast	4
bologna	4
book	4
bound	4
brought	4
built	4
buse	4
cadastr	4
cancel	4
cap	4
caseload	4
cell	4
ch	4
cheng	4
cis	4
clean	4
coastguard	4
cognit	4
colorado	4
combat	4
commonwealth	4
competitor	4
compil	4
complementar	4
compli	4
compromis	4
confus	4
conjunct	4
consensus	4
contact	4
contemporari	4
continent	4
costbas	4
counsel	4
critiqu	4
cvrm	4
cyprus	4
danish	4
ddf	4
deabootstrap	4
deaeffici	4
deagener	4
debt	4
decemb	4
decentralis	4
deem	4
deleg	4
delhi	4
dens	4
dentist	4
devic	4
diagnos	4
difficil	4
disclosur	4
dispers	4
display	4
donor	4
doublebootstrap	4
drs	4
dt	4
durat	4
easier	4
eec	4
energi	4
entranc	4
entrepreneurship	4
entropi	4
epidem	4
es	4
eventu	4
evidencebas	4
evolv	4
exit	4
experiment	4
explan	4
extant	4
extra	4
extract	4
far	4
fcc	4
feeservic	4
forum	4
fp	4
fpi	4
fqhcs	4
fragment	4
freestand	4
grosskopf	4
harmoni	4
haryana	4
hong	4
horizont	4
hundr	4
im	4
immedi	4
imped	4
inadequaci	4
incumb	4
incur	4
injuri	4
instanc	4
intergovernment	4
internet	4
island	4
isol	4
isra	4
israel	4
istea	4
join	4
journey	4
june	4
junior	4
kong	4
languag	4
larges	4
lasso	4
latent	4
lay	4
lombardi	4
loos	4
machin	4
maindiratta	4
mcdm	4
mcs	4
meso	4
methodologyapproach	4
mexico	4
microcredit	4
microeconom	4
microregion	4
mile	4
mind	4
minnesota	4
mislead	4
misreport	4
mitig	4
mongolia	4
motherchild	4
mps	4
multihospit	4
multimod	4
multin	4
museum	4
nfp	4
nois	4
normat	4
nrcms	4
nyanza	4
occurr	4
offend	4
[truncated: 3,290 more rows]

## Sheet: cluster#5
Terms	Frequency
farm	1437
water	730
econom	303
scale	300
level	273
farmer	260
system	249
environment	248
manag	248
agricultur	231
dairi	229
assess	219
score	216
oper	196
variabl	190
sampl	182
signific	180
irrig	178
size	178
frontier	170
determin	166
resourc	158
alloc	154
fisheri	149
polici	140
capac	138
produc	133
crop	127
fish	126
return	126
higher	125
applic	123
differ	121
evalu	121
region	120
found	117
land	117
identifi	110
area	109
function	107
sustain	105
practic	102
find	101
regress	101
parametr	99
sector	97
case	96
profit	96
research	96
analys	94
benchmark	94
import	94
techniqu	94
chang	92
reduc	92
calcul	91
posit	91
affect	89
price	88
industri	87
stage	86
empir	85
investig	85
total	85
account	84
high	84
market	84
organ	84
milk	83
convent	82
methodolog	81
vessel	81
obtain	80
provid	80
servic	80
index	79
relationship	78
type	78
propos	77
term	77
condit	76
qualiti	76
small	76
stochast	74
exist	73
group	73
present	73
yield	73
aim	72
economi	71
larg	71
te	71
strategi	70
number	69
year	69
inform	68
rice	68
analyz	67
influenc	67
period	67
unit	67
bootstrap	66
examin	66
feed	66
order	66
process	66
program	66
combin	65
object	64
specif	64
achiev	63
ecoeffici	63
reveal	63
adopt	62
tobit	62
employ	61
pesticid	61
regul	61
addit	60
low	60
observ	60
privat	60
evid	59
framework	59
articl	58
incom	58
set	58
control	56
fleet	56
individu	56
reduct	56
statist	56
structur	56
activ	55
cotton	55
mix	55
stock	55
turkey	55
urban	55
focus	54
includ	54
optim	54
similar	54
altern	53
lower	53
sourc	53
compani	52
contribut	52
countri	52
suppli	52
china	51
environ	51
decreas	50
integr	50
survey	50
direct	49
rate	49
extens	48
main	48
time	48
current	47
household	47
negat	47
public	47
provinc	46
scheme	46
constant	45
explor	45
make	45
select	45
capit	44
famili	44
issu	44
limit	44
rank	44
comput	43
consid	43
demand	43
grow	43
natur	43
substanti	43
support	43
discuss	42
firm	42
gain	42
nonparametr	42
scope	42
correl	41
growth	41
intens	41
labor	41
locat	41
ratio	41
recent	41
requir	41
benefit	40
compon	40
livestock	40
collect	39
consider	39
distribut	39
govern	39
pollut	39
depend	38
general	38
malmquist	38
state	38
wastewat	38
wheat	38
aggreg	37
due	37
institut	37
risk	37
save	37
tradit	37
comparison	36
degre	36
demonstr	36
educ	36
major	36
procedur	36
rang	36
special	36
tool	36
densiti	35
season	35
simul	35
variat	35
decis	34
explain	34
implement	34
larger	34
multipl	34
south	34
consist	33
excess	33
implic	33
introduc	33
involv	33
mean	33
ownership	33
particip	33
sugar	33
catch	32
characterist	32
eu	32
generat	32
greater	32
herd	32
key	32
lead	32
nitrogen	32
adjust	31
district	31
experi	31
global	31
highest	31
intern	31
labour	31
problem	31
revenu	31
target	31
valu	31
vrs	31
wasc	31
amount	30
assumpt	30
cow	30
crs	30
deriv	30
distanc	30
final	30
pig	30
role	30
access	29
consumpt	29
field	29
futur	29
intercrop	29
interest	29
kg	29
loss	29
purpos	29
robust	29
smallscal	29
age	28
anim	28
associ	28
defin	28
manageri	28
nutrient	28
quota	28
sea	28
subsidi	28
take	28
carri	27
conduct	27
criteria	27
dynam	27
extent	27
invest	27
margin	27
plant	27
quantiti	27
work	27
arabl	26
beet	26
decomposit	26
pure	26
social	26
spanish	26
test	26
wind	26
allow	25
bangladesh	25
credit	25
cycl	25
european	25
fertil	25
illustr	25
impli	25
link	25
maiz	25
network	25
promot	25
proport	25
repres	25
spain	25
assum	24
cattl	24
competit	24
conclud	24
diversif	24
dutch	24
fulli	24
ha	24
interv	24
linear	24
literatur	24
possibl	24
spatial	24
choic	23
commerci	23
decompos	23
form	23
groundwat	23
life	23
maker	23
reform	23
restrict	23
shown	23
weight	23
africa	22
carrot	22
construct	22
net	22
panel	22
physic	22
rural	22
sfa	22
shrimp	22
standard	22
undesir	22
wide	22
annual	21
basin	21
bias	21
common	21
counti	21
cultiv	21
declin	21
effort	21
emiss	21
extern	21
outcom	21
programm	21
recommend	21
scenario	21
sewerag	21
soil	21
soybean	21
appl	20
context	20
cooper	20
enhanc	20
financi	20
gross	20
grower	20
lca	20
origin	20
pakistan	20
point	20
quantifi	20
separ	20
smaller	20
socioeconom	20
train	20
uncertainti	20
utilis	20
abil	19
aspect	19
attribut	19
author	19
communiti	19
concentr	19
conclus	19
cu	19
danish	19
design	19
econometr	19
ee	19
establish	19
extend	19
food	19
incent	19
lake	19
lithuanian	19
livelihood	19
local	19
medium	19
perspect	19
popul	19
primari	19
residu	19
review	19
scarciti	19
seed	19
slack	19
smallhold	19
speci	19
taiwan	19
tunisia	19
balanc	18
challeng	18
confid	18
confirm	18
constraint	18
correct	18
fertilis	18
fix	18
good	18
heifer	18
incorpor	18
india	18
insight	18
intensif	18
opportun	18
partial	18
payment	18
pressur	18
radial	18
random	18
regulatori	18
relev	18
remain	18
silag	18
southern	18
tfp	18
vari	18
veget	18
basi	17
categori	17
conserv	17
coordin	17
engin	17
english	17
fishermen	17
hectar	17
lettuc	17
made	17
maxim	17
mediterranean	17
modern	17
part	17
rais	17
simultan	17
specialis	17
treatment	17
trend	17
uk	17
user	17
caus	16
character	16
cluster	16
composit	16
creat	16
essenti	16
farmlevel	16
inputoutput	16
lowest	16
minim	16
municip	16
orient	16
previous	16
share	16
singl	16
sole	16
trawler	16
understand	16
varianc	16
ad	15
attempt	15
boat	15
breed	15
busi	15
climat	15
contrast	15
dri	15
encourag	15
england	15
face	15
introduct	15
joint	15
maximum	15
need	15
north	15
play	15
poultri	15
power	15
project	15
properti	15
refer	15
strong	15
suffici	15
union	15
west	15
address	14
advantag	14
approxim	14
aris	14
build	14
central	14
chemic	14
crosssect	14
databas	14
enabl	14
energi	14
expand	14
explanatori	14
full	14
ii	14
infect	14
inputori	14
intervent	14
maintain	14
pattern	14
plan	14
plot	14
reason	14
respons	14
river	14
shadow	14
step	14
wua	14
zone	14
adapt	13
advanc	13
agrienvironment	13
am	13
cent	13
coeffici	13
concern	13
contract	13
cover	13
critic	13
divers	13
fisher	13
hand	13
human	13
indian	13
initi	13
innov	13
materi	13
matter	13
metafronti	13
outputori	13
pipe	13
poor	13
portugues	13
purchas	13
realloc	13
reliabl	13
segment	13
sheep	13
suitabl	13
surfac	13
theori	13
transit	13
world	13
attain	12
calv	12
categor	12
close	12
coastal	12
concept	12
consequ	12
cultur	12
custom	12
czech	12
degrad	12
describ	12
east	12
estat	12
genet	12
goat	12
great	12
greenhous	12
gulf	12
help	12
highlight	12
homogen	12
interpret	12
lack	12
nation	12
netherland	12
oliv	12
paramet	12
policymak	12
polycultur	12
prefer	12
question	12
reach	12
reflect	12
remov	12
republ	12
skipper	12
substitut	12
truncat	12
valuabl	12
varieti	12
welsh	12
appear	11
avoid	11
canola	11
cereal	11
chines	11
citi	11
convers	11
date	11
decad	11
depart	11
detect	11
domest	11
expect	11
exploit	11
facil	11
fact	11
farmspecif	11
flood	11
forag	11
french	11
fund	11
geograph	11
grain	11
greec	11
heterogen	11
identif	11
ignor	11
infrastructur	11
instal	11
italian	11
item	11
iwu	11
knowledg	11
long	11
membran	11
multispeci	11
occur	11
organis	11
outsourc	11
overcapac	11
overcom	11
place	11
presenc	11
prove	11
questionnair	11
regim	11
secur	11
sic	11
sugarcan	11
tradeoff	11
view	11
vulner	11
wale	11
ae	10
andalusia	10
aquacultur	10
asset	10
assist	10
behaviour	10
brazil	10
buyer	10
citrus	10
clear	10
cms	10
cod	10
consum	10
converg	10
damag	10
deal	10
difficult	10
drink	10
eastern	10
experiment	10
favor	10
featur	10
forc	10
fruit	10
german	10
gillnet	10
greatest	10
hard	10
harvest	10
health	10
idea	10
iii	10
lame	10
leach	10
line	10
manner	10
meat	10
membership	10
multicriteria	10
multioutput	10
multivari	10
offer	10
option	10
overfish	10
percentag	10
pest	10
phosphorus	10
pretreat	10
princip	10
progress	10
protect	10
real	10
receiv	10
red	10
represent	10
respect	10
run	10
shortag	10
simar	10
snapper	10
spf	10
surplus	10
swine	10
tend	10
trade	10
trawl	10
versus	10
veterinari	10
volum	10
zealand	10
abund	9
action	9
actual	9
agroecolog	9
al	9
analyt	9
apricot	9
argu	9
attent	9
attitud	9
australia	9
bank	9
branch	9
capita	9
class	9
comprehens	9
constitut	9
crucial	9
dataset	9
desir	9
doubl	9
driver	9
electr	9
ensur	9
exhibit	9
explicit	9
exposur	9
facilit	9
gap	9
goal	9
graze	9
guid	9
hawaii	9
interview	9
itali	9
kenya	9
korea	9
log	9
member	9
metabol	9
month	9
nois	9
normal	9
northern	9
northwest	9
owner	9
plain	9
pond	9
portug	9
prevent	9
primarili	9
probabl	9
provis	9
proxi	9
recycl	9
reorgan	9
report	9
semiparametr	9
situat	9
slight	9
strateg	9
success	9
transfer	9
tube	9
turn	9
usag	9
valid	9
vector	9
welfar	9
western	9
accomplish	8
avail	8
behavior	8
black	8
block	8
bottom	8
carp	8
ce	8
characteris	8
chilean	8
clam	8
consolid	8
convex	8
day	8
deliveri	8
deviat	8
drainag	8
drawn	8
drive	8
dryland	8
dual	8
emerg	8
equiti	8
ethiopia	8
feasibl	8
flock	8
gas	8
gear	8
hazelnut	8
hive	8
horsepow	8
inputspecif	8
intensifi	8
intermedi	8
invers	8
led	8
lm	8
mathemat	8
merger	8
mexico	8
moder	8
monitor	8
nepal	8
overexploit	8
pastur	8
percent	8
phase	8
predict	8
punjab	8
purs	8
reli	8
sanit	8
sens	8
short	8
sign	8
simpl	8
skill	8
solar	8
solut	8
spend	8
spillov	8
subject	8
supplement	8
task	8
tenur	8
theoret	8
tree	8
undertaken	8
upper	8
verifi	8
vertic	8
warm	8
watersh	8
wilson	8
accept	7
agroeconom	7
agronom	7
anaerob	7
assign	7
awu	7
beef	7
bmp	7
bmps	7
broad	7
captur	7
catchment	7
chile	7
classif	7
coast	7
cocoa	7
compet	7
cross	7
decisionmak	7
definit	7
difficulti	7
discrimin	7
distinguish	7
diverg	7
ei	7
equal	7
error	7
expenditur	7
experienc	7
fluctuat	7
formal	7
formul	7
grape	7
herbicid	7
hypothesi	7
independ	7
interact	7
iofc	7
izmir	7
japanes	7
largescal	7
learn	7
load	7
mainten	7
mbbase	7
mechan	7
mountain	7
multidirect	7
optimum	7
polish	7
proper	7
pursu	7
rapid	7
ration	7
renew	7
ricefish	7
room	7
sale	7
sein	7
sell	7
semiarid	7
sensit	7
sewag	7
shift	7
shortrun	7
site	7
slovenia	7
squar	7
stateconting	7
stimul	7
subsequ	7
tax	7
thousand	7
threaten	7
transform	7
transhum	7
translog	7
transport	7
treat	7
viabil	7
wast	7
wholesal	7
wrue	7
ws	7
adequ	6
administr	6
algorithm	6
american	6
basic	6
benefici	6
biodivers	6
biolog	6
brazilian	6
brown	6
buyback	6
call	6
carlo	6
cdfas	6
censor	6
center	6
chrysen	6
classifi	6
complementari	6
complex	6
configur	6
convert	6
cop	6
corn	6
cultivar	6
deabas	6
debat	6
deliv	6
detail	6
differenti	6
disadvantag	6
disaggreg	6
dredg	6
ecolog	6
elast	6
emphasi	6
end	6
enterpris	6
estonian	6
exogen	6
factori	6
favour	6
finnish	6
fit	6
fragment	6
fuzzi	6
gis	6
helminth	6
homothet	6
horticultur	6
impos	6
instrument	6
ip	6
iran	6
irish	6
itq	6
length	6
light	6
lot	6
lpi	6
manur	6
marin	6
mastiti	6
match	6
maximis	6
milc	6
minimum	6
mitig	6
mo	6
mont	6
multiact	6
multidimension	6
multifunct	6
note	6
own	6
paddi	6
panga	6
past	6
pastor	6
path	6
pension	6
provinci	6
quebec	6
ram	6
realiz	6
rear	6
recogn	6
record	6
reus	6
right	6
safeti	6
saudi	6
scarc	6
serv	6
sever	6
societ	6
sound	6
spc	6
status	6
substrat	6
superior	6
swiss	6
tempor	6
tuna	6
use	6
victoria	6
way	6
weak	6
wiltshir	6
wine	6
worldwid	6
wue	6
wwtps	6
aegean	5
bcc	5
beekeep	5
belong	5
big	5
bioethanol	5
biophys	5
bioreactor	5
birth	5
bound	5
bream	5
buyout	5
causal	5
channel	5
charg	5
chosen	5
code	5
complement	5
compris	5
conceptu	5
concessionari	5
content	5
continu	5
count	5
counterpart	5
decontamin	5
demograph	5
denomin	5
descript	5
determinist	5
diffus	5
diminish	5
diseas	5
distort	5
divid	5
divis	5
document	5
domesday	5
driven	5
efficaci	5
element	5
endogen	5
entiti	5
evidenc	5
exceed	5
expans	5
express	5
fail	5
fair	5
fall	5
farrel	5
feedstuff	5
first	5
flexibl	5
flow	5
forecast	5
forestri	5
frame	5
friend	5
fundament	5
germani	5
gill	5
guarante	5
gwp	5
half	5
hebei	5
honey	5
hour	5
imbr	5
immers	5
implicit	5
inclus	5
inconsist	5
induc	5
infer	5
inoculum	5
intend	5
island	5
japan	5
kansa	5
koopman	5
largest	5
latin	5
longrun	5
lowland	5
luci	5
luenberg	5
magnitud	5
matrix	5
meet	5
merit	5
modifi	5
monopoli	5
mte	5
nepales	5
numer	5
offshor	5
oil	5
open	5
optimis	5
orchard	5
ordin	5
organiz	5
overus	5
partnership	5
pe	5
peopl	5
permit	5
person	5
photovolta	5
poland	5
pool	5
pose	5
potabl	5
poverti	5
precis	5
predictor	5
prior	5
privatis	5
promis	5
pump	5
put	5
rare	5
ray	5
regard	5
replac	5
rest	5
restructur	5
riskadjust	5
rotat	5
rts	5
salin	5
samsun	5
sd	5
slovenian	5
stratifi	5
strength	5
sunshin	5
supplier	5
sweden	5
tabl	5
tariff	5
tds	5
tonnag	5
top	5
topic	5
trait	5
trout	5
under	5
undertak	5
unlik	5
valley	5
version	5
vietnam	5
week	5
wws	5
younger	5
academ	4
accur	4
agenc	4
alberta	4
alter	4
anchovi	4
arabia	4
arrang	4
artisan	4
asian	4
augment	4
australian	4
bad	4
bed	4
begin	4
biascorrect	4
bioeconom	4
bodi	4
boro	4
budget	4
built	4
cap	4
capabl	4
cc	4
cell	4
check	4
chiller	4
chio	4
cip	4
communic	4
complet	4
compromis	4
congest	4
constrain	4
contact	4
contrari	4
correspond	4
cpue	4
crangon	4
crisi	4
croplivestock	4
crucian	4
cukurova	4
cumul	4
da	4
daili	4
de	4
decid	4
denmark	4
designmethodologyapproach	4
dfa	4
diagnosi	4
display	4
dispos	4
distinct	4
downstream	4
drop	4
earlier	4
earn	4
ecoineffici	4
egypt	4
elimin	4
entir	4
equip	4
equival	4
essex	4
europ	4
eutroph	4
exampl	4
exclud	4
exclus	4
expens	4
export	4
extract	4
fadn	4
fan	4
farrowfinish	4
fatten	4
feder	4
figur	4
finit	4
firmspecif	4
flevoland	4
florida	4
follow	4
footprint	4
forward	4
foul	4
fourth	4
franc	4
free	4
give	4
goia	4
graph	4
grass	4
greek	4
ground	4
head	4
hire	4
hock	4
hold	4
hope	4
hypoxia	4
incid	4
ism	4
isol	4
judici	4
kaohsiung	4
kernel	4
kind	4
korean	4
legisl	4
loan	4
longer	4
longterm	4
maracaibo	4
mc	4
mesa	4
met	4
microenviron	4
microflora	4
minimis	4
mislead	4
modif	4
monetari	4
monocultur	4
move	4
multi	4
multiproduct	4
naivasha	4
nang	4
necessarili	4
nematod	4
nile	4
ol	4
olivegrow	4
oman	4
orderalpha	4
pantan	4
pat	4
pathway	4
pdf	4
pennsylvania	4
polit	4
popular	4
post	4
practition	4
prefectur	4
principl	4
problemat	4
profil	4
quantif	4
raw	4
reproduct	4
restrain	4
roughag	4
row	4
rubber	4
sbm	4
scienc	4
sdb	4
search	4
section	4
seller	4
shaanxi	4
shape	4
shortcom	4
si	4
silvopastur	4
smooth	4
societi	4
solv	4
southeast	4
stakehold	4
static	4
summer	4
surround	4
swps	4
systemat	4
ten	4
territori	4
thailand	4
trip	4
twelv	4
twofold	4
typic	4
underscor	4
univari	4
univers	4
upstream	4
watersav	4
wean	4
wood	4
word	4
abat	3
abolish	3
accord	3
accuraci	3
adequaci	3
aerob	3
african	3
agenda	3
agrifood	3
allevi	3
alpin	3
anox	3
april	3
aquif	3
artifici	3
asia	3
asymmetr	3
autocorrel	3
automat	3
beij	3
believ	3
benin	3
bioaugment	3
bird	3
bivari	3
break	3
bring	3
bundl	3
canadian	3
canon	3
carbon	3
care	3
cash	3
casualti	3
catalan	3
cattlefatten	3
caution	3
ccr	3
census	3
ces	3
chain	3
charn	3
chebika	3
choos	3
circumst	3
citricultur	3
classic	3
closer	3
cm	3
coffe	3
complianc	3
compos	3
compost	3
concret	3
conflict	3
contamin	3
contributor	3
coounion	3
costeffici	3
costsav	3
cottoncrop	3
coupl	3
crisphead	3
crossflow	3
cull	3
curb	3
cut	3
cutflow	3
decemb	3
decentr	3
declar	3
dehesa	3
delay	3
demers	3
dgp	3
dimens	3
discard	3
discharg	3
discov	3
discrep	3
dmndea	3
domin	3
dramat	3
drawback	3
durum	3
employe	3
endow	3
engag	3
enrol	3
enter	3
ep	3
eq	3
equat	3
eventspecif	3
exact	3
expert	3
explan	3
expos	3
extensif	3
extrem	3
failur	3
fare	3
farmland	3
fed	3
fewer	3
ffs	3
fill	3
fingerl	3
foreign	3
format	3
foundat	3
fraction	3
frequent	3
fuel	3
gene	3
generic	3
ghg	3
gi	3
grade	3
gradual	3
grassland	3
green	3
groundfish	3
grown	3
guidelin	3
heih	3
herbivor	3
hidden	3
holist	3
hull	3
humid	3
hungarian	3
idf	3
inappropri	3
inflow	3
influenti	3
inorgan	3
insect	3
insignific	3
ipm	3
iranian	3
ireland	3
job	3
keep	3
latent	3
laurel	3
law	3
lcadea	3
leak	3
leakag	3
lesser	3
likelihood	3
logist	3
machineri	3
mainstream	3
map	3
mea	3
metric	3
mi	3
middl	3
million	3
mina	3
mobil	3
modal	3
movement	3
multistag	3
nativ	3
navig	3
neglect	3
northeast	3
notion	3
nova	3
nutrit	3
ocean	3
outlet	3
outlier	3
outperform	3
packag	3
palestinian	3
perenni	3
persist	3
ph	3
pigfinish	3
plaic	3
plateau	3
potato	3
prairi	3
precipit	3
preserv	3
preval	3
principalag	3
prospect	3
protein	3
quantit	3
quasifix	3
rainfal	3
recov	3
recoveri	3
redistribut	3
relianc	3
repeat	3
repercuss	3
replic	3
resolv	3
respond	3
retent	3
reunion	3
riceveget	3
rise	3
rock	3
rule	3
runoff	3
sandfish	3
satisfi	3
scc	3
scottish	3
se	3
sec	3
seek	3
seiner	3
semiradi	3
seri	3
singleoutput	3
sizeeffici	3
smallest	3
solid	3
somat	3
southeastern	3
sow	3
soybeanspecif	3
spectrum	3
spring	3
stabl	3
stack	3
stand	3
start	3
stem	3
stiff	3
strait	3
strengthen	3
strip	3
subsid	3
summar	3
surviv	3
swedish	3
switch	3
synthesi	3
synthet	3
tank	3
tbm	3
temperatur	3
tenanc	3
tev	3
threat	3
toler	3
torr	3
totalfactor	3
town	3
tractor	3
trader	3
tropic	3
tuberos	3
turkish	3
typolog	3
udder	3
ufw	3
unaccount	3
unbias	3
uncertain	3
uncontrol	3
undermin	3
uni	3
uniqu	3
unrestrict	3
uzbekistan	3
venezuela	3
villag	3
visit	3
weed	3
well	3
wider	3
widespread	3
winter	3
women	3
worker	3
wp	3
york	3
aaei	2
absolut	2
accompani	2
acid	2
acidif	2
act	2
acut	2
aderasa	2
administ	2
advers	2
advic	2
advisor	2
aerat	2
aftermath	2
agent	2
agre	2
agri	2
agrienviroment	2
aid	2
alfalfa	2
alongsid	2
alvorada	2
aman	2
amasya	2
analysisbas	2
analyst	2
andalusian	2
angola	2
ani	2
ant	2
aquafarm	2
aquat	2
areal	2
argentina	2
arima	2
array	2
ascertain	2
asparagus	2
asymmetri	2
attract	2
auction	2
autonomi	2
avellana	2
awar	2
bald	2
bangladeshi	2
barn	2
barrier	2
beam	2
bear	2
belgium	2
betaconverg	2
bigger	2
bill	2
biohydrogen	2
biomass	2
bioremedi	2
bivalv	2
bleach	2
boost	2
borda	2
boundari	2
brasilia	2
breakdown	2
breakeven	2
broken	2
brought	2
btscc	2
bulk	2
buyuk	2
cae	2
cameroon	2
campo	2
canada	2
cape	2
carolina	2
carrotlettuc	2
cattleranch	2
caught	2
cautious	2
centerwest	2
ceteri	2
ch	2
chanc	2
cheio	2
chill	2
cii	2
circl	2
circul	2
citizen	2
claim	2
clean	2
clinic	2
closur	2
cobbdougla	2
coexist	2
coher	2
combat	2
combinatori	2
comment	2
commod	2
compens	2
compensatori	2
complic	2
condorcet	2
consensus	2
consortia	2
contagi	2
contain	2
contextu	2
continent	2
convect	2
core	2
cornlivestock	2
corpor	2
corylus	2
cos	2
costbenefit	2
costrevenu	2
covari	2
coverag	2
crisp	2
criterion	2
crossnat	2
cruis	2
cundinamarca	2
cvs	2
daraio	2
datagener	2
debt	2
deep	2
defici	2
delici	2
delin	2
delta	2
depict	2
deplet	2
depth	2
deregul	2
deterior	2
di	2
diamet	2
diesel	2
diet	2
dimensionless	2
discern	2
discret	2
discretionari	2
disinfect	2
dissemin	2
dissolv	2
diversifi	2
divert	2
dmus	2
doe	2
downward	2
draft	2
draw	2
drought	2
durat	2
easi	2
economicenvironment	2
economist	2
egyptian	2
elabor	2
electretri	2
embu	2
emiliaromagna	2
emphas	2
enact	2
entail	2
entranc	2
entrepreneuri	2
entri	2
epi	2
equilibrium	2
equit	2
estonia	2
ethiopian	2
event	2
eventu	2
evolv	2
excav	2
exemplari	2
exit	2
exploratori	2
externalis	2
extra	2
facefac	2
fallen	2
familiar	2
fareprimont	2
farmerlevel	2
fat	2
fathom	2
fdh	2
ff	2
filter	2
finetun	2
finish	2
finland	2
fishproduc	2
flander	2
flower	2
flux	2
fmding	2
fodder	2
fpcm	2
frequenc	2
gansu	2
gastrointestin	2
gate	2
gave	2
gaza	2
gdp	2
ge	2
gibraltar	2
gl	2
golden	2
governor	2
granivor	2
grant	2
graphic	2
grey	2
groundwaterirrig	2
guasca	2
guidanc	2
gwue	2
habit	2
hamper	2
handicap	2
harbour	2
harmoni	2
harran	2
hatay	2
heteroscedast	2
hierarch	2
highqual	2
hodeida	2
holstein	2
homegrown	2
horizont	2
hous	2
hp	2
huge	2
hungari	2
hydraul	2
hydrodynam	2
hyperbol	2
hypothes	2
hypothet	2
hyv	2
icip	2
idar	2
ident	2
imprecis	2
incomplet	2
inconclus	2
increment	2
indirect	2
indoganget	2
infest	2
inhabit	2
inher	2
inland	2
insemin	2
[truncated: 1,665 more rows]

## Sheet: cluster#6
Terms	Frequency
bank	2318
branch	366
financi	364
oper	266
profit	254
estim	199
commerci	175
sector	169
scale	146
score	146
empir	143
industri	136
market	133
countri	125
ratio	124
risk	115
frontier	114
signific	114
examin	113
taiwan	111
network	102
investig	101
loan	101
crisi	100
evid	98
merger	98
unit	96
foreign	94
technolog	94
larg	93
variabl	93
competit	89
servic	89
indic	88
differ	87
institut	87
present	87
capit	81
econom	81
identifi	81
size	81
index	80
provid	80
compon	79
set	79
employ	78
determin	77
higher	76
growth	75
import	75
parametr	75
process	75
sampl	73
case	72
credit	72
inform	70
research	70
regress	69
alloc	66
direct	65
methodolog	65
obtain	65
potenti	65
practic	65
techniqu	65
total	65
function	64
polici	64
posit	64
price	63
manageri	62
return	62
time	62
addit	61
domest	61
focus	61
specif	61
test	61
european	60
islam	59
framework	58
malmquist	58
rate	58
relationship	58
busi	57
account	56
resourc	56
found	55
illustr	55
influenc	55
qualiti	54
asset	53
calcul	53
integr	53
structur	53
analys	51
analyz	50
averag	50
general	50
major	50
number	50
comparison	49
decis	49
dynam	49
high	49
intern	49
ownership	49
combin	48
firm	48
produc	48
region	48
activ	47
chines	47
includ	47
consist	46
custom	46
gain	46
order	46
problem	46
rank	46
due	45
environ	45
global	45
literatur	45
pure	45
regulatori	45
bootstrap	44
recent	44
save	44
intermedi	43
lower	43
union	43
exist	42
generat	42
incorpor	42
main	42
multipl	42
observ	41
optim	41
privat	41
public	41
regul	41
articl	40
contribut	40
explain	40
make	40
negat	40
reform	40
adopt	39
asian	39
decompos	39
individu	39
predict	39
statist	39
compani	38
radial	38
small	38
social	38
final	37
reveal	37
select	37
share	37
aim	36
china	36
distanc	36
indian	36
nonparametr	36
affect	35
consid	35
deposit	35
organ	35
stochast	35
stock	35
term	35
tradit	35
undesir	35
interest	34
sourc	34
state	34
taiwanes	34
malaysian	33
object	33
perspect	33
role	33
slacksbas	33
type	33
acquisit	32
comput	32
eu	32
govern	32
take	32
introduc	31
invest	31
program	31
reduc	31
similar	31
convent	30
corpor	30
defin	30
demonstr	30
economi	30
fhcs	30
goal	30
mix	30
target	30
consider	29
control	29
decomposit	29
explor	29
form	29
implic	29
purpos	29
restructur	29
sensit	29
decreas	28
fuzzi	28
nation	28
panel	28
achiev	27
altern	27
degre	27
establish	27
list	27
mean	27
sharehold	27
util	27
area	26
dimens	26
implement	26
issu	26
progress	26
robust	26
standard	26
support	26
variat	26
weight	26
adjust	25
australian	25
condit	25
context	25
deriv	25
key	25
liber	25
slack	25
spanish	25
trend	25
adequaci	24
behavior	24
concept	24
enhanc	24
greater	24
insight	24
requir	24
tool	24
turkish	24
work	24
canadian	23
cluster	23
deregul	23
distribut	23
environment	23
hold	23
japanes	23
linear	23
point	23
power	23
sale	23
separ	23
singl	23
strateg	23
aggreg	22
bad	22
characterist	22
common	22
conduct	22
correl	22
extend	22
gap	22
merg	22
previous	22
revenu	22
arab	21
chain	21
classif	21
reflect	21
softwar	21
strategi	21
advantag	20
attempt	20
attribut	20
benefit	20
central	20
current	20
decisionmak	20
design	20
fund	20
involv	20
larger	20
lead	20
microfin	20
project	20
refer	20
report	20
situat	20
view	20
analyt	19
enabl	19
freedom	19
greek	19
natur	19
offer	19
orient	19
origin	19
procedur	19
restrict	19
top	19
address	18
desir	18
discrimin	18
discuss	18
exhibit	18
innov	18
low	18
member	18
relev	18
respect	18
special	18
stateown	18
valu	18
capac	17
cooper	17
cover	17
depend	17
dmus	17
east	17
employe	17
extern	17
futur	17
link	17
made	17
mfis	17
opportun	17
own	17
profil	17
substanti	17
basi	16
character	16
concentr	16
construct	16
critic	16
declin	16
ii	16
impli	16
numer	16
pattern	16
prefer	16
properti	16
provis	16
shown	16
supereffici	16
tobit	16
abil	15
al	15
assumpt	15
attent	15
concern	15
converg	15
emerg	15
highlight	15
india	15
loss	15
organiz	15
part	15
repres	15
retail	15
scope	15
simultan	15
stakehold	15
step	15
strong	15
te	15
tfp	15
transform	15
weak	15
world	15
acquir	14
aspect	14
associ	14
balanc	14
confirm	14
deal	14
discard	14
entri	14
experienc	14
good	14
great	14
hand	14
hierarchi	14
hypothesi	14
initi	14
maxim	14
metric	14
outcom	14
personnel	14
reach	14
status	14
sustain	14
ad	13
assum	13
atm	13
captur	13
ceo	13
complet	13
creat	13
distinguish	13
experi	13
financ	13
incom	13
limit	13
percent	13
presenc	13
prior	13
question	13
run	13
simul	13
smaller	13
trade	13
understand	13
uniqu	13
wide	13
window	13
advanc	12
consolid	12
counterpart	12
crise	12
earli	12
evolut	12
heterogen	12
human	12
inputoutput	12
interpret	12
largest	12
latin	12
learn	12
long	12
longterm	12
maker	12
margin	12
metafronti	12
minim	12
neural	12
offic	12
past	12
shift	12
solut	12
stabil	12
tend	12
topsi	12
valid	12
algorithm	11
approxim	11
attract	11
bias	11
blood	11
carri	11
choic	11
collect	11
compris	11
criteria	11
detail	11
diversif	11
econometr	11
equal	11
equiti	11
error	11
expens	11
extent	11
fact	11
insur	11
luenberg	11
modifi	11
payment	11
peer	11
post	11
republ	11
sfa	11
slackbas	11
superior	11
survey	11
thailand	11
transact	11
treat	11
uk	11
versus	11
wast	11
yield	11
basel	10
call	10
czech	10
decad	10
depart	10
differenti	10
distress	10
doubl	10
elimin	10
encourag	10
exchang	10
favor	10
flexibl	10
forecast	10
hierarch	10
homogen	10
infer	10
lend	10
locat	10
matrix	10
monitor	10
nsbm	10
paramet	10
plan	10
play	10
rapid	10
realiz	10
reason	10
regard	10
reliabl	10
remov	10
sbm	10
secur	10
slight	10
team	10
theori	10
uae	10
uncertainti	10
under	10
univers	10
access	9
actual	9
amount	9
appear	9
brazilian	9
build	9
classifi	9
complianc	9
comprehens	9
costeffici	9
de	9
default	9
detect	9
distinct	9
dmu	9
domin	9
driver	9
earn	9
end	9
expect	9
fhc	9
handl	9
ib	9
ideal	9
iii	9
intertempor	9
macroeconom	9
malaysia	9
monetari	9
need	9
net	9
oecd	9
outperform	9
persist	9
possibl	9
precis	9
primari	9
princip	9
random	9
reduct	9
remain	9
side	9
simpl	9
staff	9
start	9
subject	9
supervisori	9
accur	8
ahp	8
basic	8
caus	8
choos	8
class	8
constant	8
constraint	8
continu	8
contrast	8
cultur	8
databas	8
definit	8
deliveri	8
dispos	8
divid	8
explicit	8
failur	8
geograph	8
gradual	8
hybrid	8
italian	8
joint	8
journal	8
kind	8
labor	8
labour	8
led	8
liquid	8
local	8
lowest	8
maintain	8
mainten	8
maximum	8
nonperform	8
npls	8
ob	8
onlin	8
partial	8
pass	8
percept	8
postreform	8
publish	8
quantifi	8
real	8
respons	8
romania	8
shadow	8
solv	8
south	8
spc	8
stabl	8
strength	8
super	8
theoret	8
truncat	8
turn	8
utilis	8
vari	8
varieti	8
vietnames	8
advers	7
american	7
annual	7
attain	7
australia	7
author	7
avoid	7
bangladesh	7
barrier	7
bcc	7
big	7
box	7
camel	7
capabl	7
catch	7
categori	7
ccr	7
center	7
client	7
close	7
cm	7
committe	7
complex	7
conclud	7
contextu	7
creation	7
driven	7
earlier	7
eastern	7
ensur	7
entir	7
essenti	7
expans	7
expert	7
extens	7
face	7
featur	7
full	7
give	7
grifelltatj	7
halkbank	7
hong	7
hypothes	7
ignor	7
incent	7
independ	7
intellectu	7
intens	7
internet	7
investor	7
join	7
kong	7
korean	7
light	7
line	7
lovel	7
mathemat	7
matter	7
medium	7
motiv	7
move	7
multiperiod	7
notabl	7
note	7
overcom	7
particip	7
pca	7
postmerg	7
poverti	7
programm	7
promot	7
publiclyown	7
quantit	7
quantiti	7
rais	7
rang	7
scenario	7
sever	7
sheet	7
shortrun	7
simar	7
subsequ	7
suppli	7
task	7
tone	7
turkey	7
unlik	7
verifi	7
accept	6
act	6
agricultur	6
allow	6
america	6
argu	6
asean	6
bhcs	6
black	6
bound	6
bring	6
challeng	6
citi	6
complement	6
composit	6
constrain	6
coverag	6
deepen	6
deterior	6
division	6
drawn	6
effort	6
emphasi	6
enterpris	6
europ	6
expand	6
fail	6
fdh	6
fix	6
forc	6
foreignown	6
formul	6
fulli	6
german	6
greec	6
guid	6
highest	6
hous	6
ic	6
indirect	6
influenti	6
jointstock	6
largescal	6
liberalis	6
loandeposit	6
lpi	6
mechan	6
mediums	6
meet	6
minimum	6
minor	6
mislead	6
mortgag	6
mpi	6
multicompon	6
multidimension	6
multipli	6
nordic	6
novo	6
nram	6
occur	6
open	6
outlet	6
overdu	6
perceiv	6
place	6
popular	6
portugues	6
postal	6
postderegul	6
principl	6
proport	6
pursu	6
recommend	6
record	6
reli	6
reserv	6
satisfact	6
scheme	6
seek	6
seri	6
short	6
sound	6
static	6
subsidiari	6
summar	6
supervis	6
tarp	6
termin	6
translat	6
usag	6
vector	6
way	6
wilson	6
worldwid	6
accommod	5
accuraci	5
adapt	5
administr	5
african	5
aid	5
ambigu	5
asia	5
assign	5
assist	5
bankspecif	5
bonus	5
bottom	5
bsc	5
canada	5
categor	5
causal	5
cbs	5
charg	5
compet	5
complementari	5
conceptu	5
conclus	5
confid	5
convers	5
convex	5
cross	5
dataset	5
decid	5
demand	5
describ	5
deviat	5
discov	5
dispar	5
distort	5
diversifi	5
dividend	5
divis	5
document	5
dual	5
easili	5
egyptian	5
emul	5
excess	5
exclud	5
exogen	5
explanatori	5
extrem	5
facilit	5
feasibl	5
ffr	5
finit	5
first	5
follow	5
foster	5
free	5
giant	5
gross	5
grow	5
guidanc	5
guidelin	5
help	5
home	5
hull	5
hungari	5
incumb	5
interact	5
internation	5
interv	5
iranian	5
knowledg	5
lack	5
linkag	5
mega	5
meta	5
mexican	5
middl	5
multicriteria	5
multivari	5
nois	5
ocra	5
outreach	5
overlap	5
pamukbank	5
phase	5
playingfield	5
policymak	5
polit	5
primarili	5
privatelyown	5
probabilist	5
profitori	5
profound	5
protocol	5
qualit	5
quasiconcav	5
ration	5
react	5
realiti	5
respond	5
rise	5
salari	5
se	5
sens	5
societi	5
span	5
speed	5
store	5
strict	5
subgroup	5
suffer	5
suffici	5
surpris	5
swedish	5
typic	5
upward	5
valuabl	5
vietnam	5
volatil	5
wave	5
absenc	4
accompani	4
africa	4
align	4
anfi	4
angolan	4
announc	4
ar	4
arriv	4
avi	4
bailout	4
banker	4
bankercharnescoop	4
banklevel	4
begin	4
bis	4
bond	4
borrow	4
botswana	4
broad	4
budget	4
bulgaria	4
bundl	4
candid	4
card	4
care	4
chanceconstrain	4
charn	4
circumst	4
collabor	4
compat	4
cone	4
consensus	4
consum	4
consumpt	4
contextdepend	4
contract	4
core	4
correct	4
council	4
countryspecif	4
crossbord	4
deaneur	4
determinist	4
difficulti	4
discriminatori	4
dsbm	4
emir	4
emphas	4
enjoy	4
entiti	4
eur	4
event	4
evidenc	4
execut	4
fare	4
farrel	4
field	4
fit	4
fourteen	4
gaug	4
gcc	4
gfc	4
government	4
gulf	4
hmrpdea	4
hrm	4
ict	4
inappropri	4
indonesia	4
insuffici	4
intent	4
introduct	4
invers	4
leader	4
life	4
loglinear	4
lost	4
map	4
meaning	4
mexico	4
mid	4
mine	4
minimax	4
mission	4
modif	4
mostafa	4
multiunit	4
mutual	4
ndf	4
necessarili	4
networkbas	4
newli	4
nigeria	4
nonradi	4
notion	4
ope	4
opposit	4
optimum	4
organis	4
paid	4
pakistan	4
panzarross	4
paradigm	4
parallel	4
percentag	4
pfi	4
physic	4
pictur	4
pillar	4
pm	4
pre	4
premerg	4
pressur	4
prioriti	4
privatis	4
proper	4
prove	4
proxi	4
put	4
quantil	4
quiet	4
rangeadjust	4
reallif	4
realloc	4
realworld	4
receiv	4
recogn	4
res	4
resolv	4
rest	4
review	4
rme	4
roa	4
room	4
russel	4
satisfi	4
search	4
sell	4
semidiscretionari	4
serv	4
shed	4
shortterm	4
slovak	4
spain	4
spread	4
staf	4
stand	4
statement	4
stem	4
subprim	4
success	4
suitabl	4
supersbm	4
synergi	4
systemat	4
tbs	4
texa	4
TRUE	4
uncov	4
urban	4
wealth	4
webbas	4
worst	4
acc	3
accomplish	3
activitybas	3
aftermath	3
agenc	3
agent	3
allfinanz	3
alter	3
appar	3
apprais	3
appropri	3
argument	3
aris	3
assur	3
athen	3
background	3
bankscop	3
batik	3
bayesian	3
belong	3
benefici	3
biascorrect	3
billion	3
brazil	3
break	3
canbank	3
carlo	3
cbrc	3
cee	3
ceec	3
cell	3
censor	3
cent	3
channel	3
characteris	3
climat	3
closer	3
clv	3
coeffici	3
comment	3
communic	3
compens	3
competitor	3
complementar	3
conform	3
conjunct	3
consequ	3
constitut	3
contain	3
contrari	3
correspond	3
costincom	3
criticalevalu	3
croatia	3
crosssect	3
crs	3
crucial	3
cub	3
cyprus	3
da	3
deaar	3
deabas	3
debat	3
debt	3
deep	3
deploy	3
designmethodologyapproach	3
diagnosi	3
difficult	3
dimension	3
discretionari	3
diseconomi	3
downturn	3
draw	3
drop	3
eftpo	3
encompass	3
encount	3
entrepreneur	3
equityasset	3
era	3
eventu	3
evolv	3
exampl	3
except	3
expenditur	3
expos	3
extra	3
fahp	3
fair	3
farm	3
fisheri	3
flow	3
formula	3
fraction	3
french	3
frequent	3
fri	3
fuzzydea	3
gather	3
gdp	3
germani	3
gpnda	3
groupspecif	3
hidden	3
host	3
hour	3
identif	3
incomplet	3
incur	3
indonesian	3
inject	3
inputori	3
instanc	3
integ	3
intellig	3
intercountri	3
interrelationship	3
intervent	3
iran	3
irish	3
itali	3
jsbs	3
judgement	3
lag	3
lanka	3
last	3
late	3
latest	3
latvian	3
law	3
leverag	3
liabil	3
logist	3
magnitud	3
maindiratta	3
manufactur	3
maximis	3
mc	3
mcdm	3
mea	3
membership	3
metatechnolog	3
mfa	3
mfi	3
millennium	3
miss	3
moder	3
monopolist	3
mont	3
multiag	3
multin	3
multistag	3
nativ	3
ndea	3
neglect	3
nerlovian	3
nn	3
normal	3
npl	3
offici	3
ontario	3
opinion	3
option	3
overestim	3
packag	3
pair	3
park	3
parsimoni	3
path	3
pay	3
perturb	3
player	3
poor	3
poorer	3
popul	3
portfolio	3
portug	3
possess	3
preced	3
predomin	3
pro	3
proeffici	3
promin	3
prompt	3
proven	3
pte	3
purchas	3
purelymethodolog	3
quarter	3
rational	3
recess	3
regist	3
reject	3
relax	3
remedi	3
repress	3
resili	3
revis	3
revisit	3
roe	3
root	3
satisfactori	3
sbmndea	3
sbs	3
sci	3
scienc	3
season	3
segment	3
sequenti	3
serbia	3
serviceprofit	3
slovakia	3
smooth	3
sob	3
southeast	3
speak	3
split	3
sri	3
strengthen	3
subordin	3
substitut	3
suit	3
summari	3
tempor	3
tendenc	3
thirteen	3
timeweight	3
transfer	3
translog	3
uncertain	3
undergon	3
underperform	3
underscor	3
undertak	3
undertaken	3
unrel	3
upper	3
user	3
varianc	3
vea	3
version	3
virtual	3
visegrad	3
visvi	3
vital	3
vrs	3
web	3
weber	3
whilst	3
wish	3
yk	3
abnorm	2
absolut	2
accord	2
accumul	2
action	2
add	2
advic	2
advoc	2
af	2
affirm	2
age	2
agreement	2
anticip	2
artifici	2
assert	2
attitud	2
audit	2
auto	2
autom	2
axiomat	2
back	2
bancassur	2
bankyear	2
bargain	2
bbb	2
bcp	2
behaviour	2
blackbox	2
bnm	2
bodi	2
bosnia	2
bpnn	2
branchlevel	2
broken	2
brought	2
bulgarian	2
burden	2
cameroon	2
campaign	2
capita	2
carryov	2
cathay	2
cbg	2
ccbs	2
ccdea	2
cellular	2
check	2
chief	2
chosen	2
circular	2
cite	2
claim	2
clear	2
clusterwis	2
coelli	2
cognit	2
cohort	2
coincid	2
collaps	2
colombia	2
come	2
communiti	2
compil	2
compos	2
con	2
concav	2
concurr	2
conduc	2
conflict	2
congest	2
conglomer	2
connect	2
consecut	2
contemporari	2
controversi	2
counter	2
counti	2
creditscor	2
creditworthi	2
cv	2
cycl	2
date	2
deaeffici	2
decemb	2
decentr	2
deem	2
defici	2
delay	2
delta	2
denmark	2
depict	2
depositutil	2
dictat	2
dilemma	2
diminish	2
disaggreg	2
disappoint	2
discrep	2
discret	2
dispers	2
display	2
district	2
divers	2
dms	2
dollar	2
downstream	2
dragon	2
drive	2
drm	2
easternasia	2
econ	2
economicpsycholog	2
edg	2
element	2
eleven	2
embed	2
embodi	2
embrac	2
empiricalstudi	2
emu	2
enact	2
endogen	2
energi	2
enforc	2
enlarg	2
equip	2
equit	2
equitytot	2
errorsvari	2
escap	2
estonia	2
euro	2
excel	2
exclus	2
exercis	2
exert	2
explan	2
exposur	2
extract	2
fall	2
famili	2
fdea	2
feder	2
figur	2
finland	2
fire	2
firmlevel	2
fiscal	2
forma	2
fra	2
franc	2
front	2
fukuyama	2
fullfledg	2
game	2
gdf	2
geometr	2
georg	2
gmm	2
governmentown	2
grade	2
graphic	2
greatest	2
ground	2
guarante	2
happen	2
hazard	2
hce	2
headoffic	2
headquart	2
health	2
held	2
hellen	2
herzegovina	2
highincom	2
highqual	2
hire	2
holist	2
hospit	2
hyperbol	2
ica	2
ident	2
ifm	2
illinoi	2
imfi	2
immens	2
imped	2
imperfect	2
impos	2
impract	2
incorrect	2
inflat	2
influentialbas	2
inputbas	2
inputsoutput	2
insid	2
inspect	2
inspir	2
instabl	2
intensifi	2
inter	2
interfac	2
internetprimari	2
interst	2
interventionist	2
intra	2
intraorganiz	2
ipo	2
isol	2
item	2
iv	2
japan	2
jscbs	2
judgment	2
kingdom	2
land	2
latent	2
latvia	2
lc	2
lcar	2
legisl	2
lesser	2
lesson	2
likelihood	2
linearprogrammingbas	2
linkedcon	2
lithuanian	2
lml	2
logic	2
logit	2
luck	2
luxembourg	2
machin	2
mainland	2
manner	2
mark	2
marketbas	2
markov	2
match	2
materi	2
mediumlarg	2
memori	2
mena	2
merit	2
metadeaar	2
metahybrid	2
microeconom	2
mideast	2
misclassif	2
misguid	2
modul	2
moment	2
montecarlobas	2
moral	2
mozambican	2
mpss	2
ms	2
msraa	2
multidea	2
multidirect	2
multiobject	2
multiplestakehold	2
multispeci	2
narrow	2
nationwid	2
ne	2
necess	2
neoclass	2
neutral	2
ngo	2
nich	2
noisesign	2
nondiscretionari	2
nonlinear	2
northern	2
norwegian	2
notic	2
novelti	2
obvious	2
occurr	2
ogla	2
oic	2
older	2
omit	2
ongo	2
ora	2
otter	2
outlier	2
outlin	2
outputinput	2
outputori	2
outward	2
owner	2
partner	2
peopl	2
perenni	2
permit	2
person	2
phenomenon	2
philippin	2
philosophi	2
pinpoint	2
platelet	2
poland	2
polish	2
pool	2
postentri	2
posterior	2
postliber	2
premis	2
premium	2
prepar	2
prereform	2
preserv	2
prevail	2
prevent	2
primal	2
probabl	2
problemat	2
pronounc	2
proportion	2
protect	2
provinc	2
prudenti	2
psycholog	2
purg	2
qualityadjust	2
quasidist	2
quick	2
rationalis	2
ray	2
reaction	2
reader	2
realis	2
red	2
referr	2
refin	2
remark	2
remuner	2
residu	2
retent	2
retriev	2
returnsscal	2
rhode	2
rigor	2
riskadjust	2
riskcontrol	2
rival	2
rule	2
samad	2
satisf	2
saudi	2
savingoutput	2
school	2
scientif	2
scorecard	2
screen	2
secondari	2
section	2
seldom	2
seminonparametr	2
semiparametr	2
senior	2
sequenc	2
sharpen	2
shortest	2
singaporean	2
site	2
skew	2
skill	2
smallscal	2
smallsiz	2
socb	2
sole	2
space	2
spend	2
spirit	2
standpoint	2
stepwis	2
straightforward	2
strike	2
submit	2
superdea	2
supervisor	2
surfac	2
surround	2
surviv	2
sweden	2
tainan	2
taishin	2
ten	2
tgr	2
theme	2
thirti	2
threefold	2
thrift	2
tier	2
tm	2
tobacco	2
today	2
topic	2
tourist	2
trajectori	2
transit	2
transport	2
trawl	2
treatment	2
tree	2
tremend	2
triplimit	2
troubl	2
tsutsui	2
tunisia	2
turbul	2
turmoil	2
tw	2
twin	2
twofold	2
unabl	2
uncondit	2
undesirablefactor	2
unifi	2
unitsinvari	2
univari	2
unpopular	2
unpreced	2
unreal	2
upstream	2
use	2
usual	2
variant	2
vessel	2
viabl	2
violat	2
visibl	2
warn	2
wb	2
wit	2
women	2
wors	2
wrong	2
xiandai	2
xiangou	2
xianjia	2
zelenyuk	2
zero	2
a	1
abat	1
abc	1
abound	1
abroad	1
absent	1
absorpt	1
academ	1
academia	1
acceler	1
accentu	1
acknowledg	1
acut	1
adelaid	1
adequ	1
adjac	1
admiss	1
advent	1
advis	1
ae	1
afc	1
affili	1
aforement	1
afterward	1
aggrav	1
ago	1
ahead	1
ail	1
alia	1
allevi	1
amen	1
amend	1
analyst	1
andersen	1
anhui	1
anneal	1
announcementperiod	1
anova	1
answer	1
ant	1
anticompetit	1
antiid	1
antitrust	1
aparicio	1
aphaeresisplatelet	1
applicationembed	1
apt	1
aqjust	1
arbitrari	1
arbitrarili	1
architectur	1
argentina	1
arineffici	1
aros	1
arrang	1
articul	1
ascertain	1
assets	1
asymmetr	1
asymmetri	1
atmospher	1
attach	1
attenu	1
attributelevel	1
augment	1
august	1
austria	1
austrian	1
automat	1
avail	1
awar	1
axe	1
badin	1
bahrain	1
bail	1
bake	1
bankbranch	1
bankingindustri	1
bankrupt	1
banksand	1
bankwid	1
baroda	1
baselin	1
baseperiod	1
batteri	1
bdea	1
begun	1
behav	1
belgium	1
bench	1
berger	1
berlin	1
beta	1
betaconverg	1
bhc	1
biggest	1
bigsiz	1
bilevel	1
biograph	1
blame	1
blue	1
board	1
bob	1
bogetoft	1
boom	1
bootstrapbas	1
bootstrapcorrect	1
border	1
borra	1
bottomlin	1
boundari	1
branchesclustersnetwork	1
breakthrough	1
brickmortar	1
briefli	1
broaden	1
broadest	1
bruneian	1
bsb	1
bug	1
built	1
bulk	1
bureaucraci	1
buyer	1
bvd	1
calcutta	1
cambodia	1
cambodian	1
capitalasset	1
capitalis	1
cascad	1
casestudi	1
cash	1
casr	1
caught	1
caution	1
cautious	1
ce	1
centr	1
centralis	1
centuri	1
chamber	1
chapter	1
charnescooperrhod	1
chart	1
cheaper	1
chile	1
chinatrust	1
cibc	1
circl	1
circumv	1
citizen	1
cityown	1
cl	1
clearcut	1
cleric	1
climateeffect	1
clue	1
clusterfronti	1
coal	1
coalmin	1
code	1
coher	1
coinsur	1
collat	1
collinear	1
comb	1
commerc	1
commercialbank	1
commiss	1
commonwealth	1
communautair	1
companyspecif	1
compel	1
compli	1
compliant	1
complic	1
componentspur	1
compound	1
concord	1
confer	1
configur	1
confin	1
confound	1
confront	1
conjectur	1
conserv	1
constitu	1
consultantexpert	1
consumm	1
[truncated: 890 more rows]

## Sheet: cluster#7
Terms	Frequency
airport	634
port	451
oper	224
contain	211
termin	155
estim	101
scale	89
competit	83
stage	82
frontier	72
assess	71
transport	66
variabl	63
servic	62
region	61
econom	55
period	55
spanish	55
cargo	53
seaport	50
industri	48
regress	47
indic	45
identifi	44
import	44
chang	43
provid	43
stochast	42
determin	41
averag	40
bootstrap	40
includ	40
passeng	40
polici	40
present	40
return	40
process	39
suggest	39
ship	38
time	38
empir	37
investig	37
capac	36
sampl	36
analyz	35
applic	35
countri	35
methodolog	35
set	35
regul	34
structur	34
area	33
year	33
air	32
function	32
growth	32
handl	32
infrastructur	32
order	32
privat	32
sector	32
addit	31
global	31
rank	31
size	31
term	31
consid	30
market	30
propos	30
qualiti	30
financi	29
found	29
posit	29
public	29
aim	28
articl	28
author	28
distanc	28
implic	28
index	28
individu	28
invest	28
ownership	28
total	28
traffic	28
focus	27
higher	27
influenc	27
main	27
parametr	27
world	27
employ	26
european	26
italian	26
potenti	26
techniqu	26
unit	26
chines	25
environment	25
literatur	25
type	25
case	24
differ	24
evid	24
exist	24
general	24
manageri	24
obtain	24
panel	24
affect	23
brazilian	23
compani	23
contribut	23
control	23
network	23
practic	23
system	23
airlin	22
direct	22
malmquist	22
reform	22
rout	22
specif	22
activ	21
carrier	21
comparison	21
locat	21
resourc	21
test	21
account	20
consider	20
discuss	20
examin	20
final	20
logist	20
movement	20
problem	20
select	20
small	20
variat	20
crisi	19
deriv	19
high	19
price	19
purpos	19
tool	19
achiev	18
alloc	18
asia	18
characterist	18
china	18
combin	18
experienc	18
group	18
heterogen	18
lead	18
make	18
strategi	18
undesir	18
asian	17
comput	17
due	17
hub	17
physic	17
reveal	17
role	17
statist	17
cluster	16
dynam	16
form	16
govern	16
larg	16
multipl	16
object	16
procedur	16
util	16
chain	15
citi	15
condit	15
decis	15
economi	15
india	15
made	15
rts	15
runway	15
adopt	14
aeronaut	14
amount	14
bias	14
capit	14
commerci	14
compon	14
corrupt	14
gain	14
insight	14
previous	14
privatis	14
program	14
project	14
respect	14
sourc	14
throughput	14
altern	13
central	13
consist	13
constant	13
critic	13
delay	13
east	13
environ	13
fulli	13
key	13
limit	13
mean	13
part	13
partial	13
perspect	13
produc	13
progress	13
recent	13
reduc	13
relationship	13
robust	13
target	13
agent	12
aircraft	12
airsid	12
annual	12
australian	12
current	12
decreas	12
explain	12
extern	12
facil	12
generat	12
iberian	12
implement	12
involv	12
line	12
mix	12
rate	12
reason	12
revenu	12
sfa	12
standard	12
transfer	12
assum	11
berth	11
connect	11
demonstr	11
depend	11
emerg	11
enabl	11
framework	11
futur	11
hinterland	11
introduc	11
issu	11
joint	11
load	11
low	11
quantit	11
ratio	11
refer	11
review	11
sensit	11
separ	11
simultan	11
tfp	11
america	10
asiapacif	10
attempt	10
attent	10
aviat	10
busi	10
concess	10
conduct	10
container	10
context	10
decisionmak	10
desir	10
domest	10
driver	10
establish	10
expans	10
explor	10
flight	10
good	10
greater	10
grow	10
latin	10
local	10
report	10
stevedor	10
taiwan	10
valu	10
weak	10
address	9
advantag	9
basi	9
carri	9
crane	9
expand	9
fix	9
geograph	9
illustr	9
incent	9
integr	9
japanes	9
lower	9
north	9
opportun	9
profit	9
random	9
reduct	9
relev	9
requir	9
scenario	9
sea	9
slack	9
spain	9
trade	9
uk	9
understand	9
water	9
wide	9
zealand	9
adjust	8
bayesian	8
benefit	8
calcul	8
collect	8
conclud	8
construct	8
contrast	8
csls	8
deal	8
declin	8
dimens	8
fact	8
fund	8
highlight	8
hong	8
interest	8
kong	8
largest	8
maritim	8
mpi	8
nation	8
negat	8
nois	8
norwegian	8
optim	8
particip	8
play	8
presenc	8
pure	8
rang	8
realloc	8
recycl	8
repres	8
seri	8
serv	8
shown	8
singl	8
special	8
suitabl	8
survey	8
tradit	8
valid	8
weight	8
academ	7
advanc	7
african	7
american	7
appear	7
assumpt	7
bulk	7
concept	7
concern	7
correl	7
cover	7
decad	7
decompos	7
decomposit	7
degre	7
demand	7
distribut	7
domin	7
field	7
gate	7
glass	7
great	7
mathemat	7
medium	7
northeast	7
origin	7
paramet	7
percentag	7
pfc	7
point	7
power	7
promot	7
question	7
secur	7
share	7
short	7
simar	7
status	7
strong	7
substanti	7
suppli	7
take	7
truncat	7
turkish	7
wilson	7
work	7
aggreg	6
aspect	6
bad	6
call	6
cap	6
caribbean	6
charg	6
choic	6
competitor	6
complex	6
conclus	6
containerport	6
containertermin	6
convent	6
crosssect	6
dmu	6
equip	6
europ	6
expect	6
expert	6
extend	6
fee	6
formul	6
freight	6
gap	6
gateway	6
hold	6
incorpor	6
inform	6
institut	6
intens	6
interport	6
iron	6
korean	6
lack	6
larger	6
maker	6
matter	6
mcdm	6
minim	6
mozambiqu	6
multicriteria	6
municip	6
natur	6
observ	6
ore	6
organ	6
outputori	6
overcom	6
own	6
pollut	6
poor	6
popul	6
primarili	6
prove	6
qualit	6
rail	6
rapid	6
recommend	6
reflect	6
regulatori	6
similar	6
slacksbas	6
solut	6
state	6
strateg	6
strength	6
success	6
systemat	6
treat	6
trend	6
typolog	6
varieti	6
volum	6
access	5
administr	5
agreement	5
aip	5
analyt	5
baa	5
beij	5
brazil	5
ccr	5
character	5
chosen	5
common	5
confid	5
consolid	5
constraint	5
contract	5
costeffici	5
custom	5
deepsea	5
detail	5
dfm	5
discretionari	5
dispos	5
distinct	5
dri	5
effort	5
enhanc	5
equal	5
excess	5
exhibit	5
explanatori	5
export	5
face	5
french	5
fuzzi	5
heliport	5
human	5
inputori	5
intermod	5
labor	5
labour	5
link	5
list	5
longterm	5
maintain	5
mexican	5
mte	5
nonparametr	5
outcom	5
past	5
pcadea	5
peer	5
perceiv	5
plan	5
polit	5
portugues	5
possibl	5
quasifix	5
radial	5
serbian	5
shortterm	5
situat	5
solid	5
step	5
storag	5
subject	5
threshold	5
tobit	5
transform	5
tranship	5
transship	5
turkey	5
undertaken	5
uniqu	5
vari	5
view	5
vrs	5
way	5
yield	5
abil	4
accur	4
adapt	4
aena	4
answer	4
apec	4
apron	4
asset	4
attract	4
attribut	4
black	4
board	4
budget	4
caus	4
center	4
centralis	4
class	4
close	4
complet	4
composit	4
concentr	4
congest	4
contin	4
continu	4
convex	4
counterpart	4
criteria	4
crs	4
crucial	4
cruis	4
dataset	4
design	4
dramat	4
element	4
emiss	4
endogenousweight	4
enterpris	4
essenti	4
evolut	4
exogen	4
explicit	4
feasibl	4
featur	4
firm	4
flow	4
full	4
give	4
grant	4
greek	4
homogen	4
identif	4
impli	4
interv	4
korea	4
land	4
length	4
machin	4
markov	4
maverick	4
maxim	4
meaning	4
metaanalysi	4
metro	4
miner	4
minimum	4
modern	4
modifi	4
move	4
multipli	4
necess	4
net	4
nigerian	4
numer	4
offer	4
option	4
organis	4
orient	4
outlier	4
pacif	4
partnership	4
pca	4
practition	4
primari	4
properti	4
proport	4
publicpriv	4
put	4
quantifi	4
randomeffect	4
reach	4
receiv	4
reliabl	4
restructur	4
run	4
sbm	4
shipment	4
shortcom	4
simul	4
singapor	4
solv	4
space	4
static	4
subsequ	4
substitut	4
support	4
te	4
top	4
tourism	4
typic	4
unload	4
verifi	4
virtual	4
wast	4
window	4
worldwid	4
accept	3
accomplish	3
act	3
airland	3
airrw	3
allianc	3
allow	3
alp	3
alter	3
angola	3
argu	3
aris	3
baltic	3
basic	3
bay	3
belong	3
box	3
brt	3
busan	3
canadian	3
captur	3
certif	3
certifi	3
challeng	3
circl	3
civil	3
ciy	3
classif	3
coastal	3
compris	3
consum	3
cooper	3
corpor	3
correct	3
corrobor	3
date	3
dcs	3
definit	3
deploy	3
deregul	3
describ	3
designmethodologyapproach	3
dhmi	3
discriminatori	3
disentangl	3
dispar	3
downstream	3
dublin	3
emphasi	3
employe	3
encourag	3
end	3
explan	3
extent	3
fdh	3
financ	3
fixedeffect	3
fleet	3
flexibl	3
free	3
friction	3
goal	3
groupspecif	3
gs	3
hand	3
highest	3
hypothes	3
hypothesi	3
ii	3
incheon	3
inclus	3
independ	3
indian	3
induc	3
initi	3
innov	3
inspect	3
instanc	3
intend	3
inter	3
intermedi	3
intertempor	3
intraport	3
invers	3
ipa	3
irrespect	3
iso	3
japan	3
journal	3
latent	3
ldcs	3
learn	3
liber	3
liner	3
long	3
macroeconom	3
margin	3
materi	3
maximis	3
maximum	3
mechan	3
mere	3
mesolevel	3
mixtur	3
mode	3
need	3
neutral	3
nordic	3
opportunist	3
outsourc	3
peninsula	3
percept	3
post	3
princip	3
principl	3
prior	3
provis	3
publish	3
rca	3
realiz	3
regard	3
rest	3
returnsscal	3
rise	3
road	3
rotterdam	3
santo	3
satisf	3
scope	3
sec	3
shanghai	3
shift	3
shortfal	3
shortrun	3
simarwilson	3
slight	3
smooth	3
smop	3
social	3
sps	3
stakehold	3
start	3
suffer	3
superior	3
surfac	3
surplus	3
sustain	3
technicalchang	3
technicalenvironment	3
tendenc	3
territori	3
transit	3
travel	3
utilis	3
vector	3
version	3
wait	3
accommod	2
accord	2
acquir	2
acquisit	2
ad	2
adequ	2
ahp	2
ahpdeaar	2
airrwa	2
airtermarea	2
algecira	2
algorithm	2
ancillari	2
argentina	2
ascertain	2
assign	2
assist	2
associ	2
atmospher	2
attain	2
avail	2
avenu	2
background	2
balanc	2
bankercharnescoop	2
barcelona	2
basin	2
bcc	2
behav	2
biascorrect	2
binari	2
bodi	2
bohai	2
boom	2
build	2
capita	2
carlo	2
categori	2
ccrobject	2
cent	2
centr	2
centreairport	2
changi	2
characteris	2
check	2
classifi	2
clear	2
coal	2
coeffici	2
compet	2
complementari	2
compos	2
comprehens	2
confirm	2
consequ	2
contemporari	2
contextu	2
cope	2
copeland	2
copra	2
core	2
creat	2
criterion	2
crosseffici	2
cup	2
cut	2
cycl	2
danub	2
dart	2
databas	2
decid	2
dedic	2
defin	2
deliv	2
delphi	2
devis	2
differenti	2
disadvantag	2
disaggreg	2
discret	2
distinguish	2
doubl	2
draw	2
drawn	2
durat	2
earlier	2
ecodea	2
econometr	2
embrac	2
engin	2
enjoy	2
entir	2
equat	2
evolv	2
exact	2
exceed	2
exclus	2
exercis	2
exert	2
expens	2
expos	2
extract	2
extrem	2
factori	2
favor	2
favour	2
finit	2
finland	2
first	2
forc	2
foreign	2
foster	2
fourth	2
frequent	2
fuel	2
fuzzydea	2
ga	2
gantri	2
gdp	2
gra	2
gradual	2
graphic	2
greatest	2
greec	2
ground	2
guarante	2
half	2
harbor	2
harm	2
haul	2
helsinki	2
hicksmoorsteen	2
hierarch	2
hour	2
hoursship	2
hull	2
hybrid	2
iii	2
inconsist	2
infer	2
inher	2
inputinput	2
inputsoutput	2
insignific	2
insuffici	2
integ	2
intensifi	2
interfac	2
interview	2
intra	2
ireland	2
itali	2
justifi	2
kind	2
kpis	2
landsid	2
lccs	2
led	2
likelihood	2
limitationsimpl	2
linear	2
liquid	2
logisticsport	2
longer	2
longitudin	2
lowest	2
lua	2
luenberg	2
lumpi	2
mainten	2
manner	2
manufactur	2
matur	2
mediterranean	2
melbourn	2
member	2
mention	2
mercosur	2
million	2
mine	2
mont	2
montecarlo	2
multistep	2
multiyear	2
narita	2
ndea	2
neglect	2
networkdea	2
newli	2
northeastasian	2
notabl	2
note	2
occur	2
open	2
opinion	2
oppos	2
organiz	2
osaka	2
outstand	2
overinvest	2
overview	2
owe	2
oxid	2
pareto	2
passengercargo	2
paxair	2
paxgat	2
paxland	2
paxrw	2
paxrwa	2
paxtermarea	2
percent	2
permit	2
pertain	2
pivot	2
place	2
popular	2
possess	2
ppm	2
precis	2
prefer	2
pressur	2
pricecap	2
probabilist	2
procargo	2
prompt	2
proven	2
quantiti	2
realiti	2
reconstruct	2
record	2
redevelop	2
regular	2
reli	2
remain	2
remot	2
remov	2
repair	2
residu	2
respons	2
restrict	2
rightsiz	2
rigid	2
river	2
ropax	2
roro	2
round	2
rugbi	2
russel	2
save	2
sbmndea	2
scheme	2
seaborn	2
seek	2
segment	2
semiparametr	2
seneg	2
serbia	2
sever	2
sevill	2
shape	2
sharehold	2
shenzhen	2
shipshor	2
shop	2
sign	2
singleprocess	2
site	2
sma	2
smaller	2
south	2
southern	2
spend	2
spite	2
spur	2
sss	2
stabl	2
staff	2
stepwis	2
stimul	2
strengthen	2
style	2
substant	2
succeed	2
suit	2
suppos	2
surround	2
surviv	2
synthesi	2
synthet	2
tallinn	2
tend	2
theoret	2
thousand	2
tier	2
till	2
timefram	2
translat	2
turnov	2
uam	2
unabl	2
underst	2
unlik	2
upgrad	2
urban	2
various	2
versus	2
vietnames	2
vikor	2
vital	2
whilst	2
absolut	1
accumul	1
acknowledg	1
acronym	1
action	1
actual	1
add	1
adelaid	1
adriat	1
advers	1
advis	1
aegean	1
aeropuerto	1
africa	1
age	1
agenc	1
agenda	1
aggregatedoutput	1
aggress	1
ahead	1
airgat	1
airplan	1
airportairlin	1
alik	1
alongsid	1
ambigu	1
ambit	1
ampl	1
analysisdata	1
analyst	1
anecdot	1
angel	1
antwerp	1
appar	1
appoint	1
apprais	1
appreci	1
arandjelovac	1
arguabl	1
arrang	1
art	1
artifici	1
ask	1
assur	1
asturia	1
asymmetr	1
attitud	1
australia	1
autonomi	1
avoid	1
baggag	1
bangkok	1
bar	1
baselin	1
beauti	1
begin	1
begun	1
belgrad	1
belief	1
belt	1
biggest	1
bimod	1
boe	1
boost	1
borderless	1
bot	1
bottl	1
bottleneck	1
break	1
bric	1
bridg	1
brig	1
brisban	1
british	1
broad	1
brownfield	1
budgetari	1
buildoperatetransf	1
built	1
burgeon	1
bus	1
buse	1
caac	1
candid	1
capabl	1
capacitymeasur	1
carbon	1
care	1
cargoconsolid	1
carriag	1
carriercontrol	1
cast	1
catch	1
catchment	1
categor	1
cater	1
cci	1
cdea	1
ceil	1
censor	1
champion	1
charact	1
characteristicsn	1
charn	1
cheapest	1
chennai	1
circumst	1
classic	1
coast	1
cobwebb	1
collabor	1
come	1
commercialis	1
commit	1
commod	1
communic	1
communiti	1
compens	1
compil	1
complement	1
complementar	1
complic	1
conceiv	1
configur	1
conflict	1
congress	1
conjunct	1
consign	1
constrain	1
consumpt	1
containerflow	1
containeris	1
containershour	1
containersship	1
contemporan	1
contradict	1
convers	1
convert	1
convinc	1
coordin	1
copenhagen	1
correspond	1
corridor	1
count	1
counter	1
countercheck	1
counterfactu	1
countryspecif	1
coupledport	1
coverag	1
cpi	1
creation	1
credit	1
criticis	1
cross	1
crossperiod	1
crossreferenc	1
crossroad	1
crossvalid	1
crsccr	1
csl	1
curs	1
curv	1
dataenvelop	1
datainstig	1
day	1
ddf	1
deaar	1
deabas	1
deacost	1
deadata	1
deasupport	1
debat	1
debt	1
decentr	1
deconstruct	1
deep	1
deficit	1
denot	1
depict	1
depth	1
deregulatori	1
descript	1
destin	1
detect	1
deviat	1
diagnosi	1
diagnost	1
diesel	1
difficult	1
dijkstra	1
dimension	1
dioxid	1
discrimin	1
diseconomi	1
dispatch	1
disproportion	1
distort	1
district	1
diverg	1
divers	1
diversif	1
divid	1
dock	1
domain	1
doubt	1
drive	1
driven	1
easi	1
easier	1
easili	1
economist	1
educ	1
efficiencychang	1
efficiencyimprov	1
eighti	1
elast	1
eleven	1
embodi	1
emphasis	1
emul	1
encompass	1
endogen	1
endow	1
engend	1
enlarg	1
enorm	1
enplan	1
ensu	1
ensur	1
enter	1
entiti	1
entri	1
enumer	1
environmentadjust	1
environmentundesirabilityadjust	1
epsilonmodel	1
equiti	1
equival	1
eric	1
erod	1
error	1
espaa	1
estonia	1
eu	1
euclidean	1
ewtfp	1
except	1
exchang	1
exclud	1
expediti	1
expenditur	1
exploratori	1
express	1
extens	1
externalityaug	1
fail	1
failur	1
fair	1
fall	1
fashion	1
fast	1
faulti	1
fdea	1
feder	1
feebl	1
feed	1
fell	1
fewer	1
fewest	1
fiddl	1
fill	1
fit	1
flaw	1
follow	1
forecast	1
foreclosur	1
formalis	1
format	1
fr	1
fra	1
fraction	1
franc	1
franchis	1
franci	1
freeli	1
frequenc	1
frland	1
frontierbas	1
frrw	1
fuse	1
gamchon	1
gamchonaxb	1
gamman	1
gather	1
gaug	1
gaussian	1
gcshape	1
gdansk	1
gear	1
generalis	1
genoa	1
gh	1
gimpo	1
globalis	1
gmmpi	1
governancerel	1
governmentback	1
grdp	1
grey	1
gross	1
groundhandl	1
gss	1
gto	1
gtosglob	1
guangzhou	1
guid	1
gwangryang	1
hamburg	1
heartland	1
heaver	1
heavi	1
helicopt	1
helsinkitallinn	1
hick	1
hierarchi	1
highlow	1
hongqiao	1
hotel	1
hous	1
household	1
huge	1
icrg	1
ideal	1
immedi	1
imparti	1
imper	1
impetus	1
importanceperform	1
imprecis	1
impress	1
imput	1
incom	1
indicatorsoper	1
indirect	1
indivis	1
inertia	1
inevit	1
inflow	1
inhibit	1
inland	1
inputdecreasingoutputincreas	1
inputspecif	1
instal	1
intellig	1
intent	1
intercept	1
interfer	1
intergroup	1
internationalis	1
interpret	1
interrel	1
intervent	1
intraregion	1
island	1
isol	1
item	1
iv	1
jakarta	1
japaneseairport	1
jarzemskien	1
jawaharl	1
jnpt	1
join	1
judgement	1
juli	1
kansai	1
kaohsiung	1
kauna	1
kingdom	1
knjaz	1
knowledg	1
kruskal	1
kuala	1
lac	1
lag	1
laid	1
landingtakeoff	1
landlord	1
largerscal	1
late	1
law	1
layout	1
lcc	1
lean	1
leas	1
legisl	1
leisurerel	1
leixo	1
lessen	1
lesson	1
leverag	1
liberalis	1
lie	1
life	1
light	1
live	1
logic	1
logratio	1
longrun	1
los	1
loss	1
lowcost	1
lumpur	1
lyon	1
macrolevel	1
magnitud	1
mainland	1
malaysian	1
malm	1
managerialadministr	1
manila	1
mann	1
mannwhitney	1
manpow	1
map	1
marin	1
marketplac	1
matrix	1
mca	1
mcmc	1
membership	1
merchandis	1
merger	1
merit	1
messag	1
metafronti	1
metric	1
mexico	1
microlevel	1
middl	1
militari	1
milo	1
minaqua	1
minor	1
minsk	1
misclassifi	1
mismanag	1
mission	1
misspecif	1
mitig	1
mixt	1
mobil	1
modif	1
mole	1
money	1
monitor	1
monoton	1
moor	1
moqp	1
mtes	1
multiattribut	1
multidimension	1
multifactor	1
multifunct	1
multilater	1
multimod	1
multiobject	1
multioutput	1
multiperiod	1
multiplecriteria	1
multipleinput	1
multipleoutput	1
multipolar	1
multipurpos	1
multistag	1
multitud	1
mundra	1
mutual	1
navegacia	1
neglig	1
nehru	1
neighbor	1
netherland	1
nigeria	1
ningbo	1
nitrogen	1
nonexist	1
normal	1
northcentr	1
northern	1
norway	1
nos	1
notic	1
notwithstand	1
novemb	1
novi	1
nox	1
obey	1
oblig	1
observatori	1
obvious	1
oceanian	1
off	1
oil	1
ol	1
ole	1
onward	1
openski	1
opt	1
ordin	1
origindestin	1
outperform	1
outputorient	1
overhaul	1
overs	1
overst	1
overus	1
owner	1
pair	1
palanga	1
pancevo	1
park	1
parlanc	1
parti	1
path	1
pattern	1
pax	1
peculiar	1
penalis	1
petersburg	1
pfcaip	1
pfp	1
phase	1
phenomenon	1
plane	1
planner	1
player	1
polio	1
portinland	1
portug	1
postprivatis	1
prahovo	1
precondit	1
predefin	1
predomin	1
preliminari	1
prepar	1
prescreen	1
prescrib	1
press	1
prevail	1
prime	1
priori	1
prioriti	1
privatecapit	1
privatelyown	1
privatesector	1
probabl	1
problemat	1
profound	1
promethe	1
prong	1
proper	1
prospect	1
provinc	1
proxi	1
proxim	1
ptrc	1
pudong	1
purport	1
push	1
quadrat	1
qualifi	1
qualityprofit	1
quay	1
questionnair	1
queu	1
quick	1
quo	1
railroad	1
railway	1
rais	1
ramif	1
ratiobas	1
ration	1
rational	1
rcon	1
rea	1
readi	1
recogn	1
recoveri	1
redund	1
refere	1
regain	1
regionspecif	1
regulatoryrun	1
reinforc	1
relax	1
reload	1
render	1
repetit	1
represent	1
resampl	1
resist	1
resolv	1
reson	1
resourceconstrain	1
restaur	1
retain	1
revers	1
revolut	1
rhode	1
riga	1
risk	1
riski	1
rival	1
riversea	1
room	1
rule	1
runwaysavingtermin	1
rw	1
rwa	1
sad	1
safeti	1
sale	1
satisfact	1
satisfactori	1
sbmdea	1
scaleaug	1
scarc	1
scarcer	1
scatter	1
schedul	1
scholar	1
scientif	1
search	1
secondari	1
semipubl	1
semitrail	1
send	1
sens	1
seoul	1
sequenc	1
sequenti	1
setub	1
seventeen	1
shadow	1
shed	1
shen	1
shipport	1
side	1
singleoutput	1
sitespecif	1
sixth	1
sixti	1
skill	1
slide	1
slow	1
societi	1
socioeconom	1
socioeconorn	1
sociolog	1
sole	1
sophist	1
spell	1
spent	1
sport	1
st	1
stagnat	1
stand	1
star	1
stem	1
stock	1
stockholm	1
stratif	1
strict	1
structuregovern	1
submit	1
submodel	1
subsidi	1
suffici	1
sulfur	1
sulphur	1
summari	1
supereffici	1
supervis	1
supplement	1
tackl	1
taiwanes	1
taoyuan	1
targetset	1
tariff	1
tarragona	1
task	1
tb	1
tec	1
tecon	1
temporari	1
termarea	1
terminalsav	1
tfptechnic	1
thekey	1
theorem	1
threat	1
tianjin	1
timepersist	1
timeseri	1
timevari	1
tokyo	1
topic	1
tourismbas	1
tournament	1
towag	1
town	1
track	1
tradeoff	1
tragedi	1
tram	1
translog	1
transpar	1
treatment	1
tremend	1
TRUE	1
tune	1
turku	1
turn	1
turnaround	1
twelv	1
twenti	1
unavail	1
unbalanc	1
unbias	1
unbiased	1
uncertainti	1
uncov	1
under	1
underground	1
underpin	1
undertook	1
uneven	1
unifi	1
uniform	1
union	1
univers	1
unknown	1
unobserv	1
unreli	1
unusu	1
upward	1
urgent	1
usag	1
user	1
vagu	1
valencia	1
variablereturnsscal	1
varianc	1
verif	1
versa	1
vertic	1
vex	1
viabil	1
vice	1
viewpoint	1
vilnius	1
visualis	1
volatil	1
vrsbcc	1
walli	1
wareh	1
warehous	1
warrant	1
warsaw	1
watersid	1
weigh	1
whiten	1
whitney	1
widen	1
wider	1
widespread	1
wit	1
word	1
worker	1
workload	1
workplac	1
worst	1
worthwhil	1
yard	1
yearbook	1
yearwindow	1
yokohama	1
york	1
zhu	1

## Sheet: number of papers
ID	Number of papers
1	2542
2	1383
3	1163
4	1057
5	492
6	456
7	206
