# Supplementary material for: Hybrid self-optimized clustering model based on citation links and textual features to detect research topics
Source: PLoS One. 2017 Oct 27;12(10):e0187164. doi: 10.1371/journal.pone.0187164 (PMC5659815; doi:10.1371/journal.pone.0187164)
Supplement: S6 Data — This zip file includes four text files, they are: 1) the citation number (CN) and reference number (RN) of all 7308 papers; 2) papers bibliographic coupling network; 3) papers co-citation network; 4) the terms extracted from the titles and abstracts of papers. (ZIP) [file pone.0187164.s006.zip]

Archive with 5 entries (4 files):
- S6_Data/
- S6_Data/1) CN+RN of papers.txt
- S6_Data/2) Papers bibliographic coupling network.txt
- S6_Data/3) Papers co-citation network.txt
- S6_Data/4) Papers-Terms data.txt
