# Supplementary material for: Hybrid self-optimized clustering model based on citation links and textual features to detect research topics
Source: PLoS One. 2017 Oct 27;12(10):e0187164. doi: 10.1371/journal.pone.0187164 (PMC5659815; doi:10.1371/journal.pone.0187164)
Supplement: S6 Data — This zip file includes four text files, they are: 1) the citation number (CN) and reference number (RN) of all 7308 papers; 2) papers bibliographic coupling network; 3) papers co-citation network; 4) the terms extracted from the titles and abstracts of papers. (ZIP) [file pone.0187164.s006.zip › S6_Data/1) CN+RN of papers.txt]

ID	CN	RN
1	1	91
2	0	23
3	6	50
4	18	35
5	0	62
6	2	23
7	2	16
8	13	35
9	4	23
10	15	15
11	34	33
12	7	26
13	40	53
14	0	26
15	0	75
16	35	50
17	0	9
18	3	63
19	2	68
20	8	47
21	12	50
22	1	32
23	1	38
24	19	47
25	0	18
26	50	29
27	11	5
28	11	15
29	13	36
30	0	36
31	1	41
32	2	24
33	7	48
34	8	56
35	8	40
36	16	24
37	6	49
38	7	46
39	17	16
40	21	58
41	7	33
42	61	65
43	4	45
44	1	21
45	37	29
46	8	54
47	33	36
48	2	20
49	37	30
50	73	12
51	12	21
52	71	45
53	16	16
54	80	33
55	0	23
56	1	50
57	46	8
58	16	30
59	32	30
60	9	18
61	3	151
62	0	37
63	0	75
64	47	27
65	0	23
66	7	62
67	13	21
68	20	45
69	18	26
70	15	59
71	1	9
72	5	21
73	0	37
74	2	43
75	4	34
76	95	12
77	3	59
78	24	26
79	91	195
80	21	22
81	2	39
82	14	42
83	8	35
84	2	22
85	4	27
86	18	30
87	145	42
88	6	6
89	86	48
90	26	15
91	4	6
92	44	8
93	0	57
94	3	45
95	0	14
96	0	17
97	3	22
98	62	25
99	2	17
100	14	60
101	24	27
102	33	49
103	6	17
104	0	8
105	0	16
106	7	34
107	4	57
108	42	30
109	17	33
110	0	51
111	5	31
112	27	19
113	10	12
114	0	27
115	102	12
116	145	21
117	29	24
118	87	24
119	8	75
120	15	9
121	1	105
122	65	9
123	0	34
124	9	12
125	20	20
126	10	45
127	5	33
128	41	44
129	6	20
130	41	21
131	13	14
132	0	104
133	15	11
134	49	13
135	0	40
136	0	23
137	51	64
138	21	49
139	52	12
140	7	32
141	8	36
142	5	24
143	42	195
144	35	35
145	7	26
146	2	26
147	12	48
148	6	28
149	2	10
150	5	85
151	1	41
152	0	72
153	1	23
154	0	41
155	4	23
156	28	40
157	2	8
158	0	23
159	0	23
160	11	32
161	6	40
162	6	19
163	10	41
164	4	16
165	11	16
166	3	43
167	8	60
168	37	19
169	0	29
170	0	27
171	9	36
172	7	115
173	18	74
174	44	8
175	3	40
176	0	34
177	0	54
178	0	63
179	2	30
180	7	46
181	75	14
182	2	22
183	27	31
184	16	45
185	8	41
186	0	11
187	7	13
188	0	31
189	6	11
190	39	38
191	2	26
192	2	45
193	1	26
194	12	38
195	0	44
196	61	57
197	3	17
198	8	30
199	0	54
200	17	35
201	2	37
202	1	11
203	0	20
204	53	33
205	21	24
206	57	29
207	29	50
208	0	13
209	4	124
210	2	19
211	11	28
212	31	30
213	0	80
214	10	43
215	14	33
216	6	39
217	69	105
218	16	24
219	2	60
220	1	32
221	0	81
222	3	21
223	0	81
224	6	36
225	29	25
226	0	58
227	7	24
228	19	16
229	3	21
230	8	10
231	0	77
232	18	39
233	12	35
234	3	20
235	18	61
236	3	22
237	0	34
238	39	27
239	0	17
240	0	43
241	16	27
242	93	26
243	21	18
244	23	19
245	0	99
246	0	34
247	0	40
248	17	13
249	21	27
250	8	12
251	27	32
252	1	5
253	5	19
254	2	18
255	6	10
256	1	45
257	2	29
258	31	17
259	16	29
260	22	78
261	85	16
262	6	32
263	19	62
264	0	24
265	21	10
266	0	87
267	13	20
268	9	15
269	345	27
270	93	70
271	0	82
272	4	38
273	10	49
274	22	15
275	45	32
276	18	33
277	16	102
278	2	20
279	34	12
280	10	26
281	4	23
282	36	57
283	0	34
284	45	29
285	4	20
286	1	16
287	56	139
288	4	21
289	13	56
290	1	54
291	9	20
292	8	65
293	26	13
294	15	20
295	0	11
296	1	58
297	23	31
298	5	32
299	33	20
300	16	78
301	188	73
302	16	5
303	25	10
304	49	76
305	22	51
306	2	25
307	18	43
308	0	53
309	123	8
310	4	7
311	13	49
312	145	12
313	6	34
314	7	20
315	3	37
316	19	54
317	25	22
318	0	52
319	13	36
320	2	33
321	25	38
322	5	52
323	15	18
324	45	21
325	76	48
326	38	37
327	3	32
328	22	30
329	2	93
330	1	30
331	5	9
332	7	20
333	11	46
334	1	68
335	1	21
336	20	74
337	34	42
338	6	58
339	0	46
340	10	10
341	10	27
342	32	26
343	0	15
344	0	16
345	0	26
346	4	42
347	0	48
348	8	53
349	83	26
350	13	22
351	20	7
352	2	15
353	2	15
354	0	54
355	82	23
356	10	46
357	2	15
358	30	28
359	0	28
360	11	40
361	3	63
362	16	10
363	6	68
364	1	22
365	24	31
366	22	8
367	0	80
368	27	15
369	1	84
370	49	21
371	2	38
372	2	38
373	22	10
374	2	37
375	21	91
376	112	13
377	4	56
378	19	49
379	2	61
380	19	29
381	0	25
382	40	18
383	1	34
384	0	21
385	7	43
386	0	41
387	6	29
388	53	9
389	3	56
390	27	73
391	1	30
392	25	31
393	3	74
394	11	36
395	0	74
396	4	70
397	29	23
398	31	10
399	2	30
400	11	22
401	28	25
402	0	40
403	15	36
404	0	22
405	9	35
406	14	6
407	0	41
408	2	16
409	19	42
410	0	31
411	0	49
412	0	28
413	9	38
414	0	36
415	14	71
416	0	56
417	9	10
418	5	12
419	0	29
420	14	36
421	12	52
422	3	15
423	13	5
424	13	21
425	0	17
426	5	45
427	0	44
428	1	62
429	0	20
430	2	31
431	43	35
432	3	64
433	3	23
434	8	34
435	54	29
436	0	41
437	0	10
438	1	10
439	3	26
440	2	25
441	13	38
442	3	32
443	1	18
444	1	50
445	5	11
446	1	9
447	0	73
448	1	45
449	40	75
450	28	40
451	4	53
452	1	47
453	86	16
454	49	57
455	8	51
456	10	15
457	24	37
458	11	41
459	4	17
460	12	17
461	62	20
462	0	59
463	2	72
464	4	45
465	6	21
466	0	27
467	6	22
468	26	50
469	1	27
470	4	11
471	2	44
472	2	72
473	1	28
474	11	76
475	0	401
476	6	81
477	0	22
478	30	16
479	30	34
480	1	75
481	0	47
482	0	44
483	0	23
484	2	37
485	50	47
486	5	48
487	1	75
488	23	10
489	6	26
490	0	26
491	1	53
492	0	10
493	129	28
494	4	126
495	1	207
496	12	26
497	20	61
498	5	28
499	0	45
500	5	39
501	28	62
502	6	32
503	50	44
504	51	39
505	0	25
506	5	108
507	6	7
508	4	35
509	1	41
510	5	16
511	9	31
512	2	183
513	8	39
514	7	29
515	1	29
516	7	21
517	28	48
518	24	30
519	0	62
520	1	33
521	32	26
522	0	49
523	43	15
524	84	7
525	9	87
526	3	37
527	16	34
528	23	42
529	1	36
530	3	41
531	80	23
532	37	24
533	7	16
534	2	1
535	3	74
536	22	10
537	0	10
538	25	22
539	0	22
540	5	49
541	2	26
542	2	27
543	3	11
544	6	29
545	2	58
546	17	22
547	50	23
548	0	59
549	1	32
550	0	23
551	17	27
552	30	29
553	0	42
554	11	122
555	0	77
556	43	40
557	32	49
558	219	23
559	4	12
560	0	34
561	51	22
562	3	51
563	5	7
564	35	21
565	70	22
566	0	42
567	0	4
568	8	15
569	8	25
570	12	41
571	12	45
572	3	32
573	2	35
574	3	14
575	13	24
576	25	11
577	8	31
578	0	45
579	60	27
580	3	45
581	1	23
582	1	44
583	19	37
584	61	19
585	15	68
586	1	42
587	50	49
588	0	23
589	11	22
590	61	16
591	0	118
592	0	58
593	0	19
594	1	31
595	5	12
596	5	58
597	11	27
598	3	57
599	41	60
600	2	25
601	99	44
602	0	32
603	71	29
604	1	29
605	0	55
606	1	44
607	13	8
608	1	72
609	3	45
610	0	41
611	0	32
612	5	48
613	31	51
614	101	32
615	9	32
616	0	48
617	2	38
618	0	25
619	20	8
620	4	59
621	47	41
622	14	53
623	13	56
624	14	31
625	0	56
626	0	21
627	1	18
628	16	31
629	0	84
630	1	12
631	7	47
632	16	78
633	1	10
634	5	38
635	11	32
636	0	52
637	1	18
638	2	120
639	3	30
640	2	37
641	3	88
642	2	21
643	3	43
644	2	60
645	7	32
646	6	61
647	0	31
648	0	82
649	7	80
650	0	26
651	0	45
652	4	37
653	11	74
654	2	87
655	2	56
656	21	16
657	8	29
658	7	29
659	23	29
660	3	27
661	64	73
662	0	27
663	1	30
664	2	38
665	3	15
666	19	26
667	30	40
668	51	37
669	26	50
670	0	54
671	120	28
672	22	52
673	31	29
674	8	32
675	1	51
676	1	29
677	5	22
678	3	42
679	1	25
680	8	32
681	0	33
682	5	58
683	6	59
684	0	59
685	0	51
686	0	51
687	0	54
688	0	82
689	7	20
690	0	54
691	0	62
692	6	38
693	21	57
694	0	34
695	1	31
696	70	23
697	0	21
698	2	38
699	0	44
700	0	60
701	12	41
702	1	32
703	0	13
704	3	39
705	0	57
706	31	78
707	26	45
708	68	25
709	118	18
710	0	28
711	3	49
712	12	72
713	6	18
714	5	55
715	53	13
716	2	21
717	36	28
718	1	36
719	108	34
720	0	32
721	1	13
722	24	62
723	3	18
724	2	44
725	20	30
726	1	21
727	0	42
728	25	137
729	9	54
730	8	25
731	20	35
732	2	0
733	4	18
734	56	30
735	3	41
736	12	18
737	6	29
738	20	28
739	2	16
740	6	9
741	1	35
742	6	18
743	2	40
744	23	29
745	14	20
746	13	89
747	1	29
748	7	7
749	8	49
750	3	31
751	3	32
752	0	77
753	3	85
754	2	16
755	12	47
756	3	55
757	8	27
758	23	13
759	9	13
760	82	34
761	0	28
762	0	39
763	0	32
764	6	26
765	0	18
766	6	48
767	13	12
768	76	31
769	0	21
770	12	28
771	22	24
772	6	61
773	15	70
774	2	51
775	5	43
776	0	100
777	0	19
778	5	40
779	2	63
780	7	28
781	52	49
782	6	48
783	0	37
784	88	21
785	132	31
786	23	24
787	19	82
788	28	27
789	22	53
790	0	32
791	0	7
792	0	39
793	0	23
794	0	28
795	15	14
796	0	55
797	6	26
798	0	26
799	7	59
800	4	34
801	15	25
802	0	25
803	18	54
804	1	30
805	14	28
806	11	29
807	7	72
808	5	46
809	0	30
810	0	44
811	3	35
812	67	31
813	6	30
814	9	21
815	0	34
816	1	6
817	2	35
818	0	52
819	0	30
820	83	20
821	7	16
822	11	66
823	26	18
824	8	81
825	29	43
826	11	37
827	0	58
828	3	28
829	5	22
830	13	32
831	1	23
832	6	52
833	5	46
834	55	47
835	11	30
836	1	27
837	19	20
838	0	62
839	32	33
840	0	52
841	8	21
842	21	13
843	1	45
844	5	33
845	0	27
846	9	50
847	14	12
848	0	21
849	2	20
850	0	34
851	1	32
852	4	30
853	8	76
854	19	23
855	0	32
856	17	49
857	2	62
858	18	30
859	0	53
860	3	36
861	1	40
862	2	40
863	0	69
864	16	59
865	0	44
866	11	62
867	0	12
868	1	29
869	1	34
870	0	54
871	25	34
872	0	5
873	15	43
874	14	55
875	3	38
876	8	110
877	1	53
878	0	18
879	12	171
880	0	29
881	53	34
882	181	110
883	1	48
884	11	30
885	7	32
886	0	13
887	2	26
888	5	52
889	2	77
890	3	8
891	27	17
892	13	71
893	1	27
894	0	35
895	14	51
896	97	10
897	1	33
898	0	117
899	0	30
900	15	44
901	2	30
902	1	48
903	19	20
904	4	10
905	1	31
906	0	39
907	66	39
908	0	59
909	3	16
910	29	39
911	223	17
912	59	23
913	2	45
914	4	53
915	0	50
916	2	44
917	12	55
918	5	63
919	7	47
920	24	17
921	0	33
922	9	29
923	7	94
924	1	47
925	12	7
926	44	16
927	1	53
928	40	22
929	14	15
930	0	20
931	13	74
932	1	40
933	2	4
934	16	11
935	0	31
936	6	63
937	3	34
938	16	22
939	13	11
940	6	28
941	123	36
942	86	59
943	14	71
944	32	39
945	17	23
946	0	16
947	6	19
948	32	34
949	0	67
950	28	62
951	0	88
952	41	21
953	224	13
954	0	60
955	2	3
956	3	50
957	5	24
958	9	58
959	36	35
960	3	17
961	2	35
962	6	35
963	1	34
964	4	45
965	18	75
966	0	50
967	3	142
968	1	35
969	0	22
970	2	77
971	16	37
972	13	19
973	0	73
974	4	32
975	13	26
976	0	39
977	2	26
978	0	46
979	10	22
980	3	62
981	6	6
982	2	21
983	1	38
984	10	43
985	5	35
986	13	18
987	16	26
988	3	18
989	18	16
990	0	35
991	8	20
992	10	20
993	9	53
994	39	14
995	0	24
996	0	6
997	41	14
998	14	40
999	8	32
1000	14	12
1001	24	72
1002	0	69
1003	16	5
1004	24	68
1005	4	26
1006	3	50
1007	0	92
1008	17	61
1009	8	44
1010	9	70
1011	17	32
1012	6	38
1013	6	39
1014	2	31
1015	1	37
1016	2	60
1017	0	64
1018	7	69
1019	20	19
1020	1	33
1021	0	135
1022	69	27
1023	4	94
1024	5	18
1025	3	27
1026	11	26
1027	8	13
1028	5	28
1029	1	99
1030	127	33
1031	3	17
1032	56	60
1033	15	50
1034	8	15
1035	5	72
1036	4	26
1037	1	33
1038	10	40
1039	2	35
1040	4	17
1041	40	33
1042	9	55
1043	8	15
1044	0	43
1045	11	43
1046	0	23
1047	2	53
1048	3	11
1049	25	72
1050	6	26
1051	7	30
1052	7	47
1053	43	23
1054	0	22
1055	8	34
1056	3	59
1057	10	34
1058	3	19
1059	2	66
1060	15	22
1061	0	61
1062	1	67
1063	6	17
1064	9	24
1065	4	29
1066	14	57
1067	6	26
1068	19	33
1069	0	49
1070	5	19
1071	0	45
1072	0	29
1073	3	15
1074	4	29
1075	0	38
1076	0	26
1077	1	35
1078	30	52
1079	6	23
1080	40	40
1081	0	53
1082	11	47
1083	1	57
1084	6	34
1085	3	30
1086	4	34
1087	10	33
1088	2	44
1089	14	37
1090	0	16
1091	9	89
1092	24	28
1093	73	6
1094	26	19
1095	12	44
1096	25	24
1097	11	35
1098	2	41
1099	23	28
1100	14	47
1101	0	68
1102	8	58
1103	5	87
1104	0	0
1105	12	32
1106	12	20
1107	10	26
1108	28	43
1109	107	21
1110	24	13
1111	45	35
1112	0	18
1113	9	43
1114	0	35
1115	20	47
1116	0	17
1117	1	55
1118	19	48
1119	2	13
1120	0	47
1121	4	48
1122	25	15
1123	54	18
1124	2	48
1125	0	17
1126	4	21
1127	42	19
1128	6	33
1129	0	26
1130	10	64
1131	5	13
1132	47	54
1133	0	23
1134	4	8
1135	13	30
1136	30	26
1137	6	28
1138	7	48
1139	8	46
1140	40	51
1141	1	20
1142	0	53
1143	1	18
1144	1	8
1145	1	21
1146	67	55
1147	0	34
1148	3	50
1149	10	23
1150	0	52
1151	18	32
1152	18	33
1153	5	21
1154	59	34
1155	9	18
1156	6	35
1157	1	9
1158	10	55
1159	6	50
1160	6	18
1161	19	24
1162	13	22
1163	0	36
1164	11	11
1165	4	75
1166	75	22
1167	4	17
1168	25	33
1169	3	19
1170	1	33
1171	0	31
1172	46	27
1173	1	14
1174	9	18
1175	7	9
1176	0	31
1177	24	11
1178	17	28
1179	1	25
1180	118	14
1181	3	31
1182	37	24
1183	0	39
1184	6	18
1185	25	11
1186	250	37
1187	7	58
1188	16	35
1189	6	21
1190	6	14
1191	0	20
1192	0	64
1193	7	57
1194	21	58
1195	0	35
1196	0	60
1197	128	6
1198	0	27
1199	0	35
1200	14	39
1201	22	40
1202	6	20
1203	6	24
1204	42	45
1205	0	60
1206	10	35
1207	1	26
1208	19	25
1209	3	62
1210	8	7
1211	63	31
1212	1	26
1213	6	42
1214	0	29
1215	3	61
1216	7	30
1217	6	26
1218	12	36
1219	22	31
1220	11	8
1221	11	39
1222	14	34
1223	14	28
1224	18	34
1225	14	43
1226	70	36
1227	10	16
1228	0	28
1229	50	67
1230	6	16
1231	7	33
1232	89	11
1233	4	36
1234	2	15
1235	27	39
1236	7	46
1237	1	5
1238	17	28
1239	0	9
1240	3	17
1241	7	41
1242	3	32
1243	140	33
1244	19	30
1245	4	20
1246	0	12
1247	3	19
1248	1	23
1249	10	21
1250	3	44
1251	0	47
1252	8	46
1253	53	80
1254	21	38
1255	21	22
1256	1	68
1257	0	57
1258	51	42
1259	3	39
1260	12	9
1261	9	44
1262	12	46
1263	31	27
1264	0	24
1265	2	74
1266	25	24
1267	0	36
1268	44	4
1269	4	9
1270	17	39
1271	28	43
1272	3	29
1273	1	24
1274	11	50
1275	154	104
1276	0	96
1277	6	12
1278	1	48
1279	1	36
1280	33	18
1281	7	38
1282	4	59
1283	7	36
1284	5	11
1285	12	18
1286	19	58
1287	0	37
1288	17	50
1289	21	42
1290	1	28
1291	2	11
1292	1	56
1293	7	32
1294	9	19
1295	0	63
1296	1	57
1297	52	17
1298	0	31
1299	143	40
1300	4	29
1301	10	21
1302	10	17
1303	17	82
1304	2	61
1305	6	33
1306	86	26
1307	1	48
1308	0	34
1309	1	32
1310	4	42
1311	2	98
1312	2	5
1313	13	40
1314	4	61
1315	11	43
1316	0	26
1317	49	18
1318	21	27
1319	1	32
1320	118	18
1321	1	44
1322	66	8
1323	10	5
1324	1	23
1325	69	62
1326	15	57
1327	0	20
1328	37	40
1329	4	122
1330	0	53
1331	5	51
1332	3	68
1333	3	81
1334	17	28
1335	9	10
1336	83	35
1337	2	4
1338	1	47
1339	8	27
1340	21	38
1341	2	19
1342	20	37
1343	31	37
1344	3	46
1345	0	29
1346	15	8
1347	0	52
1348	0	65
1349	40	35
1350	1	42
1351	1	8
1352	5	5
1353	2	15
1354	39	34
1355	31	72
1356	4	44
1357	9	34
1358	1	61
1359	0	16
1360	1	18
1361	3	12
1362	0	35
1363	17	18
1364	6	27
1365	21	25
1366	2	20
1367	12	31
1368	0	41
1369	3	46
1370	0	40
1371	1	36
1372	4	43
1373	0	36
1374	2	25
1375	26	50
1376	0	27
1377	5	38
1378	2	44
1379	0	53
1380	0	63
1381	12	12
1382	0	28
1383	7	37
1384	18	21
1385	61	13
1386	4	15
1387	19	30
1388	13	28
1389	0	15
1390	5	46
1391	0	48
1392	7	26
1393	3	30
1394	5	23
1395	27	64
1396	5	22
1397	75	33
1398	0	37
1399	186	123
1400	3	19
1401	8	27
1402	41	28
1403	51	50
1404	146	25
1405	1	33
1406	14	56
1407	0	10
1408	4	16
1409	1	12
1410	3	61
1411	0	60
1412	8	16
1413	2	24
1414	5	17
1415	16	55
1416	5	58
1417	1	25
1418	34	16
1419	26	10
1420	0	24
1421	26	40
1422	1	13
1423	0	23
1424	3	26
1425	0	33
1426	27	52
1427	1	48
1428	2	129
1429	1	30
1430	1	50
1431	13	11
1432	6	60
1433	16	19
1434	70	41
1435	15	26
1436	40	13
1437	0	29
1438	144	44
1439	0	63
1440	5	15
1441	1	17
1442	4	76
1443	20	56
1444	66	27
1445	14	40
1446	7	9
1447	6	23
1448	1	59
1449	29	43
1450	7	4
1451	18	26
1452	11	135
1453	4	32
1454	12	19
1455	5	39
1456	0	51
1457	7	14
1458	4	33
1459	26	29
1460	11	18
1461	6	92
1462	7	70
1463	3	20
1464	7	16
1465	61	27
1466	0	36
1467	0	51
1468	2	31
1469	20	38
1470	0	20
1471	12	29
1472	26	24
1473	16	14
1474	7	10
1475	1	20
1476	1	55
1477	1	24
1478	0	32
1479	7	12
1480	10	52
1481	7	9
1482	10	18
1483	16	38
1484	4	57
1485	2	16
1486	5	53
1487	0	29
1488	0	50
1489	9	71
1490	13	47
1491	2	30
1492	4	24
1493	2	56
1494	15	25
1495	4	29
1496	9	66
1497	6	23
1498	2	53
1499	20	23
1500	47	39
1501	11	47
1502	1	51
1503	15	30
1504	80	38
1505	2	22
1506	0	18
1507	7	43
1508	2	7
1509	5	33
1510	12	29
1511	5	8
1512	0	60
1513	6	92
1514	2	62
1515	1	37
1516	1	86
1517	3	38
1518	0	22
1519	28	32
1520	3	52
1521	1	15
1522	31	87
1523	5	7
1524	7	28
1525	9	31
1526	8	6
1527	7	9
1528	4	27
1529	4	5
1530	19	38
1531	3	70
1532	17	13
1533	45	36
1534	1	35
1535	0	71
1536	11	58
1537	2	18
1538	12	33
1539	11	45
1540	0	39
1541	1	36
1542	59	121
1543	242	18
1544	5	45
1545	2	20
1546	0	26
1547	6	29
1548	12	46
1549	27	36
1550	21	11
1551	3	65
1552	9	58
1553	0	124
1554	1	8
1555	10	29
1556	14	24
1557	12	60
1558	9	34
1559	28	60
1560	0	24
1561	0	18
1562	5	20
1563	0	71
1564	34	20
1565	3	61
1566	30	54
1567	2	50
1568	0	51
1569	5	69
1570	18	31
1571	10	59
1572	0	38
1573	3	30
1574	2	66
1575	10	21
1576	1	59
1577	4	33
1578	1	38
1579	0	63
1580	4	56
1581	5	32
1582	46	51
1583	2	64
1584	0	57
1585	6	15
1586	0	14
1587	27	363
1588	0	12
1589	10	50
1590	23	21
1591	2	76
1592	22	29
1593	32	32
1594	8	58
1595	2	38
1596	25	22
1597	10	5
1598	29	50
1599	6	41
1600	1	56
1601	7	31
1602	12	17
1603	2	21
1604	36	30
1605	2	29
1606	13	51
1607	0	69
1608	27	3
1609	1	15
1610	77	23
1611	36	42
1612	2	24
1613	4	21
1614	1	7
1615	12	25
1616	0	12
1617	1	11
1618	1	2
1619	3	21
1620	15	30
1621	91	56
1622	6	34
1623	11	26
1624	3	49
1625	3	39
1626	3	69
1627	2	16
1628	4	8
1629	0	17
1630	0	82
1631	0	15
1632	193	100
1633	0	96
1634	28	38
1635	36	33
1636	30	58
1637	14	19
1638	74	11
1639	28	44
1640	4	49
1641	35	53
1642	33	22
1643	15	18
1644	3	35
1645	1	18
1646	18	52
1647	1	29
1648	3	31
1649	0	30
1650	23	47
1651	2	53
1652	0	39
1653	2	29
1654	0	79
1655	5	20
1656	8	40
1657	13	35
1658	2	29
1659	12	30
1660	6	57
1661	2	29
1662	27	51
1663	0	57
1664	12	12
1665	31	36
1666	2	11
1667	0	54
1668	21	49
1669	32	33
1670	21	19
1671	1	16
1672	16	23
1673	6	12
1674	3	35
1675	5	15
1676	0	28
1677	16	54
1678	1	23
1679	32	15
1680	1	44
1681	17	33
1682	22	27
1683	13	25
1684	0	7
1685	0	31
1686	20	30
1687	0	11
1688	37	33
1689	15	22
1690	2	19
1691	20	39
1692	3	50
1693	3	21
1694	1	66
1695	2	15
1696	16	49
1697	7	39
1698	0	60
1699	18	7
1700	3	49
1701	1	50
1702	1	43
1703	7	11
1704	5	26
1705	6	32
1706	7	35
1707	23	11
1708	2	47
1709	1	44
1710	0	27
1711	2	24
1712	5	5
1713	3	66
1714	3	33
1715	10	24
1716	17	27
1717	60	24
1718	4	55
1719	3	84
1720	15	45
1721	0	43
1722	11	27
1723	5	47
1724	5	14
1725	0	94
1726	2	24
1727	14	64
1728	0	44
1729	5	22
1730	43	25
1731	21	30
1732	19	5
1733	7	13
1734	12	44
1735	4	31
1736	0	35
1737	2	64
1738	3	5
1739	92	9
1740	6	64
1741	3	21
1742	25	34
1743	0	59
1744	2	27
1745	0	59
1746	1	25
1747	1	20
1748	1	60
1749	0	14
1750	1	18
1751	23	12
1752	3	30
1753	3	8
1754	19	26
1755	1	9
1756	35	44
1757	18	40
1758	9	35
1759	5	42
1760	5	23
1761	28	22
1762	2	25
1763	0	36
1764	0	55
1765	22	73
1766	10	14
1767	8	28
1768	19	40
1769	5	42
1770	0	21
1771	1	25
1772	1	59
1773	20	46
1774	13	12
1775	17	40
1776	12	18
1777	51	26
1778	19	15
1779	56	59
1780	1	34
1781	16	41
1782	0	15
1783	13	36
1784	3	26
1785	2	48
1786	15	74
1787	14	41
1788	4	27
1789	41	37
1790	4	11
1791	14	12
1792	0	55
1793	8	50
1794	2	18
1795	0	22
1796	8	66
1797	31	20
1798	1	46
1799	57	21
1800	0	36
1801	1	26
1802	9	7
1803	9	25
1804	9	13
1805	5	48
1806	1	43
1807	18	40
1808	28	40
1809	0	66
1810	13	29
1811	8	69
1812	17	37
1813	6	34
1814	32	49
1815	0	24
1816	21	10
1817	4	66
1818	2	12
1819	0	31
1820	2	13
1821	5	22
1822	0	9
1823	8	10
1824	7	12
1825	6	22
1826	0	35
1827	78	10
1828	2	34
1829	1	42
1830	2	22
1831	41	76
1832	0	39
1833	2	22
1834	3	50
1835	2	40
1836	90	63
1837	7	20
1838	2	42
1839	0	68
1840	0	133
1841	8	51
1842	19	21
1843	9	71
1844	84	86
1845	0	49
1846	2	37
1847	0	7
1848	17	43
1849	3	11
1850	6	39
1851	11	24
1852	38	28
1853	26	30
1854	8	30
1855	4	5
1856	9	75
1857	0	50
1858	34	36
1859	0	37
1860	2	15
1861	1	26
1862	18	29
1863	2	14
1864	5	34
1865	72	38
1866	21	27
1867	49	25
1868	0	15
1869	4	72
1870	2	26
1871	35	45
1872	18	20
1873	2	15
1874	3	15
1875	113	35
1876	0	45
1877	4	10
1878	9	63
1879	11	64
1880	21	23
1881	0	78
1882	0	17
1883	16	31
1884	9	55
1885	2	55
1886	0	23
1887	0	48
1888	18	25
1889	39	30
1890	1	30
1891	4	87
1892	0	44
1893	12	40
1894	18	13
1895	1	63
1896	9	36
1897	0	49
1898	14	19
1899	1	47
1900	1	42
1901	81	157
1902	0	49
1903	0	19
1904	0	35
1905	7	24
1906	0	20
1907	0	20
1908	32	42
1909	7	17
1910	0	45
1911	0	24
1912	33	34
1913	5	54
1914	5	37
1915	14	42
1916	12	44
1917	32	44
1918	76	57
1919	4	37
1920	65	20
1921	7	22
1922	12	18
1923	11	21
1924	0	48
1925	27	75
1926	13	27
1927	0	58
1928	7	20
1929	1	34
1930	14	24
1931	2	64
1932	0	29
1933	1	44
1934	9	74
1935	0	14
1936	5	22
1937	0	29
1938	9	39
1939	2	60
1940	12	20
1941	15	20
1942	7	35
1943	36	48
1944	12	62
1945	32	51
1946	2	37
1947	12	36
1948	7	71
1949	8	30
1950	24	42
1951	6	45
1952	8	31
1953	1	46
1954	19	59
1955	2	31
1956	49	35
1957	0	12
1958	19	12
1959	82	69
1960	176	22
1961	12	19
1962	49	14
1963	12	58
1964	3	59
1965	3	9
1966	7	58
1967	0	44
1968	0	27
1969	43	42
1970	12	41
1971	2	24
1972	25	16
1973	81	16
1974	31	38
1975	0	20
1976	17	37
1977	5	42
1978	22	30
1979	45	8
1980	11	42
1981	5	41
1982	0	20
1983	3	42
1984	7	44
1985	20	50
1986	8	41
1987	9	44
1988	23	45
1989	9	32
1990	4	63
1991	4	26
1992	18	39
1993	115	30
1994	3	29
1995	51	17
1996	5	62
1997	3	24
1998	32	102
1999	7	10
[truncated: 5,309 more rows]
