# Supplementary material for: Hybrid self-optimized clustering model based on citation links and textual features to detect research topics
Source: PLoS One. 2017 Oct 27;12(10):e0187164. doi: 10.1371/journal.pone.0187164 (PMC5659815; doi:10.1371/journal.pone.0187164)
Supplement: S6 Data — This zip file includes four text files, they are: 1) the citation number (CN) and reference number (RN) of all 7308 papers; 2) papers bibliographic coupling network; 3) papers co-citation network; 4) the terms extracted from the titles and abstracts of papers. (ZIP) [file pone.0187164.s006.zip › S6_Data/2) Papers bibliographic coupling network.txt]

di	dj	times_BC
2	5	1
2	6	1
4	5	1
2	7	1
2	8	1
2	9	2
5	6	1
5	7	1
6	7	1
5	8	1
6	8	1
2	12	1
5	9	1
4	11	1
7	8	1
6	9	1
2	13	1
8	9	1
2	15	1
5	12	1
5	11	1
7	9	1
7	12	1
6	13	1
6	12	1
16	2	1
5	13	1
8	13	1
6	15	1
16	5	1
9	12	1
8	12	1
7	13	1
5	15	1
3	20	2
8	15	1
16	7	1
17	5	1
19	3	3
2	20	1
7	15	1
16	6	1
9	13	1
16	9	1
12	13	1
16	8	1
9	15	1
4	23	1
3	24	3
12	15	1
16	13	1
5	23	1
13	15	2
2	26	1
16	12	1
2	29	1
5	26	2
16	15	1
5	25	1
2	28	1
20	14	1
23	11	1
3	31	1
8	26	1
6	28	1
5	29	1
7	28	1
6	29	1
5	30	1
9	26	1
6	26	1
2	30	1
4	29	1
7	26	1
5	28	1
33	5	2
8	30	1
2	36	1
9	29	1
26	12	1
9	30	1
26	13	1
8	28	1
7	29	1
6	30	1
33	4	1
22	15	1
8	29	1
7	30	1
35	2	1
9	28	1
35	7	1
36	6	1
2	40	1
12	30	1
29	13	1
16	26	1
17	26	1
19	24	1
35	8	1
36	7	2
2	41	1
13	30	1
28	15	1
4	36	1
35	5	1
12	28	1
35	6	1
5	36	2
29	12	1
28	13	1
26	15	1
3	43	2
6	40	1
5	41	1
16	30	1
36	11	1
7	40	1
6	41	1
5	42	2
35	12	1
33	11	1
20	24	2
36	8	1
2	42	2
35	9	1
29	15	1
16	28	1
5	40	1
36	9	1
30	15	1
16	29	1
42	9	4
35	16	2
36	15	1
23	27	3
42	8	1
9	41	1
35	15	1
8	41	1
7	42	1
2	47	1
9	40	1
36	13	1
5	43	1
8	40	1
7	41	1
6	42	1
36	12	1
35	13	1
24	31	1
34	21	1
26	29	2
8	47	1
50	5	2
42	13	1
40	15	1
50	4	1
43	11	1
26	28	1
7	47	1
42	12	1
41	13	1
6	47	1
51	2	1
41	12	1
40	13	1
50	2	2
5	47	1
40	12	1
16	36	1
36	23	1
17	42	2
22	37	1
29	30	1
51	8	1
2	57	1
50	9	1
12	47	1
28	30	1
50	8	1
51	7	1
2	56	1
16	42	1
3	54	2
29	28	1
50	7	2
51	6	1
2	55	1
42	15	1
16	41	1
33	23	1
19	37	2
32	24	1
26	30	1
50	6	1
51	5	1
9	47	1
41	15	1
16	40	1
32	31	1
19	44	1
35	28	1
55	8	1
7	56	2
6	57	1
51	12	1
50	13	1
16	47	1
36	26	3
33	29	1
55	7	1
6	56	1
5	57	1
50	12	1
47	15	1
50	11	1
39	22	1
35	26	1
55	6	1
2	59	1
5	56	1
55	5	1
51	9	1
47	13	2
54	14	1
42	26	3
40	28	1
6	62	1
2	66	1
59	9	1
56	12	1
55	13	1
33	36	1
22	47	1
41	28	1
40	29	1
7	62	1
2	67	1
57	12	1
56	13	1
56	14	2
68	2	2
55	15	2
40	30	1
42	28	1
41	29	1
8	62	1
57	13	1
19	52	1
35	36	1
41	30	2
42	29	1
69	2	1
5	66	1
9	62	1
59	12	1
56	15	1
16	55	1
22	42	2
36	28	1
35	29	1
8	56	1
7	57	1
2	62	1
5	59	2
55	9	1
51	13	1
3	62	1
35	30	1
36	29	1
8	57	1
6	59	1
9	56	1
50	15	1
3	63	1
36	30	1
40	26	1
7	59	1
9	57	1
51	15	1
50	16	1
43	24	2
41	26	1
59	8	1
5	62	1
55	12	1
51	16	1
17	59	1
3	73	1
20	56	1
52	24	5
36	40	1
35	41	1
29	47	1
50	26	1
68	8	1
69	7	1
67	9	1
33	44	1
36	41	1
35	42	1
47	30	1
51	26	1
69	8	1
68	9	1
62	15	1
19	59	1
54	24	1
5	73	1
36	42	2
50	28	1
69	9	1
66	12	1
16	62	1
51	28	1
50	29	1
2	77	1
67	12	1
66	13	1
19	53	1
9	63	1
26	46	2
42	30	1
66	6	1
5	67	1
59	13	1
57	15	1
16	56	1
50	23	1
42	31	1
26	47	1
66	7	1
6	67	1
68	5	1
16	57	1
54	20	1
43	31	1
32	42	1
66	8	1
67	7	2
68	6	1
69	5	1
12	62	1
59	15	1
21	54	1
35	40	1
47	28	1
67	8	1
68	7	3
69	6	1
66	9	1
62	13	1
16	59	1
80	5	1
50	35	1
55	30	1
57	28	1
56	29	1
59	26	2
8	77	1
69	16	1
4	80	1
32	52	1
56	28	1
55	29	1
7	77	1
69	15	1
68	16	1
4	83	1
24	63	2
68	19	2
40	47	1
51	36	1
57	30	1
59	28	2
81	6	1
24	62	1
39	47	3
50	36	3
51	35	1
56	30	3
57	29	1
84	2	1
81	5	1
77	9	1
39	42	1
40	41	1
51	30	1
55	26	1
69	12	1
68	13	1
66	15	1
39	41	1
50	30	1
51	29	1
68	12	1
67	13	1
20	63	1
52	31	1
50	33	1
11	72	1
8	75	1
59	24	1
42	41	1
36	47	1
55	28	1
57	26	1
6	77	1
2	81	1
68	15	1
16	67	1
20	62	1
19	63	1
2	80	1
36	46	2
42	40	1
35	47	1
56	26	1
5	77	1
69	13	1
67	15	1
16	66	1
62	31	1
51	42	1
36	57	1
67	26	1
84	9	1
81	12	1
16	77	1
51	41	2
50	42	2
36	56	1
35	57	1
62	30	1
66	26	1
84	8	1
77	15	1
84	11	1
19	76	1
33	62	1
32	63	1
55	40	1
36	59	1
67	28	1
66	29	1
69	26	1
80	14	1
83	11	1
32	62	1
5	89	1
71	23	4
63	31	4
3	91	1
35	59	1
66	28	1
68	26	1
2	92	1
81	13	1
42	47	2
59	30	1
81	8	1
84	5	1
77	12	1
5	83	2
13	75	1
42	46	1
41	47	1
59	29	1
26	62	1
81	7	1
80	11	1
86	5	1
50	41	1
51	40	1
55	36	1
35	56	1
29	62	2
84	7	1
59	31	1
87	3	2
75	15	1
51	39	1
50	40	1
35	55	1
62	28	1
84	6	1
81	9	1
77	13	1
23	79	1
59	43	1
55	47	1
40	62	1
66	36	1
35	67	1
8	94	1
96	6	1
28	75	2
100	3	1
80	23	2
56	47	1
41	62	1
36	67	1
68	35	1
77	26	1
96	7	1
2	101	1
9	94	1
80	20	1
59	41	1
8	92	1
6	94	1
84	16	1
59	42	2
35	66	1
7	94	1
5	96	1
92	9	1
51	50	1
71	27	2
22	76	1
51	47	1
57	41	1
42	56	1
36	62	1
68	30	1
69	29	1
6	92	1
2	96	1
5	94	2
37	62	2
59	40	1
42	57	1
69	30	1
7	92	1
84	15	1
52	44	1
55	41	1
40	56	1
66	30	1
68	28	3
67	29	1
2	94	1
84	12	1
81	15	1
19	78	1
53	44	1
24	73	1
50	47	1
56	41	2
57	40	1
55	42	1
35	62	1
67	30	1
69	28	1
68	29	1
5	92	1
84	13	1
16	81	1
102	8	1
3	107	2
69	41	1
68	42	1
81	29	1
84	26	1
6	104	1
5	105	2
101	9	1
16	94	1
51	59	1
21	90	1
82	29	1
87	24	6
22	89	1
5	106	1
69	42	1
81	30	2
7	104	1
6	105	1
96	15	1
55	56	1
4	104	1
19	89	1
3	105	2
33	75	2
83	25	1
67	41	2
68	40	1
66	42	1
101	7	1
96	12	1
16	92	1
51	57	1
68	41	2
62	47	1
69	40	1
67	42	1
81	28	1
101	8	1
2	107	1
5	104	2
96	13	1
94	15	1
50	59	1
83	23	1
98	8	1
32	74	1
87	19	2
101	5	2
62	44	1
39	67	1
59	47	1
66	40	1
77	29	1
2	104	1
94	12	1
51	55	1
50	56	1
66	41	1
67	40	1
77	30	1
81	26	1
101	6	1
2	105	1
94	13	1
92	15	1
51	56	1
50	57	1
73	31	3
42	62	2
82	22	1
57	47	1
68	36	2
69	35	1
96	8	1
92	12	1
74	31	1
32	73	2
53	52	1
42	63	2
69	36	1
77	28	1
96	9	1
92	13	1
50	55	1
114	5	1
115	4	1
83	36	1
108	11	1
19	100	1
42	77	1
84	35	1
112	7	1
110	9	1
12	107	1
104	15	1
68	51	1
69	50	1
57	62	1
87	31	2
4	114	1
68	50	3
51	67	2
76	42	1
77	41	1
92	26	1
110	8	1
6	112	1
13	105	1
56	62	1
89	28	1
77	40	1
81	36	1
7	110	1
5	112	2
12	105	1
13	104	1
16	101	1
51	66	1
50	67	1
55	62	1
4	112	1
33	83	1
80	36	1
22	94	2
7	109	1
42	74	1
9	107	2
43	73	2
69	47	1
35	81	1
6	110	1
12	104	1
101	15	1
50	66	1
59	57	1
11	104	1
43	72	1
42	73	1
39	76	1
23	92	1
68	47	1
8	107	1
5	110	1
59	56	1
100	14	1
18	96	2
67	47	1
84	30	1
7	107	1
2	112	1
9	105	1
101	13	1
55	59	1
33	80	1
21	92	2
102	11	1
3	110	1
66	47	1
36	77	1
84	29	1
8	105	1
6	107	1
9	104	1
101	12	1
51	62	1
57	56	1
68	44	1
35	77	1
84	28	1
8	104	1
7	105	1
2	110	1
5	107	2
16	96	1
50	62	1
55	57	1
23	104	1
4	123	1
84	43	1
35	92	1
101	26	1
118	9	1
112	15	1
50	77	1
68	59	2
115	11	1
5	121	2
19	107	1
84	42	1
96	30	1
118	8	1
16	110	1
67	59	1
69	57	1
4	121	1
114	11	1
20	105	2
63	62	2
110	15	2
84	41	1
96	29	1
118	7	1
112	13	1
66	59	1
68	57	1
69	56	1
17	107	1
110	14	4
82	42	1
100	24	3
77	47	1
84	40	1
94	30	1
96	28	1
118	6	1
112	12	1
69	55	1
67	57	1
68	56	2
112	11	1
32	91	1
110	13	2
76	47	1
81	42	1
94	29	1
118	5	1
16	107	1
68	55	1
66	57	1
67	56	2
17	105	1
78	44	1
81	41	3
92	30	1
94	28	2
96	26	1
110	12	1
107	15	1
55	67	1
66	56	1
68	53	1
39	82	1
81	40	1
92	29	1
112	9	1
16	105	1
55	66	1
59	62	1
115	5	1
117	3	2
100	20	2
68	52	1
111	9	1
84	36	1
92	28	1
94	26	1
112	8	1
118	2	1
107	13	1
105	15	1
16	104	1
51	69	1
114	23	1
33	104	1
123	14	2
93	44	1
63	74	1
62	75	4
96	41	1
101	36	1
107	30	1
129	8	1
6	131	1
5	132	1
128	9	1
81	56	2
68	69	1
63	73	2
62	74	1
103	33	1
127	9	4
89	47	1
42	94	3
96	40	1
35	101	1
29	107	1
110	26	1
8	128	1
7	129	1
5	131	2
81	55	1
59	77	1
69	67	1
87	52	4
92	47	1
35	104	1
110	29	1
8	131	1
7	132	2
127	12	1
126	13	1
84	55	1
77	62	1
115	23	1
107	31	1
119	19	1
117	21	1
86	52	1
96	42	1
110	28	1
112	26	1
7	131	1
6	132	1
129	9	1
126	12	1
81	57	1
17	124	2
19	122	1
87	54	2
21	120	1
115	26	1
94	47	1
101	40	1
36	105	1
112	29	1
9	132	1
129	12	1
128	13	1
126	15	1
84	57	1
95	45	1
117	23	1
36	104	2
35	105	1
110	30	1
112	28	1
8	132	1
9	131	1
128	12	1
127	13	1
81	59	1
84	56	1
20	123	1
69	74	1
68	75	3
96	47	1
101	42	1
36	107	1
131	12	1
128	15	1
16	127	1
51	92	1
84	59	1
81	62	1
66	77	1
128	14	1
131	11	1
83	59	1
32	110	1
19	123	1
80	62	1
101	41	1
35	107	1
112	30	1
2	140	1
129	13	1
127	15	1
16	126	1
50	92	1
5	124	1
24	105	2
82	47	1
35	94	1
101	28	1
2	127	1
67	62	1
85	43	1
39	89	1
5	123	3
81	47	1
36	92	1
2	126	1
16	112	1
51	77	1
69	59	1
66	62	1
24	107	1
53	78	1
42	89	2
3	128	1
84	47	1
35	96	1
101	30	1
26	105	2
2	129	1
5	126	1
118	13	1
50	81	1
69	62	1
17	113	1
20	110	1
7	123	1
50	80	2
87	43	2
52	78	1
36	94	1
101	29	1
26	104	1
2	128	1
118	12	1
68	62	1
50	83	1
4	129	1
92	41	1
28	105	1
29	104	1
26	107	2
7	126	1
6	127	1
2	131	1
5	128	1
118	15	1
77	56	1
66	67	1
11	121	1
37	95	1
19	113	1
3	129	1
100	32	2
59	73	2
92	40	1
96	36	1
28	104	1
6	126	1
5	127	2
51	81	1
55	77	1
3	132	1
23	112	1
4	131	1
73	62	1
94	41	1
105	30	1
107	28	1
127	8	1
7	128	1
6	129	1
126	9	1
51	84	1
68	67	3
69	66	1
70	64	1
80	54	1
59	75	1
11	123	2
73	61	1
40	94	1
42	92	1
104	30	1
29	105	1
8	126	1
7	127	2
6	128	1
2	132	1
5	129	1
118	16	1
84	50	1
77	57	1
68	66	1
20	132	2
2	150	2
100	52	1
47	105	1
112	40	1
110	42	1
126	26	1
144	8	1
7	145	1
6	146	1
143	9	1
140	12	1
51	101	1
96	56	1
68	84	1
20	133	1
106	47	2
79	74	1
21	132	2
51	102	1
129	24	3
112	41	1
118	35	1
127	26	2
8	145	1
7	146	1
144	9	1
140	13	1
59	94	2
96	57	1
84	69	1
100	54	1
140	14	1
23	131	1
4	150	1
143	11	1
33	121	1
3	151	2
152	2	1
107	47	2
112	42	1
118	36	1
126	28	1
128	26	1
8	146	1
145	9	1
50	104	2
92	62	1
81	74	1
113	42	1
141	14	1
5	150	1
68	87	1
116	39	1
23	132	1
127	28	2
126	29	1
129	26	1
153	2	1
9	146	1
143	12	1
140	15	1
51	104	1
50	105	1
96	59	1
24	132	1
84	72	1
33	123	2
126	30	1
128	28	1
127	29	1
144	12	1
143	13	1
16	140	1
51	105	1
101	55	1
94	62	1
68	89	1
36	121	1
95	62	2
115	42	1
110	47	1
127	30	1
129	28	1
128	29	1
131	26	1
2	155	1
145	12	1
144	13	1
50	107	1
101	56	1
127	31	1
82	76	1
118	40	1
128	30	1
129	29	1
26	132	2
153	5	1
146	12	1
145	13	1
143	15	1
51	107	1
101	57	1
96	62	1
66	92	1
81	77	1
36	123	2
32	127	1
52	107	2
112	47	1
118	41	1
129	30	1
131	28	1
153	6	1
146	13	1
144	15	1
16	143	1
55	104	1
67	92	1
23	121	1
17	127	1
37	107	1
39	105	1
55	89	1
40	104	1
118	26	1
12	132	1
131	13	1
129	15	1
16	128	1
50	94	1
67	77	1
117	28	1
33	112	1
39	106	1
41	104	1
40	105	1
35	110	1
2	143	1
140	5	1
132	13	3
16	129	1
51	94	1
68	77	1
23	123	1
132	14	2
68	78	1
87	59	2
24	122	1
3	143	3
41	105	1
42	104	1
36	110	1
118	28	1
140	6	1
2	144	1
131	15	1
50	96	1
84	62	1
69	77	1
133	14	1
33	114	1
4	143	2
73	74	1
24	123	1
40	107	1
42	105	2
35	112	1
118	29	1
140	7	1
2	145	1
132	15	1
16	131	1
51	96	1
55	92	1
81	66	1
20	128	1
59	89	1
33	115	1
68	80	1
42	106	1
22	126	1
101	47	1
41	107	1
36	112	2
118	30	1
140	8	1
2	146	1
5	143	2
16	132	1
92	56	1
81	67	1
20	129	1
142	7	1
113	36	2
42	107	2
143	6	1
5	144	1
140	9	1
55	94	1
92	57	1
68	81	1
114	36	1
124	26	1
43	107	1
22	128	2
87	63	1
110	40	1
143	7	1
6	144	1
5	145	1
94	56	1
69	81	1
84	66	1
43	108	1
4	147	2
107	44	2
5	146	3
1	150	1
115	36	2
47	104	1
110	41	1
143	8	1
7	144	1
6	145	1
50	101	1
55	96	1
59	92	1
57	94	1
84	67	1
50	121	1
160	11	1
21	150	1
20	151	1
129	42	2
119	52	2
82	89	1
131	40	1
143	28	1
145	26	1
5	166	1
16	155	1
112	59	1
66	105	1
67	104	1
77	94	1
159	11	1
152	18	1
20	150	2
129	41	1
42	128	1
140	30	1
144	26	1
9	161	1
155	15	1
69	101	1
66	104	1
94	75	1
21	148	1
141	28	1
127	42	4
37	132	2
128	41	1
129	40	1
140	29	1
143	26	1
8	161	1
2	167	1
153	16	1
51	118	1
110	59	1
112	57	1
107	62	1
68	101	1
92	77	1
63	105	1
2	166	2
42	126	2
127	41	1
128	40	1
36	132	2
140	28	1
7	161	1
155	13	1
153	15	1
118	50	1
112	56	1
101	67	1
68	107	2
24	151	6
52	123	2
128	47	1
35	140	1
145	30	1
146	29	1
8	167	1
9	166	1
118	57	1
81	94	1
80	94	1
127	47	2
42	132	1
144	30	1
146	28	1
145	29	1
8	166	1
7	167	1
2	172	1
161	13	1
118	56	1
112	62	1
69	105	1
67	107	1
50	123	2
168	5	1
143	30	2
100	73	1
126	47	2
83	90	1
171	2	1
23	150	3
41	132	1
42	131	1
145	28	1
144	29	1
7	166	1
6	167	1
161	12	1
118	55	1
68	105	1
69	104	1
66	107	1
96	77	1
81	92	1
97	75	1
119	53	1
83	89	2
110	62	2
152	20	2
80	92	1
131	41	1
40	132	1
144	28	1
143	29	2
146	26	2
6	166	1
5	167	1
68	104	1
67	105	1
80	83	1
4	159	1
17	146	2
85	78	1
20	143	2
100	63	5
55	108	1
119	44	1
116	47	1
36	127	1
35	128	1
155	8	1
2	161	1
51	112	1
59	104	1
56	107	1
101	62	1
69	94	1
96	67	1
147	15	1
68	94	3
36	126	1
35	127	1
132	30	1
155	7	1
153	9	1
16	146	1
50	112	2
55	107	1
57	105	1
96	66	1
54	107	1
141	20	1
11	150	1
32	129	2
19	142	1
69	92	2
115	46	1
35	126	1
131	30	1
29	132	2
153	8	1
155	6	1
146	15	1
16	145	1
51	110	1
57	104	1
56	105	1
67	94	1
84	77	1
140	20	1
52	108	1
129	31	1
53	107	1
87	73	2
118	42	1
132	28	1
131	29	1
153	7	1
155	5	1
145	15	1
16	144	1
50	110	1
55	105	1
101	59	1
56	104	1
68	92	1
66	94	1
143	24	2
123	44	1
126	41	2
127	40	1
36	131	2
35	132	1
6	161	1
155	12	1
55	112	1
110	57	1
62	105	2
101	66	1
18	148	2
143	23	1
77	89	1
42	124	2
152	14	3
39	127	1
43	123	3
126	40	1
35	131	1
140	26	1
5	161	1
153	13	1
59	107	2
110	56	3
62	104	1
5	160	1
3	162	2
143	22	1
136	29	1
109	56	1
39	126	2
50	115	2
76	89	1
93	72	1
43	122	1
118	47	1
36	129	1
153	12	1
55	110	1
69	96	1
84	81	1
54	110	1
150	14	1
89	75	1
50	114	1
5	159	1
4	160	1
33	131	1
43	121	1
36	128	1
35	129	1
155	9	1
59	105	2
57	107	1
68	96	1
36	150	1
54	132	2
142	44	1
79	107	1
69	117	1
68	118	2
145	41	1
146	40	1
144	42	1
7	179	1
6	180	1
9	177	1
55	131	1
127	59	2
129	57	1
81	105	1
92	94	1
54	133	1
83	104	1
20	167	1
119	68	1
143	44	5
140	47	1
146	41	1
42	145	1
161	26	1
8	179	1
7	180	1
5	182	1
172	15	1
55	132	1
59	128	1
131	56	1
118	69	2
110	77	1
80	104	1
85	99	2
34	150	1
175	9	1
22	162	1
173	11	1
143	41	1
144	40	1
155	29	1
7	177	1
2	182	1
5	179	1
172	12	1
55	129	1
127	57	1
128	56	1
118	66	1
77	107	1
68	117	1
174	11	1
17	168	1
77	108	1
143	42	2
78	107	1
19	166	1
110	75	1
144	41	1
145	40	1
155	30	1
8	177	1
6	179	1
5	180	1
172	13	1
59	126	1
128	57	1
129	56	1
118	67	1
84	101	1
81	104	1
162	28	1
101	89	1
127	63	2
51	139	1
80	110	2
103	87	1
143	47	1
35	155	1
161	29	1
8	182	1
2	188	1
177	13	1
50	140	1
59	131	1
128	62	1
96	94	1
184	7	1
162	29	1
8	183	1
129	62	2
68	123	2
178	13	1
171	20	1
144	47	1
155	36	1
161	30	1
2	189	2
9	182	1
179	12	1
51	140	1
59	132	1
84	107	1
81	110	1
143	45	1
42	146	4
126	62	2
153	35	1
8	180	1
6	182	1
179	9	1
16	172	1
129	59	1
131	57	1
56	132	2
84	104	1
81	107	1
96	92	1
42	147	1
127	62	2
153	36	1
161	28	1
7	182	1
9	180	1
177	12	1
57	132	1
112	77	1
84	105	1
4	174	1
139	39	1
18	160	3
55	123	1
131	47	1
35	143	1
6	172	1
12	166	1
51	127	1
50	128	1
68	110	1
66	112	1
101	77	1
84	94	1
174	5	1
56	123	1
117	62	1
155	24	1
132	47	1
143	36	2
35	144	1
153	26	1
172	7	1
2	177	1
167	12	1
166	13	1
51	128	1
50	129	1
69	110	1
112	67	1
117	59	1
33	143	2
19	157	1
67	109	1
147	29	4
53	123	1
153	23	1
87	89	2
129	47	1
140	36	1
146	30	1
9	167	1
161	15	1
50	126	1
69	107	1
66	110	1
84	92	1
54	123	1
68	109	1
51	126	2
5	172	1
16	161	1
50	127	1
118	59	1
67	110	1
81	96	1
92	90	1
54	128	1
23	159	1
31	151	4
140	42	1
36	146	1
153	29	1
2	180	1
5	177	1
167	15	1
16	166	1
51	131	1
50	132	2
55	127	1
126	56	1
77	105	1
101	81	1
159	24	1
23	160	1
33	150	1
59	124	1
32	151	2
18	165	1
154	29	2
94	89	2
143	40	1
153	30	1
155	28	1
6	177	1
16	167	1
51	132	1
55	128	1
126	57	1
127	56	2
100	80	1
108	72	1
139	41	1
143	37	10
118	62	2
140	40	1
36	144	1
35	145	1
172	8	1
167	13	1
51	129	1
68	112	1
84	96	1
3	178	1
107	74	1
22	159	1
52	129	2
59	122	1
140	41	1
36	145	1
35	146	1
153	28	1
155	26	1
2	179	1
172	9	1
166	15	1
50	131	2
55	126	1
69	112	1
77	104	1
99	106	1
100	105	1
179	26	2
143	62	12
177	28	1
197	8	1
2	203	1
192	13	1
190	15	1
16	189	1
50	155	1
59	146	2
128	77	1
101	104	1
54	150	1
83	121	1
8	196	1
168	36	1
42	162	1
24	180	2
7	197	1
12	192	1
189	15	1
16	188	1
51	153	1
59	145	1
127	77	1
112	92	1
110	94	1
33	174	1
84	123	1
100	107	1
64	143	1
68	139	2
184	23	1
41	166	1
40	167	1
35	172	1
177	30	1
179	28	1
192	15	1
145	62	1
140	67	1
81	126	1
143	63	1
152	54	1
117	89	1
83	123	1
139	67	1
80	126	1
40	166	1
177	29	1
26	180	1
204	2	1
197	9	1
16	190	1
51	155	1
144	62	1
140	66	1
129	77	1
112	94	1
101	105	1
96	110	1
3	198	1
18	183	1
80	121	1
127	74	1
170	31	1
110	91	1
78	123	1
69	132	2
39	162	1
161	40	1
35	166	1
172	29	1
9	192	1
189	12	1
188	13	1
55	146	1
144	57	1
145	56	1
94	107	1
96	105	1
102	98	1
78	122	1
127	73	1
50	150	2
87	113	2
153	47	1
172	28	1
8	192	1
188	12	1
55	145	1
143	57	1
144	56	1
68	132	2
69	131	1
96	104	1
80	123	3
129	74	1
52	151	5
68	135	1
42	161	1
36	167	1
177	26	1
6	197	1
190	13	1
188	15	1
153	50	1
144	59	1
146	57	1
126	77	1
96	107	1
178	24	1
113	89	1
3	199	1
129	73	1
170	32	1
95	107	1
55	147	3
76	126	1
130	72	1
155	47	1
161	41	1
36	166	1
35	167	1
172	30	1
5	197	1
190	12	1
189	13	1
143	59	1
145	57	1
146	56	1
140	62	1
118	84	1
110	92	1
114	83	1
174	23	1
185	12	1
108	89	1
119	78	1
117	80	2
155	42	1
36	161	1
167	30	1
189	8	1
190	7	1
5	192	1
188	9	1
182	15	1
51	146	1
140	57	1
68	129	1
69	128	1
66	131	1
92	105	1
101	96	1
36	160	1
70	126	1
155	41	1
35	161	1
166	30	1
167	29	1
188	8	1
189	7	1
190	6	1
16	180	1
51	145	1
50	146	1
140	56	1
68	128	1
69	127	1
67	129	1
84	112	1
92	104	1
125	74	2
22	177	1
37	162	1
7	192	1
2	197	1
190	9	1
55	144	1
140	59	1
143	56	1
68	131	1
67	132	1
118	81	1
92	107	1
94	105	1
20	178	1
115	83	1
184	14	1
136	62	1
37	161	1
142	56	1
118	80	1
22	176	1
155	43	1
172	26	1
190	8	1
6	192	1
189	9	2
16	182	1
55	143	1
69	129	1
66	132	1
67	131	1
94	104	1
33	160	1
42	151	1
178	15	2
67	126	2
146	47	1
153	40	1
26	167	1
5	188	1
13	180	1
16	177	1
50	143	2
131	62	1
66	127	1
81	112	1
101	92	1
132	60	1
117	75	1
80	112	1
33	159	1
84	108	1
118	74	1
185	7	1
129	63	1
19	173	1
155	37	1
145	47	1
26	166	1
2	190	1
12	180	1
179	13	1
177	15	1
66	126	1
63	132	1
141	54	1
83	112	1
115	80	1
36	159	1
123	72	1
158	37	2
53	142	1
3	192	9
122	73	1
155	40	1
153	42	1
167	28	1
29	166	1
188	7	1
6	189	1
190	5	1
182	13	1
180	15	1
16	179	1
51	144	1
50	145	1
55	140	1
68	127	2
69	126	1
66	129	1
67	128	1
118	77	1
101	94	1
140	54	1
114	80	1
69	125	1
43	151	1
87	107	3
142	52	1
168	26	2
62	132	3
153	41	1
166	28	1
188	6	1
2	192	1
5	189	1
182	12	1
179	15	1
51	143	1
50	144	1
68	126	1
66	128	1
67	127	2
84	110	1
152	68	1
140	80	1
184	36	1
142	78	1
158	62	2
179	41	1
40	180	1
190	30	1
192	28	1
2	218	1
208	12	1
207	13	1
204	16	1
59	161	1
153	67	1
143	77	1
128	92	1
126	94	1
141	80	1
59	162	1
11	210	1
184	37	1
41	180	1
42	179	1
29	192	1
2	219	1
12	209	1
208	13	1
55	166	1
68	153	1
155	66	1
144	77	1
81	140	1
129	92	1
127	94	1
24	198	1
171	51	1
118	104	1
40	182	1
42	180	1
192	30	1
220	2	1
209	13	1
207	15	1
50	172	1
55	167	1
56	166	1
153	69	1
155	67	1
145	77	1
128	94	1
96	126	1
112	110	1
100	123	1
80	143	1
205	18	1
93	130	1
24	199	3
118	105	1
41	182	1
35	188	1
197	26	1
221	2	1
5	218	1
208	15	1
16	207	1
51	172	1
57	166	1
56	167	1
161	62	1
68	155	1
77	146	1
92	131	1
129	94	1
96	127	1
154	62	1
24	192	2
50	166	2
87	129	2
103	113	1
112	104	2
36	180	1
188	28	1
190	26	1
8	208	1
7	209	1
207	9	1
204	12	1
203	13	1
55	161	1
84	132	1
94	123	1
204	13	2
175	42	1
21	196	1
112	105	1
40	177	1
35	182	1
189	28	1
188	29	1
8	209	1
9	208	1
51	166	1
50	167	1
161	56	1
155	62	1
140	77	1
110	107	1
20	198	1
114	104	1
68	150	1
18	200	1
143	75	2
52	166	1
155	63	1
207	11	1
177	41	1
36	182	1
188	30	1
190	28	1
189	29	1
26	192	1
9	209	1
203	15	1
51	167	1
161	57	1
126	92	1
115	104	1
20	199	1
53	166	1
172	47	1
179	40	1
42	177	1
189	30	1
190	29	1
207	12	1
204	15	1
16	203	1
153	66	1
127	92	1
118	101	1
112	107	1
20	192	1
170	42	1
3	209	3
171	41	1
62	150	1
118	94	2
32	180	1
80	132	2
172	40	1
35	177	1
182	30	1
204	8	2
207	5	1
203	9	1
197	15	1
51	161	1
153	59	1
155	57	1
68	144	1
69	143	1
66	146	1
67	145	1
84	128	1
81	131	1
107	105	2
80	133	1
205	8	1
62	151	1
4	209	1
70	143	1
166	47	1
172	41	1
36	177	1
207	6	1
5	208	1
204	9	1
16	197	1
68	145	1
69	144	1
67	146	1
84	129	1
81	132	1
101	112	1
83	131	1
4	210	1
108	106	1
37	177	1
63	151	1
168	46	2
68	146	2
155	59	2
18	196	1
167	47	1
172	42	1
35	179	1
188	26	1
207	7	1
6	208	1
5	209	1
69	145	1
118	96	1
110	104	1
185	30	1
108	107	2
22	193	1
5	210	2
169	46	1
126	89	1
36	179	1
35	180	1
189	26	1
207	8	1
7	208	1
6	209	1
203	12	1
153	62	1
69	146	1
84	131	1
110	105	1
80	128	1
82	126	1
161	47	1
41	167	1
42	166	1
36	172	1
28	180	1
179	29	1
26	182	1
5	203	1
16	192	1
153	55	1
146	62	1
68	140	1
77	131	1
81	127	1
101	107	1
96	112	1
50	159	1
206	3	2
142	67	1
154	55	1
117	92	3
162	47	1
87	122	2
104	105	1
42	167	1
179	30	1
29	180	1
203	6	1
207	2	1
204	5	1
197	12	1
153	56	1
69	140	1
143	66	1
77	132	1
81	128	1
207	3	1
59	151	1
100	110	1
50	160	1
174	36	1
168	42	1
68	142	2
166	44	1
171	39	1
186	24	1
180	30	1
182	28	1
203	7	1
204	6	1
2	208	1
197	13	1
155	55	1
153	57	1
66	144	1
143	67	1
84	126	1
81	129	1
118	92	1
117	94	1
80	131	1
89	122	1
182	29	1
203	8	1
204	7	1
2	209	1
50	161	1
155	56	1
68	143	1
66	145	1
67	144	1
84	127	1
101	110	1
107	104	1
20	219	1
80	159	1
207	32	1
107	132	3
112	127	1
192	47	1
197	42	1
203	36	1
204	35	1
209	30	1
232	7	1
237	2	1
51	188	1
50	189	1
59	180	1
57	182	1
177	62	2
172	67	1
84	155	1
145	94	1
143	96	1
129	110	1
115	123	1
207	31	1
143	95	5
106	132	1
175	63	1
171	67	1
76	162	1
127	111	1
87	151	4
112	126	1
197	41	1
35	203	1
208	30	1
29	209	3
6	232	1
2	236	1
9	229	1
50	188	1
59	179	1
56	182	1
66	172	1
77	161	1
92	146	1
144	94	1
110	128	2
131	107	1
113	124	1
162	75	1
114	123	1
18	219	2
222	15	1
132	105	2
190	47	1
197	40	1
207	30	1
209	28	1
208	29	1
8	229	1
5	232	1
9	228	1
221	16	1
55	182	1
57	180	1
153	84	1
145	92	1
143	94	1
127	110	1
115	121	1
11	225	2
222	14	1
26	210	1
154	82	1
127	109	1
110	126	2
131	105	1
132	104	1
189	47	1
208	28	1
207	29	1
8	228	1
7	229	1
221	15	1
220	16	1
59	177	1
179	57	1
56	180	1
69	167	1
155	81	1
144	92	1
140	96	1
129	107	1
37	198	1
114	121	1
112	123	1
113	122	1
5	230	1
118	117	1
131	104	2
188	47	1
207	28	1
26	209	1
7	228	1
6	229	1
220	15	1
16	219	1
55	180	1
179	56	1
68	167	1
69	166	1
143	92	1
128	107	1
25	209	1
50	184	1
68	166	3
33	201	1
127	107	3
3	231	1
143	91	1
129	105	2
42	192	1
204	30	1
26	208	1
6	228	1
2	232	1
5	229	1
221	13	1
219	15	1
16	218	1
55	179	1
57	177	1
172	62	1
67	167	1
153	81	1
140	94	1
219	14	1
100	133	1
83	150	1
23	210	1
112	121	1
110	123	2
157	76	1
127	106	1
170	63	1
24	209	3
139	94	1
98	135	1
3	230	1
128	105	1
129	104	1
41	192	1
36	197	1
203	30	1
204	29	1
207	26	1
5	228	1
221	12	1
220	13	1
218	15	1
51	182	1
177	56	1
66	167	1
67	166	1
101	132	1
126	107	1
152	80	2
100	132	1
170	62	1
52	180	1
127	105	2
128	104	1
40	192	1
190	42	1
35	197	1
204	28	1
203	29	1
220	12	1
219	13	1
50	182	1
55	177	1
66	166	1
155	77	1
140	92	1
101	131	1
108	123	1
124	107	2
142	89	1
189	42	3
126	105	1
127	104	1
190	41	1
203	28	1
2	229	1
219	12	1
218	13	1
51	180	1
172	59	1
3	227	1
68	162	1
216	14	1
5	225	2
206	24	1
37	193	2
123	107	1
189	41	2
168	62	1
80	150	6
118	112	1
126	104	1
190	40	1
188	42	1
204	26	1
2	228	1
221	9	1
218	12	1
51	179	1
50	180	1
69	161	1
153	77	1
84	146	1
101	129	1
20	209	1
4	225	1
115	114	1
124	105	1
82	147	1
94	135	1
100	129	2
186	43	1
182	47	1
188	41	1
189	40	1
203	26	1
221	8	1
220	9	1
50	179	1
172	57	1
167	62	1
68	161	1
84	145	1
101	128	1
100	128	1
49	179	1
39	189	1
118	110	2
206	22	1
155	73	1
98	130	1
188	40	1
36	192	1
220	8	1
221	7	1
219	9	1
51	177	1
172	56	1
166	62	1
67	161	1
84	144	1
101	127	1
96	132	1
123	104	1
115	112	1
168	59	1
117	110	1
203	24	1
47	180	1
35	192	1
197	30	1
219	8	1
220	7	1
221	6	1
218	9	1
50	177	1
55	172	1
66	161	1
84	143	1
81	146	1
101	126	1
96	131	1
17	209	1
143	83	1
114	112	1
206	20	1
119	107	1
215	11	1
179	47	1
190	36	1
197	29	1
218	8	1
219	7	1
220	6	1
221	5	1
59	167	1
81	145	1
94	132	1
171	54	1
121	104	1
74	151	1
36	189	1
35	190	1
197	28	1
218	7	1
6	219	1
220	5	1
16	209	1
59	166	1
81	144	1
131	94	1
96	129	1
118	107	1
50	174	1
162	62	1
73	151	3
21	203	1
92	132	4
103	121	1
209	15	3
116	108	1
177	47	1
42	182	1
188	36	1
35	189	1
218	6	1
5	219	1
16	208	1
57	167	1
69	155	1
84	140	1
81	143	1
96	128	1
23	231	1
174	80	1
150	104	1
131	123	1
18	236	1
74	180	1
128	126	1
207	47	1
218	36	1
35	219	1
228	26	1
246	8	1
248	6	1
5	249	3
13	241	1
51	203	1
204	50	1
197	57	1
192	62	2
188	66	1
77	177	1
153	101	1
144	110	1
227	28	1
123	132	3
63	192	2
25	230	1
193	62	5
129	126	1
127	128	1
143	112	2
208	47	1
36	219	1
220	35	1
229	26	1
248	7	1
6	249	1
250	5	1
246	9	1
12	243	1
240	15	1
51	204	1
66	189	1
188	67	1
161	94	1
110	145	1
20	232	1
152	100	1
131	121	1
68	184	1
185	67	2
21	231	1
43	209	2
146	106	1
140	112	1
6	246	1
2	250	1
9	243	1
12	240	1
237	15	1
16	236	1
55	197	1
190	62	1
145	107	1
80	173	1
158	95	1
43	210	1
68	185	2
4	249	2
178	75	1
206	47	1
73	180	1
132	121	1
118	135	1
127	126	1
35	218	1
7	246	1
5	248	1
12	241	1
13	240	1
16	237	1
50	203	1
197	56	1
81	172	1
92	161	1
143	110	1
146	107	2
100	150	1
239	11	1
21	229	2
5	245	3
118	132	1
145	105	1
146	104	1
203	47	1
41	209	1
42	208	1
220	30	1
221	29	1
7	243	1
2	248	1
9	241	1
237	13	1
188	62	1
68	182	1
84	166	1
140	110	2
143	107	3
24	227	1
20	231	1
128	123	1
11	240	1
127	124	1
142	109	1
101	150	1
162	89	2
141	110	2
100	151	2
146	105	2
204	47	1
42	209	2
221	30	1
8	243	1
2	249	1
5	246	1
236	15	1
59	192	1
189	62	1
69	182	1
84	167	1
155	96	1
144	107	1
3	245	1
23	225	1
233	15	1
206	42	2
168	80	1
143	105	4
144	104	1
207	41	1
40	208	1
218	30	1
220	28	1
219	29	1
8	240	1
7	241	1
2	246	1
5	243	2
236	12	1
16	232	1
51	197	1
189	59	1
56	192	1
68	180	1
69	179	1
66	182	1
81	167	1
5	244	1
207	42	2
3	246	3
142	107	1
117	132	3
22	227	1
118	131	1
144	105	1
145	104	1
41	208	1
40	209	1
219	30	1
221	28	1
220	29	1
8	241	2
6	243	1
9	240	1
237	12	1
236	13	1
190	59	1
57	192	1
69	180	1
67	182	1
172	77	1
155	94	4
153	96	1
232	14	2
36	210	1
115	131	1
222	24	1
80	166	2
19	227	2
87	159	1
203	43	1
118	128	1
204	42	1
218	28	1
220	26	1
6	240	1
5	241	1
237	9	1
189	57	1
190	56	1
69	177	1
66	180	1
67	179	1
101	145	1
20	227	1
51	196	1
118	129	1
143	104	2
207	40	1
219	28	1
218	29	1
221	26	1
7	240	1
6	241	1
232	15	1
50	197	1
55	192	1
188	59	1
190	57	1
68	179	1
67	180	1
81	166	1
155	92	1
153	94	1
101	146	1
140	107	1
239	5	1
4	240	1
19	225	1
20	224	1
123	121	2
170	74	1
78	166	1
182	62	2
118	126	2
82	162	1
112	132	1
140	104	1
197	47	1
203	41	1
204	40	1
36	208	1
35	209	1
218	26	1
236	8	1
237	7	1
232	12	1
229	15	1
16	228	1
55	189	1
188	56	1
67	177	1
77	167	1
101	143	1
231	14	1
114	131	1
206	39	1
186	59	1
118	127	1
140	105	1
204	41	1
203	42	1
36	209	1
219	26	1
237	8	1
2	243	1
5	240	2
236	9	1
232	13	1
16	229	1
190	55	1
188	57	1
189	56	1
68	177	1
66	179	1
84	161	1
153	92	1
101	144	1
83	159	1
213	29	1
119	123	1
92	150	1
87	155	1
43	199	1
35	207	1
236	6	1
2	240	1
237	5	1
229	13	1
50	192	1
62	180	1
81	161	1
96	146	1
110	132	3
110	133	1
83	160	1
239	4	1
33	210	1
118	125	1
100	143	1
170	73	1
117	126	1
112	131	2
203	40	1
207	36	1
35	208	1
236	7	1
237	6	1
2	241	1
228	15	1
51	192	1
55	188	1
66	177	1
77	166	1
186	54	1
178	62	1
100	140	1
80	160	1
184	56	1
21	219	1
209	31	1
51	189	2
146	94	2
112	128	1
204	36	1
232	8	1
228	12	1
50	190	1
68	172	1
96	144	1
178	63	1
100	141	1
185	56	2
61	180	1
112	129	1
236	5	1
232	9	1
229	12	1
228	13	1
51	190	1
59	182	1
179	62	1
69	172	1
101	140	1
96	145	1
110	131	1
3	272	1
152	123	1
50	225	1
239	36	1
115	160	1
168	107	1
213	62	1
143	132	4
102	173	1
87	188	1
144	131	1
129	146	1
228	47	1
35	240	1
246	29	1
249	26	1
8	267	1
273	2	1
5	270	1
263	12	1
262	13	1
220	55	1
218	57	1
219	56	1
68	207	1
66	209	1
67	208	1
96	179	1
141	133	1
115	159	1
114	160	1
222	52	1
123	151	1
139	135	1
128	146	1
129	145	1
143	131	2
232	42	1
246	28	1
248	26	1
7	267	1
262	12	1
261	13	1
258	16	1
55	219	1
218	56	1
66	208	1
207	67	1
197	77	1
84	190	1
92	182	1
94	180	1
167	107	1
140	133	1
141	132	1
54	219	1
33	240	1
114	159	1
123	150	2
168	105	1
166	107	2
201	72	1
186	87	1
145	128	1
144	129	1
127	146	2
112	161	1
118	155	1
232	41	1
237	36	1
243	30	1
6	267	1
261	12	1
258	15	1
55	218	1
204	69	2
207	66	1
84	189	1
81	192	1
179	94	1
101	172	1
96	177	1
63	209	1
23	249	1
239	33	1
112	160	1
216	56	1
95	177	1
199	73	2
47	225	1
69	203	2
4	268	1
144	128	1
143	129	2
140	132	2
126	146	1
127	145	1
167	105	1
232	40	1
236	36	1
35	237	1
29	243	1
246	26	1
2	270	1
5	267	1
263	9	1
51	221	1
68	204	1
84	188	1
92	180	1
265	14	1
117	162	1
136	143	1
131	148	1
52	227	1
153	126	1
112	167	1
118	161	1
232	47	1
237	42	1
36	243	1
249	30	1
250	29	1
273	6	1
2	277	1
274	5	2
9	270	1
267	12	1
16	263	1
51	228	1
50	229	1
220	59	1
172	107	1
128	150	1
174	104	1
204	74	2
222	56	1
127	151	1
32	246	1
18	260	1
249	29	2
168	110	1
146	132	1
112	166	1
237	41	1
236	42	1
35	243	1
248	30	1
250	28	1
8	270	1
2	276	1
273	5	1
263	15	1
16	262	1
50	228	1
219	59	1
221	57	1
69	209	1
81	197	1
101	177	1
96	182	1
258	19	1
272	5	1
251	26	1
246	31	2
170	107	1
155	122	1
145	132	1
146	131	1
172	105	1
236	41	1
237	40	1
36	241	1
249	28	1
248	29	1
7	270	1
275	2	1
262	15	1
16	261	1
218	59	1
220	57	1
221	56	1
68	209	1
69	208	1
110	167	1
17	259	1
126	150	1
19	257	7
184	92	1
203	73	1
144	132	1
145	131	1
172	104	1
229	47	1
236	40	1
36	240	2
35	241	1
246	30	1
248	28	1
250	26	2
6	270	1
274	2	1
267	9	1
263	13	1
261	15	1
221	55	1
219	57	1
220	56	1
68	208	1
69	207	1
67	209	1
84	192	1
94	182	1
96	180	1
110	166	1
178	105	1
133	150	1
260	23	1
160	123	1
184	99	1
209	74	1
168	115	1
189	94	2
192	91	1
155	128	1
140	143	1
179	104	1
236	47	1
40	243	1
42	241	1
35	248	1
254	29	1
275	8	1
276	7	1
277	6	1
278	5	1
274	9	1
270	13	1
16	267	1
51	232	1
55	228	1
221	62	2
101	182	1
33	249	1
159	123	1
3	279	1
162	120	1
5	277	2
41	241	2
174	108	1
206	76	1
132	150	2
209	73	1
153	129	1
155	127	1
177	105	1
42	240	1
36	246	1
254	28	1
274	8	1
275	7	1
6	276	1
273	9	1
270	12	1
267	15	1
50	232	1
220	62	1
190	92	1
188	94	1
172	110	1
141	140	1
258	23	1
160	121	1
131	150	1
98	183	1
207	74	1
32	249	1
235	46	4
272	9	1
146	135	1
188	93	1
153	128	1
155	126	1
177	104	1
41	240	1
40	241	1
35	246	1
273	8	1
274	7	1
275	6	1
5	276	1
219	62	1
204	77	1
84	197	1
189	92	1
101	180	1
152	128	1
159	121	1
129	151	3
207	73	1
249	31	1
100	180	2
256	24	2
53	227	1
39	241	1
258	22	1
37	243	2
153	127	1
40	240	1
250	30	1
254	26	1
273	7	1
274	6	1
2	278	1
275	5	1
267	13	1
51	229	1
221	59	1
218	62	1
203	77	1
188	92	1
101	179	1
42	245	1
256	31	3
159	128	1
182	105	2
155	132	1
143	144	1
126	161	1
47	240	1
246	41	1
258	29	1
261	26	1
278	9	1
275	12	1
274	13	1
51	236	1
50	237	1
55	232	1
59	228	1
68	219	1
69	218	1
221	66	1
220	67	1
84	203	1
110	177	1
107	180	1
54	232	1
59	227	1
174	112	1
42	244	1
118	168	1
19	267	1
87	199	1
155	131	1
140	146	1
182	104	1
246	40	1
250	36	1
258	28	1
278	8	1
277	9	1
274	12	1
273	13	1
16	270	1
50	236	1
229	57	1
68	218	1
220	66	1
219	67	1
77	209	1
94	192	1
190	96	1
179	107	1
3	282	1
152	133	1
20	265	1
259	26	1
5	280	1
102	183	1
54	231	2
119	166	1
218	67	2
117	168	1
139	146	1
153	132	1
140	145	1
118	167	1
180	105	1
42	243	2
36	249	2
35	250	1
277	8	1
278	7	1
276	9	1
273	12	1
270	15	1
57	228	1
229	56	1
66	219	1
77	208	1
204	81	1
96	189	1
210	74	1
152	132	1
272	12	1
153	131	1
155	129	1
140	144	1
172	112	1
118	166	1
179	105	1
180	104	1
237	47	1
41	243	1
248	36	1
35	249	1
254	30	1
258	26	1
276	8	1
277	7	1
278	6	1
275	9	1
55	229	1
228	56	1
218	66	1
207	77	1
81	203	1
92	192	1
190	94	1
188	96	1
177	107	1
115	143	1
179	79	2
251	7	1
33	225	2
59	199	1
126	132	1
127	131	1
112	146	1
118	140	1
153	105	1
218	40	1
228	30	1
229	29	1
232	26	1
250	8	1
249	9	1
246	12	1
243	15	1
51	207	1
50	208	1
55	203	1
68	190	1
69	189	1
66	192	1
81	177	1
92	166	1
113	146	1
79	180	1
256	3	2
218	41	2
186	73	1
128	131	1
127	132	1
155	104	1
219	40	1
229	30	1
254	5	1
250	9	1
246	13	1
16	243	1
51	208	1
50	209	1
204	55	1
203	56	1
197	62	1
69	190	1
67	192	1
77	182	1
92	167	1
133	123	1
162	94	1
251	5	1
253	3	2
151	105	1
129	127	2
96	160	1
189	67	2
113	143	2
112	144	1
209	47	1
220	36	1
221	35	1
228	28	1
248	8	1
249	7	1
250	6	1
254	2	1
243	13	1
241	15	1
16	240	1
197	59	1
68	188	1
190	66	1
179	77	1
84	172	1
155	101	1
110	146	1
226	31	1
174	83	1
114	143	1
64	193	1
39	218	1
68	189	2
118	139	1
129	128	1
126	131	1
112	145	1
153	104	1
221	36	1
229	28	1
228	29	1
249	8	1
250	7	1
248	9	1
16	241	1
50	207	1
69	188	1
190	67	1
77	180	1
96	161	1
239	23	1
258	4	1
112	150	1
17	245	1
152	110	2
199	63	5
203	59	2
118	144	1
221	41	1
220	42	1
232	30	1
236	26	1
254	8	1
250	12	1
249	13	1
16	246	1
207	55	1
101	161	1
96	166	1
155	107	1
54	209	1
140	123	1
23	240	1
159	104	1
131	132	1
118	145	1
221	42	1
35	228	1
237	26	1
2	261	1
258	5	3
254	9	1
250	13	1
248	15	1
55	208	1
204	59	1
207	56	1
66	197	1
84	179	1
81	182	1
96	167	1
153	110	1
198	62	1
206	54	1
50	210	1
249	11	1
253	7	1
257	3	2
17	243	1
251	9	1
110	150	2
188	72	1
128	132	2
129	131	1
155	105	1
219	41	1
220	40	1
218	42	1
232	28	1
254	6	1
258	2	1
248	12	1
51	209	1
203	57	1
204	56	1
68	192	1
81	179	1
94	166	1
153	107	1
198	63	1
128	133	1
36	225	1
17	244	1
119	142	1
129	132	1
118	143	1
220	41	1
221	40	1
219	42	1
232	29	1
254	7	1
249	12	1
248	13	1
246	15	1
204	57	1
69	192	1
84	177	1
81	180	1
94	167	1
143	123	1
235	31	1
140	126	1
161	105	1
219	47	1
236	30	1
237	29	1
26	240	1
258	8	1
5	261	1
254	12	1
16	250	1
207	59	1
57	209	1
204	62	1
69	197	1
189	77	1
84	182	1
172	94	1
20	247	1
17	250	1
117	150	2
140	127	1
155	112	1
220	47	1
35	232	1
237	30	1
26	241	1
6	261	1
262	5	1
258	9	1
254	13	1
59	208	1
190	77	1
101	166	1
221	43	1
141	123	1
4	260	1
160	104	1
114	150	1
143	121	1
259	5	1
55	209	5
39	225	1
118	146	2
184	80	2
36	228	1
35	229	1
236	28	1
258	6	1
2	262	1
249	15	1
16	248	1
207	57	1
56	208	1
67	197	1
84	180	1
172	92	1
20	245	1
133	132	1
5	260	1
115	150	1
158	107	1
142	123	1
139	126	1
176	89	1
130	135	1
153	112	1
161	104	1
218	47	1
36	229	1
237	28	1
236	29	1
258	7	1
2	263	1
250	15	1
16	249	1
57	208	1
56	209	1
203	62	1
68	197	1
188	77	1
155	110	1
3	267	1
244	26	1
146	124	2
207	63	1
246	24	2
137	133	1
144	126	1
143	127	1
166	104	1
229	41	1
42	228	1
240	30	1
29	241	1
262	8	1
263	7	2
261	9	1
258	12	1
254	16	1
51	219	1
220	50	1
208	62	1
204	66	1
203	67	1
81	189	1
260	11	1
159	112	1
150	121	1
245	26	1
227	44	2
143	128	2
140	131	1
145	126	1
144	127	1
153	118	1
166	105	1
167	104	1
42	229	1
35	236	1
241	30	1
243	28	1
263	8	2
262	9	1
258	13	1
220	51	1
221	50	1
209	62	2
68	203	1
204	67	1
190	81	1
179	92	1
177	94	1
110	161	1
17	251	1
43	225	2
118	150	1
59	209	2
140	128	2
221	47	1
40	228	1
36	232	1
28	240	1
261	7	1
262	6	1
263	5	1
50	218	1
101	167	1
96	172	1
161	107	1
24	245	1
141	128	1
258	11	1
142	127	1
207	62	2
163	106	1
206	63	1
51	218	2
217	52	2
140	129	1
143	126	1
228	41	1
229	40	1
28	241	1
29	240	1
26	243	2
261	8	1
262	7	1
263	6	1
2	267	1
254	15	1
50	219	1
203	66	1
77	192	1
81	188	1
92	177	1
231	74	1
251	54	1
80	225	1
174	131	1
256	49	1
143	162	1
78	227	1
258	47	3
24	281	1
246	59	2
127	178	1
144	161	1
128	177	1
179	126	1
263	42	1
35	270	1
275	30	1
277	28	1
276	29	1
290	15	2
254	51	1
250	55	1
248	57	1
249	56	1
243	62	2
68	237	1
69	236	1
77	228	1
221	84	1
204	101	1
96	209	1
223	81	1
293	11	1
59	245	1
199	105	1
32	272	1
55	249	2
103	201	1
263	41	2
257	47	1
172	132	1
143	161	1
127	177	1
112	192	1
262	42	1
274	30	1
276	28	1
275	29	1
278	26	1
291	13	2
254	50	1
248	56	1
68	236	1
237	67	1
220	84	1
101	203	1
96	208	1
197	107	1
245	62	1
184	123	2
99	208	1
251	56	1
205	102	1
124	183	1
118	189	2
43	264	1
161	146	1
179	128	1
140	167	1
127	180	1
203	104	1
267	40	1
277	30	1
278	29	1
305	2	1
294	13	1
16	291	1
248	59	1
250	57	1
66	241	1
67	240	1
197	110	1
7	299	1
297	9	1
5	301	1
100	206	1
293	13	1
145	161	1
129	177	1
140	166	1
126	180	1
127	179	1
118	188	1
36	270	1
276	30	1
278	28	1
277	29	1
294	12	1
291	15	1
16	290	1
249	57	1
250	56	1
69	237	1
66	240	1
77	229	1
159	150	1
84	225	1
100	209	1
222	87	1
246	63	1
289	20	1
290	19	1
129	180	4
102	207	1
68	241	2
177	132	1
143	166	1
127	182	1
112	197	1
204	105	1
262	47	1
42	267	1
273	36	1
274	35	1
307	2	1
294	15	1
258	51	1
254	55	1
250	59	1
69	240	1
66	243	1
232	77	1
81	228	1
101	208	1
245	63	1
83	225	1
99	209	1
7	301	1
246	62	2
142	166	1
293	15	1
67	241	2
186	122	1
153	155	1
131	177	1
128	180	1
129	179	1
126	182	1
118	190	1
203	105	1
204	104	1
261	47	1
267	41	1
35	273	1
278	30	1
258	50	2
249	59	1
68	240	1
207	101	1
80	231	1
113	198	1
206	105	1
249	62	2
280	31	1
24	287	1
34	277	1
145	166	1
144	167	1
179	132	1
131	180	1
129	182	1
207	104	1
41	270	1
275	36	1
35	276	1
305	6	1
2	309	1
50	261	1
254	57	1
68	243	2
219	92	1
204	107	1
178	132	1
290	20	1
50	260	1
160	150	1
251	59	1
231	79	5
171	139	1
266	44	1
144	166	1
179	131	1
128	182	1
143	167	2
118	192	1
263	47	1
40	270	1
274	36	1
275	35	1
305	5	1
16	294	1
254	56	1
248	62	1
69	241	1
67	243	1
81	229	1
218	92	1
101	209	1
203	107	1
206	107	1
83	230	1
274	39	1
32	281	1
146	167	1
131	182	1
208	105	1
209	104	1
273	40	1
277	36	1
35	278	1
305	8	1
307	6	1
51	262	1
50	263	2
258	55	1
254	59	1
67	246	1
236	77	1
84	229	1
81	232	1
221	92	1
219	94	1
203	110	1
80	232	1
292	20	1
185	127	1
249	63	1
299	13	1
98	214	1
146	166	1
145	167	1
132	180	1
140	172	1
207	105	1
208	104	1
42	270	1
36	276	1
35	277	1
305	7	1
307	5	2
51	261	1
50	262	1
250	62	1
69	243	1
66	246	1
84	228	1
220	92	1
218	94	1
32	283	1
189	126	2
256	59	2
272	43	1
143	172	1
188	127	1
203	112	1
118	197	1
274	41	1
275	40	1
273	42	1
307	8	1
309	6	1
2	313	1
258	57	1
69	246	1
66	249	1
248	67	1
221	94	1
96	219	1
208	107	1
240	74	1
290	24	1
210	104	1
168	146	1
106	208	1
235	79	1
20	294	1
283	31	1
299	15	1
272	42	4
251	63	1
51	263	2
277	37	2
2	312	1
153	161	1
182	132	1
188	126	1
209	105	2
267	47	1
273	41	1
274	40	1
278	36	1
307	7	1
309	5	1
305	9	1
258	56	1
68	246	1
248	66	1
237	77	1
220	94	1
218	96	1
204	110	1
207	107	1
108	209	1
174	143	1
242	75	1
37	280	1
102	215	1
172	145	1
189	128	1
188	129	1
140	177	1
190	127	1
270	47	1
276	41	1
277	40	1
275	42	1
291	26	1
309	8	1
2	315	1
305	12	1
50	267	1
262	55	1
258	59	1
261	56	1
68	249	1
69	248	1
250	67	1
77	240	1
236	81	1
221	96	1
207	110	1
227	89	1
3	313	2
221	95	1
166	150	3
249	67	2
107	209	13
279	37	2
274	42	5
292	24	3
184	132	3
133	183	1
172	144	1
155	161	1
188	128	1
190	126	1
189	127	1
204	112	1
275	41	1
276	40	1
290	26	1
309	7	1
2	314	1
307	9	1
55	261	1
254	62	1
68	248	1
250	66	1
84	232	1
220	96	1
54	265	1
100	219	1
239	80	1
159	160	1
7	312	1
19	300	1
68	251	1
246	73	3
256	63	2
275	44	1
153	166	1
188	131	1
190	129	1
140	179	1
127	192	1
207	112	1
278	41	1
277	42	2
291	28	1
290	29	1
6	313	1
2	317	1
5	314	1
307	12	1
262	57	1
263	56	1
69	250	1
101	218	1
110	209	1
152	166	1
259	59	1
17	301	2
251	67	1
256	62	1
287	31	1
168	150	1
142	176	1
294	24	2
188	130	1
172	146	1
190	128	1
189	129	1
126	192	1
277	41	1
278	40	1
276	42	1
290	28	1
2	316	1
5	313	2
309	9	1
305	13	1
51	267	1
55	263	1
261	57	1
262	56	1
68	250	1
69	249	1
77	241	1
237	81	1
110	208	1
174	114	1
95	193	1
43	245	1
246	42	2
32	256	2
100	188	1
79	209	1
178	110	1
275	13	2
39	249	1
94	194	1
162	126	1
206	82	1
24	264	1
143	145	1
127	161	1
47	241	1
248	40	1
258	30	1
262	26	1
276	12	1
273	15	2
51	237	1
59	229	1
232	56	2
220	68	1
69	219	1
221	67	1
204	84	1
207	81	1
96	192	1
227	62	1
239	50	1
115	174	1
253	36	1
178	111	1
17	272	2
63	226	1
246	43	3
123	166	1
276	13	2
144	145	1
128	161	1
143	146	1
112	177	1
248	41	1
249	40	1
254	35	1
261	28	1
263	26	1
277	12	1
274	15	1
16	273	1
232	57	1
68	221	1
220	69	1
81	208	1
197	92	1
101	188	1
110	179	1
182	107	1
227	63	1
140	150	1
80	210	1
159	131	1
184	106	2
5	285	1
107	183	1
275	15	2
249	41	2
87	203	1
144	146	1
129	161	1
118	172	1
243	47	1
250	40	1
248	42	1
254	36	1
262	28	1
261	29	1
278	12	1
277	13	2
274	16	1
50	240	2
228	62	1
221	69	1
81	209	1
101	189	1
110	180	1
152	139	1
81	210	1
258	33	1
131	160	1
141	150	2
17	274	1
265	26	1
249	42	3
145	146	1
112	179	1
250	41	1
261	30	1
263	28	1
262	29	1
278	13	1
276	15	1
275	16	1
51	240	1
50	241	1
236	55	1
232	59	1
229	62	1
84	207	1
197	94	1
101	190	1
152	140	1
113	179	1
141	151	1
168	124	1
184	108	1
249	43	1
100	192	1
21	271	1
51	241	2
83	209	1
161	131	1
126	166	1
112	180	1
188	104	1
250	42	1
262	30	1
263	29	1
290	2	1
277	15	1
16	276	1
237	55	1
236	56	1
84	208	1
110	182	1
290	3	1
87	206	1
152	141	1
83	210	1
33	260	1
143	150	1
251	42	3
161	132	2
153	140	1
126	167	1
127	166	1
188	105	1
189	104	1
246	47	1
258	35	1
263	30	1
267	26	1
2	291	1
278	15	1
16	277	1
50	243	1
236	57	1
237	56	1
84	209	1
101	192	1
96	197	1
290	4	1
184	110	1
143	151	1
265	29	1
185	109	1
98	196	1
275	19	1
168	126	1
257	37	1
201	93	1
128	166	1
127	167	1
112	182	1
189	105	1
190	104	1
254	40	1
258	36	2
16	278	1
51	243	1
237	57	1
232	62	1
66	228	1
174	121	1
168	127	1
3	292	2
68	227	3
203	92	3
206	89	1
128	167	1
129	166	1
155	140	1
118	177	1
190	105	1
248	47	1
254	41	1
267	28	1
290	5	1
55	240	1
236	59	1
66	229	1
67	228	1
218	77	1
188	107	1
87	209	3
36	260	2
274	22	1
272	24	1
129	167	1
153	143	1
192	104	1
249	47	1
254	42	1
35	261	1
267	29	1
26	270	1
290	6	1
2	294	1
291	5	1
50	246	1
55	241	1
237	59	1
56	240	1
68	228	1
67	229	1
219	77	1
204	92	1
189	107	1
223	74	1
174	123	1
72	225	1
3	294	1
170	127	1
154	143	2
171	126	1
258	39	2
153	144	1
131	166	1
118	179	1
192	105	2
250	47	1
36	261	1
35	262	1
267	30	1
290	7	1
291	6	1
51	246	1
57	240	1
56	241	1
68	229	1
69	228	1
220	77	1
203	94	1
190	107	1
272	26	1
136	162	1
256	42	1
106	192	1
102	196	2
19	279	1
153	145	1
166	132	1
131	167	1
155	143	1
172	126	1
118	180	1
258	40	1
262	36	1
35	263	1
270	28	1
290	8	1
291	7	1
50	248	1
55	243	1
57	241	1
236	62	1
69	229	1
66	232	1
221	77	1
204	94	1
101	197	1
188	110	1
80	219	1
224	75	2
170	129	1
100	199	6
256	43	3
167	132	2
209	90	1
155	144	1
153	146	1
172	127	1
258	41	1
263	36	2
270	29	1
273	26	1
291	8	1
5	294	1
290	9	1
51	248	1
50	249	2
59	240	1
56	243	1
237	62	1
232	67	1
81	218	1
207	92	1
203	96	1
189	110	1
192	107	1
54	246	1
51	249	2
258	42	2
155	145	1
172	128	1
188	112	1
118	182	1
270	30	1
274	26	2
294	6	1
291	9	1
50	250	1
59	241	1
57	243	1
68	232	1
81	219	1
92	208	1
204	96	1
190	110	1
76	225	1
150	151	1
259	42	1
37	264	2
103	198	1
154	147	3
158	143	11
19	282	1
184	117	1
155	146	1
172	129	1
140	161	1
189	112	1
197	104	1
254	47	1
261	40	1
273	28	1
275	26	1
294	7	1
51	250	1
55	246	1
69	232	1
220	81	1
92	209	1
207	94	2
227	75	1
143	159	1
277	25	1
175	127	1
263	39	1
152	150	4
110	192	2
190	112	1
197	105	1
261	41	1
262	40	1
35	267	1
274	28	1
273	29	1
276	26	1
294	8	1
290	12	1
59	243	2
246	56	1
62	240	1
236	66	1
84	218	1
221	81	1
94	208	1
143	160	1
50	253	1
76	227	1
59	244	1
205	98	1
272	31	2
198	105	2
263	40	2
86	217	1
172	131	1
126	177	1
262	41	1
261	42	1
36	267	1
273	30	1
275	28	1
274	29	1
277	26	1
294	9	1
291	12	1
290	13	1
55	248	1
246	57	1
62	241	1
237	66	1
236	67	1
84	219	1
94	209	1
207	96	1
160	183	1
260	83	1
320	23	1
239	104	1
14	329	4
102	241	1
266	77	1
87	256	3
275	68	3
324	19	1
290	53	1
321	22	1
42	301	3
24	319	1
177	166	1
161	182	1
197	146	1
155	188	1
153	190	1
140	203	1
307	36	1
313	30	1
315	28	1
314	29	1
26	317	1
12	331	1
328	15	1
274	69	1
277	66	1
276	67	1
262	81	1
249	94	1
236	107	1
219	123	1
11	331	1
184	158	1
201	141	1
192	150	1
143	199	1
290	52	1
9	333	2
197	145	1
153	189	1
237	105	1
35	307	1
314	28	1
313	29	1
26	316	1
2	340	1
13	329	1
51	291	1
68	274	1
69	273	1
66	276	1
275	67	1
258	84	1
81	261	1
250	92	1
248	94	1
101	241	1
96	246	1
232	110	3
81	260	1
231	110	1
258	83	1
23	318	1
131	210	1
312	29	1
17	324	1
54	287	1
116	225	1
143	198	12
280	61	1
186	155	1
161	180	1
197	144	1
153	188	1
209	132	2
112	229	1
236	105	1
237	104	1
294	47	1
305	36	1
313	28	1
315	26	1
8	333	1
2	339	1
12	329	1
13	328	1
51	290	1
50	291	1
68	273	1
275	66	1
274	67	1
249	92	1
101	240	1
80	260	1
115	225	1
141	199	1
5	335	1
158	182	5
22	318	1
258	82	1
11	329	1
179	161	1
208	132	1
131	209	1
143	197	1
112	228	1
236	104	1
305	35	1
314	26	1
7	333	1
9	331	1
12	328	1
50	290	1
278	62	1
274	66	1
273	67	1
263	77	1
248	92	1
246	94	1
173	166	1
114	225	1
216	123	1
42	297	1
98	241	1
245	94	3
188	151	1
172	167	1
207	132	1
131	208	1
221	118	1
309	30	1
313	26	1
8	331	1
6	333	1
16	323	1
277	62	1
69	270	1
273	66	1
262	77	1
258	81	1
96	243	1
110	229	1
232	107	1
258	80	1
17	321	1
95	243	1
4	334	1
3	335	1
9	329	2
297	41	1
2	336	1
161	177	1
172	166	1
146	192	1
207	131	1
129	209	1
220	118	1
291	47	1
309	29	1
7	331	1
5	333	1
323	15	1
276	62	1
68	270	1
261	77	1
254	84	1
246	92	1
237	101	1
110	228	1
326	11	1
112	225	1
313	24	2
305	32	1
158	179	1
36	301	1
3	334	4
4	333	1
264	73	1
145	192	1
155	182	1
128	209	1
129	208	1
140	197	1
118	219	1
232	105	1
290	47	1
307	30	1
309	28	1
8	329	1
6	331	1
9	328	1
16	321	1
278	59	1
275	62	1
67	270	1
94	243	1
236	101	1
96	241	1
119	217	1
207	129	2
305	31	1
294	42	2
229	107	2
154	182	1
39	297	2
143	193	12
190	146	1
144	192	1
204	132	1
128	208	1
127	209	1
118	218	2
232	104	1
307	29	2
8	328	1
7	329	1
5	331	2
323	13	1
321	15	1
277	59	1
274	62	1
69	267	1
66	270	1
96	240	1
33	318	1
239	112	1
201	150	1
244	107	1
222	129	1
67	284	1
35	316	3
158	193	6
87	264	1
218	133	1
190	161	1
172	179	1
207	144	1
219	132	2
220	131	1
143	208	1
246	105	1
309	42	1
36	315	1
321	30	1
323	28	1
339	12	1
294	57	1
274	77	1
84	267	1
81	270	1
101	250	1
110	241	1
336	14	1
245	105	2
199	151	2
32	318	1
18	332	1
227	123	1
21	329	2
275	75	1
80	270	1
274	76	1
173	177	3
189	161	1
204	146	1
153	197	1
218	132	1
219	131	1
221	129	1
207	143	1
118	232	1
246	104	1
309	41	1
36	314	1
35	315	1
321	29	3
291	59	1
294	56	1
273	77	1
258	92	1
101	249	1
254	96	1
110	240	1
243	107	2
20	329	1
326	23	1
50	299	1
199	150	1
244	105	1
136	213	1
206	143	1
31	318	1
277	72	1
214	135	1
182	167	1
188	161	1
172	177	1
203	146	1
204	145	1
218	131	1
221	128	1
220	129	1
140	209	1
237	112	1
309	40	1
307	42	2
36	313	1
35	314	1
319	30	1
321	28	1
323	26	1
2	347	1
340	9	1
16	333	1
55	294	1
290	59	1
101	248	1
52	296	1
36	312	1
216	132	1
251	97	2
55	293	1
51	297	1
307	41	2
123	225	4
182	166	1
203	145	1
204	144	1
220	128	1
219	129	1
140	208	1
221	127	1
236	112	1
243	105	2
35	313	1
29	319	1
340	8	1
339	9	1
333	15	1
291	57	1
81	267	1
254	94	1
107	241	1
70	277	1
29	318	1
305	42	2
256	91	1
258	89	1
286	61	1
167	180	1
203	144	1
155	192	1
219	128	2
218	129	1
204	143	1
207	140	1
221	126	1
220	127	1
118	229	1
243	104	1
307	40	1
317	30	1
28	319	1
321	26	2
339	8	1
340	7	1
16	331	1
290	57	1
291	56	1
69	278	1
77	270	1
84	263	1
101	246	1
237	110	1
107	240	1
17	329	1
225	121	2
272	74	1
283	63	1
119	227	1
307	39	1
300	46	1
294	52	1
166	180	1
179	167	1
218	128	1
203	143	1
220	126	1
219	127	1
118	228	1
241	105	1
305	41	1
316	30	1
317	29	1
339	7	1
340	6	1
333	13	1
331	15	1
291	55	1
290	56	1
68	278	1
69	277	1
84	262	1
254	92	1
250	96	1
236	110	1
275	70	1
80	265	1
222	123	1
293	52	1
272	73	3
32	313	1
283	62	1
290	55	2
179	166	1
155	190	1
153	192	1
219	126	1
218	127	1
240	105	1
104	241	1
305	40	1
309	36	1
315	30	1
317	28	1
29	316	1
26	319	1
339	6	1
340	5	1
333	12	1
16	329	1
51	294	1
68	277	1
69	276	1
278	67	1
84	261	1
96	249	1
117	227	1
23	321	1
297	47	1
313	31	1
218	126	2
97	247	2
292	52	1
214	130	1
177	167	1
155	189	1
204	140	1
232	112	1
240	104	2
35	309	1
314	30	1
316	28	1
315	29	1
339	5	1
331	13	1
329	15	1
16	328	1
50	294	1
68	276	1
275	69	1
278	66	1
277	67	1
267	77	1
81	263	1
250	94	1
101	243	1
248	96	1
237	107	1
100	226	1
272	54	1
324	2	1
216	110	1
251	75	1
264	62	1
32	294	2
315	11	1
146	180	1
144	182	1
197	129	1
118	208	1
221	105	1
290	36	1
35	291	1
7	319	1
5	321	3
9	317	1
314	12	1
313	13	1
275	51	1
50	276	1
59	267	1
56	270	1
258	68	1
249	77	1
232	94	1
219	107	1
26	301	1
299	28	1
185	142	1
275	52	1
184	143	2
161	166	1
145	182	1
155	172	1
118	209	1
291	36	1
8	319	1
6	321	1
315	12	1
314	13	1
51	276	1
50	277	1
57	270	1
258	69	1
66	261	1
250	77	1
84	243	1
81	246	1
220	107	1
117	207	1
4	320	1
114	210	1
174	150	1
17	307	1
32	292	3
189	135	1
179	145	1
144	180	1
192	132	2
197	127	1
219	105	1
220	104	1
277	47	2
294	30	1
8	316	1
7	317	1
5	319	1
9	315	1
309	15	1
51	273	1
274	50	1
267	57	1
262	62	1
258	66	1
84	240	1
81	243	1
232	92	1
96	228	1
3	322	1
152	173	1
4	321	2
115	210	1
297	28	1
5	320	2
294	31	1
283	42	1
54	271	1
41	284	1
143	182	10
203	122	1
179	146	1
145	180	1
153	172	1
197	128	1
118	207	1
220	105	1
221	104	1
278	47	1
35	290	1
8	317	1
6	319	1
2	323	1
9	316	1
313	12	1
16	309	1
51	274	1
275	50	1
55	270	1
263	62	1
258	67	1
248	77	1
84	241	1
96	229	1
218	107	1
113	209	1
239	83	1
4	318	1
112	210	1
247	75	1
249	73	1
143	179	4
279	43	1
145	177	1
155	167	1
190	132	1
140	182	1
204	118	2
218	104	1
275	47	2
294	28	1
8	314	1
7	315	1
6	316	1
5	317	1
313	9	1
309	13	1
307	15	1
55	267	1
263	59	1
254	68	1
81	241	1
228	94	1
221	101	1
173	150	1
83	240	1
5	318	1
43	280	1
249	74	1
292	31	2
39	284	1
171	152	1
59	264	1
146	177	1
144	179	1
131	192	1
143	180	1
197	126	1
218	105	1
219	104	1
276	47	1
294	29	1
8	315	1
7	316	1
6	317	1
2	321	1
9	314	1
16	307	1
50	273	1
267	56	1
261	62	1
254	69	1
246	77	1
229	94	1
80	240	1
246	74	1
230	90	1
21	299	1
143	177	10
117	203	2
277	43	1
137	183	1
153	167	1
188	132	1
189	131	1
128	192	1
140	180	1
112	208	1
273	47	1
278	42	1
290	30	1
291	29	1
294	26	1
7	313	1
6	314	1
5	315	1
307	13	1
305	15	1
50	270	1
261	59	1
263	57	1
258	62	1
254	66	1
77	243	1
84	236	1
92	228	1
101	219	1
94	227	1
68	253	1
170	151	1
97	224	4
274	47	2
171	150	1
143	178	3
199	122	1
230	91	1
144	177	1
155	166	1
189	132	1
190	131	1
129	192	1
112	209	1
118	203	1
291	30	1
313	8	1
7	314	1
6	315	1
2	319	1
5	316	1
309	12	1
305	16	1
51	270	1
262	59	1
254	67	1
84	237	1
81	240	1
92	229	1
220	101	1
260	74	1
174	160	1
207	127	2
292	42	1
272	62	1
227	107	3
290	44	1
33	301	1
258	76	2
184	150	1
188	146	1
189	145	1
190	144	1
155	179	1
203	131	1
126	208	1
229	105	1
294	40	1
305	29	1
6	328	1
5	329	2
321	13	1
319	15	1
275	59	1
277	57	1
278	56	1
67	267	1
84	250	1
94	240	1
4	331	1
36	299	1
23	312	1
292	43	1
206	129	1
158	177	4
256	79	1
272	63	3
51	284	1
203	132	4
143	192	5
2	333	2
94	241	2
189	146	2
190	145	1
155	180	1
153	182	1
204	131	1
207	128	1
126	209	1
127	208	1
294	41	1
305	30	1
307	28	1
309	26	1
7	328	1
6	329	1
323	12	1
16	319	1
276	59	1
278	57	1
273	62	1
68	267	1
258	77	1
254	81	1
92	243	1
228	107	1
227	105	1
17	315	1
100	232	1
83	249	1
321	11	1
222	110	1
16	316	2
270	62	2
206	126	1
123	209	1
20	312	1
188	144	1
155	177	1
153	179	1
204	128	1
203	129	1
143	189	1
140	192	1
220	112	1
228	104	1
291	41	1
290	42	1
323	9	1
13	319	1
317	15	1
55	277	1
273	59	1
275	57	1
276	56	1
69	263	1
84	248	1
92	240	1
236	96	1
124	209	1
174	159	1
324	9	2
171	162	1
254	79	1
123	210	2
20	313	2
326	7	1
108	225	2
87	246	3
318	15	1
52	281	1
137	196	2
167	166	1
172	161	1
188	145	1
189	144	1
153	180	1
204	129	1
190	143	1
207	126	1
221	112	1
228	105	1
229	104	1
291	42	1
305	28	1
307	26	2
2	331	1
5	328	1
321	12	1
16	317	1
55	278	1
274	59	2
276	57	1
277	56	1
66	267	1
84	249	1
92	241	1
101	232	1
237	96	1
198	132	1
326	4	1
275	55	2
256	74	2
309	21	1
263	67	2
29	301	1
153	177	1
190	140	1
204	126	1
203	127	1
218	112	1
290	40	1
294	36	1
323	7	1
2	328	1
321	9	1
317	13	1
315	15	1
16	314	1
273	57	1
274	56	1
68	262	1
69	261	1
84	246	1
81	249	1
236	94	1
101	229	1
220	110	1
54	277	1
100	231	1
326	5	1
320	11	2
210	121	2
300	31	1
316	15	4
180	151	1
201	130	1
272	59	3
209	122	1
203	128	1
188	143	1
204	127	1
219	112	1
290	41	1
291	40	1
305	26	1
323	8	1
2	329	1
12	319	1
16	315	1
55	276	1
274	57	1
275	56	1
68	263	2
69	262	1
254	77	1
250	81	1
237	94	1
221	110	1
129	199	1
275	53	1
139	189	2
161	167	1
146	182	1
197	131	1
140	188	1
321	7	2
323	5	1
9	319	1
12	316	1
315	13	1
313	15	1
51	277	1
50	278	1
273	55	1
262	66	1
261	67	1
236	92	1
96	232	1
218	110	1
221	107	1
255	74	1
80	249	1
11	318	1
225	104	1
204	125	2
283	46	1
256	73	4
197	132	2
196	133	1
140	189	1
203	126	1
35	294	1
321	8	1
323	6	1
317	12	1
316	13	1
314	15	1
16	313	1
51	278	1
274	55	1
59	270	1
273	56	1
267	62	1
68	261	1
263	66	1
262	67	1
81	248	1
237	92	1
101	228	1
219	110	2
141	232	1
258	115	1
246	127	2
143	230	2
311	62	1
87	286	1
207	166	1
145	228	1
144	229	1
155	218	1
220	153	1
132	241	1
261	112	1
40	333	1
42	331	1
26	347	1
358	15	1
357	16	1
50	323	1
59	314	1
57	316	1
56	317	1
305	68	1
307	66	1
277	96	1
263	110	1
141	231	1
258	114	1
260	112	1
127	245	1
249	123	2
2	370	2
179	193	1
266	106	1
192	180	1
190	182	1
144	228	1
153	219	1
132	240	1
131	241	1
129	243	1
143	229	1
140	232	2
246	126	1
254	118	1
267	105	1
41	331	1
357	15	1
356	16	1
51	321	1
55	317	1
313	59	1
315	57	1
56	316	1
305	67	1
291	81	1
278	94	1
96	276	1
262	110	1
301	74	1
110	265	1
115	260	1
225	150	1
221	154	1
251	124	1
55	320	1
213	162	1
361	14	5
246	129	2
313	62	3
198	177	3
42	333	3
249	126	2
182	193	5
209	166	1
208	167	1
203	172	1
229	146	1
220	155	1
243	132	1
143	232	1
248	127	1
263	112	1
270	105	1
47	328	1
339	36	1
35	340	1
347	28	1
5	370	2
13	362	1
59	316	1
56	319	1
68	307	1
309	66	1
84	291	1
81	294	1
274	101	1
4	370	1
114	260	1
312	62	1
266	108	1
87	287	1
299	75	2
307	67	2
258	116	1
360	14	2
182	192	1
197	177	1
208	166	1
207	167	1
146	228	1
145	229	1
155	219	1
221	153	1
131	243	1
246	128	1
248	126	1
262	112	1
270	104	1
333	41	1
35	339	1
12	362	1
16	358	1
51	323	1
55	319	1
59	315	1
57	317	1
305	69	1
84	290	1
273	101	1
278	96	1
267	107	1
219	150	1
159	210	1
245	124	1
142	227	2
7	362	2
68	301	2
177	192	1
189	180	1
190	179	1
203	166	1
161	208	1
172	197	1
237	132	1
128	241	1
129	240	1
140	229	1
126	243	1
41	328	1
40	329	1
36	333	1
339	30	1
340	29	1
357	12	1
356	13	1
16	353	1
50	319	1
55	314	1
313	56	1
307	62	1
277	92	1
275	94	1
273	96	1
262	107	1
50	318	1
143	225	1
7	361	1
244	124	1
245	123	1
67	301	1
294	74	1
305	63	1
290	78	1
324	44	1
293	75	1
206	162	1
321	47	2
246	122	1
189	179	1
188	180	1
207	161	1
236	132	1
237	131	1
128	240	1
140	228	1
127	241	1
118	250	1
263	105	1
40	328	1
35	333	1
340	28	1
339	29	1
6	362	1
356	12	1
355	13	1
353	15	1
51	317	1
55	313	1
309	59	1
291	77	1
276	92	1
274	94	1
101	267	1
258	110	1
261	107	1
311	60	1
152	219	1
140	231	1
292	79	1
5	366	1
127	244	1
86	285	1
42	329	5
24	347	1
179	192	1
189	182	1
204	167	1
153	218	1
131	240	2
128	243	1
143	228	1
267	104	1
40	331	1
9	362	1
358	13	1
356	15	1
16	355	1
50	321	3
55	316	1
57	314	1
315	56	1
309	62	1
305	66	1
294	77	1
290	81	1
277	94	1
101	270	1
275	96	1
261	110	1
178	192	1
143	227	1
342	28	1
50	320	1
239	131	1
160	210	1
117	253	2
249	121	2
177	193	6
205	165	1
41	329	2
308	62	1
37	333	3
277	93	1
188	182	1
190	180	1
204	166	1
203	167	1
161	209	1
129	241	1
127	243	2
258	112	2
323	47	1
42	328	1
340	30	1
8	362	1
358	12	1
357	13	1
355	15	1
51	319	1
55	315	1
313	57	1
314	56	1
278	92	1
276	94	1
274	96	1
263	107	1
231	150	1
370	11	1
258	123	1
260	121	1
367	14	2
350	31	1
63	318	3
20	361	2
100	281	1
204	177	1
189	192	1
220	161	1
172	209	1
236	145	1
237	144	1
153	228	1
249	132	1
250	131	1
140	241	1
254	127	1
118	263	1
276	105	1
277	104	1
340	41	1
339	42	1
353	28	1
355	26	1
374	7	1
375	6	1
2	379	1
50	331	2
62	319	1
68	313	1
66	315	1
67	314	1
274	107	2
255	125	1
20	360	2
68	312	1
359	21	1
354	26	1
139	241	2
62	318	4
207	173	4
110	270	2
198	182	2
170	210	1
203	177	1
188	192	1
219	161	1
172	208	1
236	144	1
248	132	1
249	131	2
237	143	1
140	240	1
254	126	1
118	262	1
275	105	1
276	104	1
333	47	1
339	41	1
340	40	1
374	6	1
2	378	1
375	5	1
51	329	1
321	59	2
323	57	1
66	314	1
67	313	1
273	107	1
233	150	1
152	231	1
54	329	1
87	296	1
260	123	1
17	366	1
259	124	1
354	29	1
256	127	1
292	91	1
275	108	1
3	380	1
103	280	2
203	180	1
204	179	1
237	146	1
155	228	1
254	129	1
143	240	2
140	243	1
278	105	1
36	347	1
353	30	1
355	28	1
357	26	1
375	8	1
2	381	1
5	378	1
374	9	1
370	13	1
50	333	1
55	328	1
321	62	1
68	315	1
69	314	1
66	317	1
67	316	1
291	92	1
273	110	1
276	107	1
232	150	1
239	143	1
371	11	2
157	225	1
207	175	1
21	361	1
5	377	1
326	56	1
32	350	1
158	224	1
293	89	1
358	24	5
275	107	2
203	179	1
190	192	1
221	161	1
236	146	1
237	145	1
153	229	1
250	132	1
254	128	1
112	270	1
277	105	1
278	104	1
340	42	1
35	347	1
353	29	1
356	26	1
374	8	1
375	7	1
370	12	1
51	331	1
323	59	1
68	314	1
69	313	1
66	316	1
67	315	1
305	77	1
290	92	1
245	132	1
184	193	1
229	148	1
17	360	1
272	105	1
358	19	2
42	335	2
170	207	1
179	198	2
334	43	3
324	53	1
51	326	1
338	39	1
137	240	1
197	180	1
188	189	1
232	145	1
246	131	1
249	128	1
248	129	1
237	140	1
250	127	1
273	104	1
347	30	1
370	7	1
375	2	1
362	15	1
321	56	1
315	62	1
68	309	1
101	276	1
110	267	1
270	107	1
178	198	1
322	54	1
326	50	1
253	123	1
249	127	2
313	63	2
324	52	1
21	355	1
135	241	1
197	179	1
167	209	1
204	172	1
232	144	1
221	155	1
248	128	1
236	140	1
250	126	1
258	118	1
47	329	1
340	36	1
347	29	1
6	370	1
2	374	1
55	321	1
59	317	1
57	319	1
314	62	1
69	307	1
309	67	1
275	101	1
87	292	1
342	37	1
258	121	1
272	107	2
229	150	1
305	74	1
170	209	1
370	9	2
338	41	1
219	160	1
333	46	1
196	183	2
197	182	1
190	189	1
218	161	1
207	172	1
248	131	1
250	129	1
236	143	1
112	267	1
118	261	1
274	105	2
275	104	1
339	40	1
353	26	1
374	5	1
51	328	1
50	329	1
323	56	1
317	62	1
66	313	1
101	278	1
85	293	1
358	20	1
249	129	2
305	73	1
335	43	2
251	127	3
363	15	1
342	36	1
59	319	2
256	122	1
98	280	1
190	188	1
232	146	1
246	132	1
250	128	1
273	105	1
274	104	1
331	47	1
370	8	1
16	362	1
50	328	1
55	323	1
321	57	1
316	62	1
69	309	1
84	294	1
101	277	1
231	125	1
100	256	1
230	126	1
320	36	1
131	225	1
251	105	1
143	213	1
313	43	1
283	73	1
294	62	2
179	177	2
158	198	4
147	209	9
274	82	1
20	336	2
250	106	1
190	166	1
189	167	1
153	203	1
128	228	1
127	229	1
309	47	1
315	41	1
40	316	1
42	314	1
35	321	1
28	328	1
9	347	1
16	340	1
305	51	2
290	66	1
275	81	1
262	94	1
246	110	1
249	107	1
186	171	1
220	137	1
207	150	1
239	118	1
206	151	1
56	301	1
283	74	1
294	63	1
139	218	1
177	180	1
190	167	1
204	153	1
128	229	1
129	228	1
41	316	1
40	317	1
42	315	2
36	321	3
28	329	2
29	328	1
26	331	1
2	355	1
50	307	1
291	66	1
290	67	1
84	273	1
81	276	1
263	94	1
96	261	1
250	107	1
159	199	1
251	107	1
207	151	1
334	24	3
68	290	2
51	307	2
155	203	2
98	260	1
192	166	1
197	161	1
129	229	1
140	218	1
232	126	1
112	246	1
118	240	1
254	104	1
41	317	1
42	316	1
35	323	1
328	30	1
29	329	1
356	2	1
353	5	1
291	67	1
274	84	1
81	277	1
262	96	1
248	110	1
227	132	1
231	128	1
326	33	1
19	340	1
152	207	1
95	264	1
31	328	1
177	182	4
335	24	2
350	9	1
118	241	2
87	272	3
179	180	1
167	192	1
204	155	1
131	228	1
140	219	2
232	127	1
254	105	1
40	319	1
42	317	1
323	36	1
329	30	1
331	28	1
333	26	1
353	6	1
357	2	1
347	12	1
50	309	1
68	291	1
69	290	1
275	84	1
81	278	1
267	92	1
258	101	1
263	96	1
249	110	1
219	133	1
201	151	1
17	335	1
245	107	1
310	42	1
23	329	1
172	180	1
207	145	1
144	208	1
155	197	1
220	132	1
221	131	1
143	209	2
112	240	2
248	104	1
305	47	1
36	316	1
35	317	1
323	29	1
5	347	1
340	12	1
339	13	1
290	62	2
275	77	1
258	94	1
290	63	1
33	320	1
239	114	1
143	210	1
229	124	1
246	107	3
275	78	1
20	333	1
19	334	3
161	192	1
207	146	1
145	208	1
144	209	1
221	132	1
112	241	1
248	105	1
249	104	2
313	40	1
36	317	1
323	30	1
6	347	1
340	13	1
294	59	1
291	62	1
276	77	1
261	92	1
110	243	1
231	123	1
111	243	1
23	331	1
33	321	1
36	318	1
239	115	1
114	240	1
222	132	1
162	192	2
292	62	2
155	199	1
256	98	1
188	166	1
172	182	1
146	208	1
145	209	1
126	228	1
118	236	1
249	105	1
250	104	1
307	47	1
313	41	1
40	314	1
35	319	1
26	328	1
7	347	1
339	15	1
277	77	1
84	270	1
273	81	1
262	92	1
258	96	1
232	123	1
115	240	1
326	29	1
313	42	2
292	63	5
163	192	1
37	318	2
137	218	1
189	166	1
188	167	1
146	209	2
126	229	1
127	228	1
112	243	1
118	237	1
250	105	1
314	41	1
315	40	1
36	319	1
26	329	2
8	347	1
2	353	1
340	15	1
16	339	1
305	50	1
278	77	1
274	81	1
263	92	1
261	94	1
254	101	1
248	107	1
231	133	1
33	331	1
260	104	1
115	249	1
259	105	1
4	360	1
333	31	1
292	72	1
275	89	1
67	297	1
93	271	1
155	209	2
197	167	1
203	161	1
172	192	1
218	146	1
219	145	1
220	144	1
232	132	2
236	128	1
221	143	2
237	127	1
118	246	1
317	47	1
323	41	1
36	328	1
35	329	1
356	8	1
357	7	1
358	6	1
2	362	1
355	9	1
51	313	1
50	314	1
309	55	1
305	59	1
307	57	1
94	270	1
101	263	1
254	110	1
125	240	1
232	133	1
100	265	1
5	360	1
102	263	1
327	38	1
292	73	2
32	333	1
200	165	1
334	31	2
188	177	1
204	161	1
219	146	1
220	145	1
221	144	1
237	128	1
236	129	1
261	104	1
323	42	1
36	329	1
339	26	1
357	8	1
358	7	1
356	9	1
353	12	1
51	314	1
50	315	1
309	56	1
273	92	1
258	107	1
20	346	1
184	182	1
259	107	1
32	334	1
245	121	1
272	94	1
292	74	1
335	31	1
256	110	1
324	42	3
189	177	1
220	146	1
221	145	1
237	129	1
126	240	1
254	112	1
118	248	1
261	105	1
262	104	1
47	319	1
35	331	1
340	26	1
358	8	1
357	9	1
353	13	1
51	315	1
50	316	1
307	59	2
309	57	1
274	92	1
96	270	1
219	148	2
124	243	1
68	299	2
288	79	1
294	73	1
32	335	1
305	62	2
143	224	1
358	9	2
126	241	2
2	365	1
87	280	1
188	179	1
190	177	1
221	146	1
236	131	1
127	240	1
118	249	1
262	105	1
263	104	1
36	331	2
339	28	1
5	362	1
355	12	1
51	316	1
50	317	1
290	77	1
275	92	1
273	94	1
141	219	1
346	14	1
239	121	1
210	150	1
59	301	1
251	109	1
31	329	1
42	318	1
83	277	1
171	189	1
39	321	1
233	127	1
188	172	1
153	207	1
228	132	1
229	131	1
232	128	2
220	140	1
248	112	1
313	47	1
41	319	1
29	331	1
353	7	1
358	2	1
5	355	1
347	13	1
51	309	1
305	55	1
69	291	1
294	66	1
84	276	1
250	110	1
240	121	1
184	177	1
335	26	1
354	7	1
98	263	1
32	329	1
179	182	2
358	3	3
352	9	1
189	172	1
153	208	1
229	132	1
232	129	1
218	143	1
221	140	1
249	112	2
118	243	1
314	47	1
321	40	1
42	319	1
331	30	1
333	28	2
353	8	1
6	355	1
356	5	1
305	56	1
294	67	1
84	277	1
267	94	1
254	107	1
288	74	1
168	194	1
326	36	1
239	123	1
50	312	1
351	11	1
343	19	2
347	15	2
43	319	1
182	180	1
190	172	1
218	144	1
207	155	2
153	209	1
143	219	1
236	126	1
250	112	1
258	104	2
315	47	2
321	41	1
333	29	1
355	7	1
356	6	1
357	5	1
353	9	1
307	55	1
305	57	1
68	294	1
84	278	1
92	270	1
101	261	1
114	249	1
123	240	1
45	318	1
320	43	2
231	132	2
154	209	2
3	360	3
256	107	2
321	42	3
274	89	1
220	143	2
2	361	1
197	166	1
218	145	1
219	144	1
155	208	1
232	131	1
237	126	1
236	127	1
258	105	1
316	47	1
323	40	1
35	328	1
333	30	1
355	8	2
356	7	1
357	6	1
358	5	1
16	347	1
50	313	1
307	56	1
69	294	1
101	262	1
96	267	1
168	242	1
68	342	1
260	150	1
3	407	1
354	56	2
109	301	1
283	127	1
81	329	2
126	284	1
35	375	2
348	62	1
129	281	3
321	89	1
358	52	1
23	387	1
349	61	1
280	130	1
218	192	1
207	203	1
228	182	1
221	189	1
220	190	1
167	243	1
249	161	1
278	132	1
143	267	1
140	270	1
305	105	1
370	40	1
374	36	1
382	28	1
381	29	1
384	26	2
408	2	1
5	405	1
9	401	1
55	355	1
353	57	1
77	333	1
94	316	1
101	309	1
96	314	1
80	331	1
50	361	1
168	243	1
20	391	2
380	31	1
343	68	2
290	121	1
256	155	1
233	178	2
219	192	1
203	208	1
204	207	1
229	182	1
232	179	1
221	190	1
250	161	1
144	267	1
258	153	1
307	104	1
370	41	1
375	36	1
381	30	1
383	28	1
382	29	1
6	405	1
2	409	1
5	406	1
399	12	1
356	55	1
355	56	1
92	319	1
94	317	1
96	315	1
249	159	1
258	150	1
301	107	1
80	328	1
333	75	1
335	73	2
334	74	1
24	384	1
199	209	1
42	366	2
228	180	1
179	229	1
219	189	1
220	188	1
190	218	1
167	241	1
236	172	1
262	146	1
263	145	1
276	132	1
277	131	1
118	290	1
378	30	1
29	379	1
382	26	1
7	401	1
2	406	1
399	9	1
51	357	1
50	358	1
55	353	1
68	340	1
69	339	1
77	331	1
92	316	1
314	94	1
307	101	1
87	322	1
20	389	1
217	192	1
326	83	1
249	160	1
335	74	1
119	290	1
21	388	1
110	299	1
143	266	1
80	329	2
229	180	1
232	177	1
220	189	1
221	188	1
190	219	1
243	166	1
248	161	1
237	172	1
263	146	1
254	155	1
277	132	3
278	131	1
118	291	1
305	104	1
47	362	1
35	374	1
379	30	1
381	28	1
383	26	1
8	401	1
2	407	1
51	358	1
353	56	1
347	62	1
69	340	1
81	328	1
92	317	1
315	94	1
96	313	1
83	331	1
174	240	1
371	43	1
54	360	2
375	39	1
231	183	1
113	301	2
218	196	1
232	182	1
237	177	1
248	166	1
144	270	1
153	261	1
274	140	1
309	105	1
374	40	1
36	378	1
35	379	1
384	30	1
386	28	1
8	406	1
7	407	1
408	6	1
409	5	1
9	405	1
401	13	1
399	15	1
355	59	1
357	57	1
358	56	1
67	347	1
81	333	1
101	313	1
307	107	2
206	209	1
265	150	1
54	361	1
258	157	1
336	79	3
384	31	2
369	46	5
24	391	3
290	125	1
272	143	1
352	63	1
353	62	3
280	135	1
218	197	1
207	208	1
236	179	1
249	166	1
248	167	1
254	161	1
172	243	1
145	270	1
153	262	1
275	140	1
374	41	1
375	40	1
36	379	1
386	29	1
8	407	1
408	7	1
409	6	1
2	413	1
410	5	1
9	406	1
16	399	1
356	59	1
358	57	1
68	347	1
84	331	1
323	92	1
321	94	1
101	314	1
96	319	1
305	110	1
52	360	2
65	347	2
168	244	1
392	20	1
283	129	1
32	380	2
350	62	1
229	183	1
370	42	3
171	241	1
203	209	2
366	46	1
220	192	1
204	208	1
232	180	1
246	166	1
172	240	1
267	145	1
118	294	1
307	105	2
382	30	1
384	28	1
383	29	1
386	26	1
7	405	1
6	406	1
410	2	1
5	407	1
399	13	1
50	362	1
357	55	1
353	59	1
355	57	1
356	56	1
84	328	1
81	331	1
96	316	1
305	107	1
288	125	1
393	20	1
239	174	1
168	245	1
80	333	1
95	318	2
113	300	1
100	313	1
290	123	3
334	79	2
350	63	2
221	192	1
204	209	1
236	177	1
246	167	1
172	241	1
267	146	1
258	155	1
143	270	1
273	140	1
309	104	1
35	378	1
383	30	1
384	29	1
8	405	1
7	406	1
6	407	1
411	2	1
408	5	1
401	12	1
51	362	1
358	55	1
356	57	1
357	56	1
66	347	1
84	329	1
321	92	1
94	319	1
96	317	1
222	180	1
343	59	1
395	7	1
73	329	1
42	360	2
292	110	1
324	78	1
139	263	1
219	183	2
279	123	1
55	347	2
203	199	1
36	366	1
220	182	1
236	166	1
161	241	1
258	144	1
153	249	1
270	132	1
274	128	1
273	129	1
262	140	1
276	126	1
275	127	1
290	112	1
355	47	1
40	362	1
374	28	1
16	386	1
340	62	1
69	333	1
81	321	1
389	14	1
20	383	1
320	83	1
33	370	1
260	143	1
158	245	1
280	123	1
297	106	1
74	329	1
132	271	1
179	224	1
154	249	1
43	360	2
293	110	1
394	9	1
178	225	1
82	321	2
221	182	1
237	166	1
236	167	1
258	145	1
155	248	1
153	250	1
275	128	1
274	129	1
263	140	1
277	126	1
276	127	1
291	112	1
356	47	1
41	362	1
375	28	1
374	29	1
2	401	1
50	353	1
56	347	1
84	319	1
309	94	1
307	96	1
54	346	1
80	320	1
160	240	1
184	216	1
201	199	1
21	379	1
257	143	1
293	107	1
393	7	1
101	299	1
249	151	1
19	381	1
9	391	1
358	42	2
277	123	1
274	126	2
273	127	2
208	192	1
203	197	1
220	180	1
218	182	1
221	179	1
172	228	1
254	146	1
353	47	1
370	30	1
374	26	1
16	384	1
69	331	1
67	333	1
323	77	1
84	316	1
81	319	1
290	110	1
342	59	1
83	318	1
80	321	1
17	384	2
158	243	1
205	196	1
354	47	2
272	129	1
32	369	1
177	224	1
293	108	2
358	43	1
322	79	1
309	92	2
280	121	2
155	246	2
218	183	1
209	192	2
204	197	1
221	180	1
219	182	1
161	240	1
172	229	1
153	248	1
131	270	1
273	128	1
258	143	2
140	261	1
275	126	1
274	127	2
375	26	1
2	399	1
386	15	1
339	62	1
68	333	2
84	317	1
307	94	1
305	96	1
291	110	1
294	107	1
141	265	1
326	80	1
222	184	1
301	105	1
297	109	1
333	73	1
32	374	1
182	224	1
36	370	8
103	303	1
55	351	1
87	319	1
59	347	2
197	209	1
229	177	1
218	188	1
166	240	1
261	145	1
262	144	1
274	132	1
275	131	1
278	128	1
277	129	1
263	143	1
294	112	1
28	378	1
399	7	1
5	401	1
51	355	1
356	50	1
340	66	1
339	67	1
77	329	1
92	314	1
305	101	1
198	209	1
393	14	1
257	150	1
143	264	2
333	74	1
256	151	3
300	107	1
218	189	2
24	383	1
277	130	1
334	73	2
204	203	1
179	228	1
188	219	1
166	241	1
167	240	1
246	161	1
261	146	1
262	145	1
263	144	1
254	153	1
275	132	1
276	131	1
278	129	1
140	267	1
28	379	1
29	378	1
381	26	1
399	8	1
6	401	1
2	405	1
356	51	1
357	50	1
68	339	1
340	67	1
84	323	1
92	315	1
313	94	1
329	75	1
83	321	1
84	320	1
143	261	3
380	24	3
277	127	3
103	301	1
207	197	1
237	167	1
161	243	1
232	172	1
258	146	1
155	249	1
273	131	1
276	128	1
275	129	1
278	126	1
357	47	1
42	362	1
374	30	1
375	29	1
26	378	1
399	5	2
51	353	1
57	347	1
81	323	1
294	110	1
178	227	1
140	265	1
259	146	1
206	199	1
288	117	1
38	367	1
205	200	1
338	67	1
197	208	1
228	177	1
261	144	1
155	250	1
273	132	1
274	131	1
277	128	1
276	129	1
262	143	1
278	127	1
358	47	1
35	370	1
375	30	3
26	379	1
399	6	1
50	355	1
339	66	1
77	328	1
84	321	1
313	92	1
309	96	1
354	41	1
343	52	1
34	361	1
392	3	1
353	42	2
333	62	3
94	301	1
186	209	1
260	135	1
203	192	1
218	177	1
207	188	1
229	166	1
228	167	1
249	146	1
250	145	1
155	240	1
263	132	2
267	128	1
118	277	1
290	105	2
291	104	1
355	40	1
386	9	1
383	12	1
382	13	1
16	379	1
340	55	1
339	56	1
66	329	1
67	328	1
81	314	1
101	294	1
374	20	1
351	43	1
108	286	1
326	68	1
262	132	2
3	391	3
275	119	1
352	42	1
100	294	4
59	335	2
272	122	1
204	190	1
228	166	1
248	146	1
249	145	1
250	144	1
153	241	1
263	131	1
254	140	1
127	267	1
118	276	1
290	104	1
347	47	1
353	41	1
358	36	1
8	386	1
382	12	1
381	13	1
379	15	1
16	378	1
339	55	1
66	328	1
77	317	1
81	313	1
127	266	1
128	265	1
373	20	1
23	370	1
251	142	1
326	67	1
227	166	1
103	290	1
113	280	2
334	59	1
204	189	1
190	203	1
232	161	1
221	172	1
248	145	1
249	144	1
153	240	1
261	132	1
262	131	1
250	143	1
267	126	1
275	118	1
353	40	1
357	36	1
35	358	1
7	386	1
9	384	1
381	12	1
378	15	1
331	62	1
77	316	1
84	309	1
293	99	1
381	11	1
320	72	1
340	52	1
250	142	1
184	208	1
74	318	1
32	360	1
68	324	1
42	350	2
63	329	2
100	292	9
177	215	3
73	319	1
366	26	2
203	189	1
204	188	1
220	172	1
246	146	1
248	144	1
237	155	1
261	131	1
263	129	1
143	249	2
274	118	1
356	36	1
357	35	1
362	30	1
8	384	1
6	386	1
9	383	1
13	379	1
59	333	1
69	323	1
77	315	1
291	101	1
117	282	1
292	107	1
159	240	1
249	150	1
174	225	1
239	160	1
216	183	1
272	127	3
255	144	1
370	29	2
207	192	1
219	180	1
220	179	1
190	209	1
232	167	1
254	145	1
153	246	1
267	132	1
129	270	1
273	126	1
294	105	2
358	41	1
357	42	1
386	13	1
384	15	1
16	383	1
340	59	1
68	331	1
66	333	1
84	315	1
307	92	1
305	94	1
265	133	1
65	333	1
80	318	1
239	159	1
274	124	1
335	63	1
275	123	1
64	334	1
69	329	2
375	23	1
218	180	1
221	177	1
219	179	1
189	209	1
190	208	1
232	166	1
237	161	1
254	144	1
155	243	1
267	131	1
128	270	1
258	140	1
294	104	1
357	41	1
358	40	1
356	42	1
36	362	1
370	28	1
386	12	1
383	15	1
16	382	1
51	347	1
339	59	1
67	331	1
321	77	1
84	314	1
81	317	1
291	107	1
36	361	1
251	146	1
292	105	1
265	132	2
334	63	1
335	62	1
246	151	2
342	55	1
290	107	2
321	76	1
383	14	3
220	177	1
218	179	1
189	208	1
188	209	1
207	190	1
236	161	1
254	143	1
127	270	1
356	41	1
357	40	1
355	42	1
35	362	1
384	13	1
382	15	1
16	381	1
50	347	1
340	57	1
68	329	2
69	328	1
66	331	1
84	313	1
81	316	1
305	92	1
168	228	1
17	379	1
272	124	2
249	147	4
322	74	1
333	63	2
126	270	2
370	26	4
264	132	2
204	192	1
219	177	1
207	189	1
188	208	1
229	167	1
250	146	1
155	241	1
153	243	1
129	267	1
118	278	1
291	105	1
355	41	1
356	40	1
384	12	1
383	13	1
381	15	1
339	57	1
340	56	1
68	328	1
67	329	1
77	319	1
81	315	1
178	209	1
373	14	1
24	363	1
20	367	2
313	74	1
280	107	1
188	199	1
117	270	1
146	241	2
87	300	2
207	180	1
179	208	1
190	197	1
221	166	1
220	167	1
144	243	1
155	232	1
258	129	1
261	126	1
275	112	1
340	47	1
40	347	1
357	30	1
358	29	1
8	379	1
6	381	1
5	382	1
9	378	1
375	12	1
374	13	1
59	328	1
56	331	1
68	319	1
66	321	1
291	96	1
277	110	1
52	334	1
263	123	1
26	360	1
259	127	1
313	73	1
371	15	1
143	243	3
264	122	1
256	130	1
204	182	1
177	209	1
207	179	1
189	197	1
220	166	1
219	167	1
146	240	1
145	241	1
254	132	1
258	128	1
140	246	1
274	112	1
339	47	1
356	30	1
358	28	1
357	29	1
8	378	1
7	379	1
2	384	1
5	381	1
374	12	1
16	370	1
55	331	1
57	329	1
69	317	1
67	319	1
309	77	1
305	81	1
294	92	1
290	96	1
276	110	1
272	113	1
160	225	1
253	132	1
256	129	1
32	353	1
275	110	2
22	363	2
20	365	1
186	199	1
203	182	1
177	208	1
188	197	1
219	166	1
218	167	1
145	240	1
144	241	1
153	232	1
254	131	1
258	127	1
273	112	1
118	267	1
355	30	1
357	28	1
356	29	1
7	378	1
6	379	1
2	383	1
370	15	1
57	328	1
56	329	3
323	62	1
68	317	1
69	316	1
66	319	1
291	94	1
278	107	1
152	232	1
159	225	1
174	210	1
157	227	1
353	31	1
354	30	2
273	111	1
219	165	1
24	360	6
371	13	1
258	126	2
375	9	2
204	180	1
207	177	3
218	166	1
144	240	1
155	229	1
143	241	1
356	28	1
355	29	1
358	26	1
6	378	1
2	382	1
5	379	1
51	333	1
55	329	1
56	328	1
68	316	1
69	315	1
67	317	1
307	77	1
290	94	1
274	110	1
277	107	1
260	131	1
146	245	1
354	37	1
199	192	1
73	318	2
360	31	2
62	329	2
198	193	1
16	375	2
80	311	1
256	135	1
182	209	1
203	188	1
219	172	1
246	145	1
236	155	1
263	128	1
262	129	1
248	143	1
118	273	1
36	355	1
356	35	1
29	362	1
8	383	1
7	384	1
5	386	1
9	382	1
12	379	1
13	378	1
51	340	1
68	323	1
77	314	1
84	307	1
290	101	1
198	192	1
54	336	1
240	150	1
244	146	1
175	215	1
358	32	1
43	347	1
260	130	1
208	182	1
229	161	1
218	172	1
246	144	1
153	237	1
258	132	1
262	128	1
261	129	1
250	140	1
263	127	1
278	112	1
35	355	1
28	362	1
8	382	1
7	383	1
6	384	1
381	9	1
12	378	1
375	15	1
16	374	1
51	339	1
50	340	1
59	331	1
57	333	1
62	328	1
69	321	1
323	67	1
313	77	1
309	81	1
294	96	1
162	227	1
239	150	1
257	132	1
307	82	1
171	218	1
263	126	2
51	338	1
300	89	2
201	188	1
186	203	1
197	192	1
209	180	1
207	182	1
161	228	1
146	243	2
153	236	1
258	131	2
261	128	1
143	246	1
140	249	1
262	127	1
277	112	1
42	347	1
353	36	1
381	8	1
7	382	1
6	383	1
5	384	2
374	15	1
50	339	1
333	56	1
68	321	2
323	66	1
305	84	1
374	14	1
265	123	1
143	245	2
326	62	1
205	183	1
139	249	1
118	270	2
173	215	5
87	301	1
208	180	1
179	209	1
221	167	1
145	243	1
140	248	1
262	126	1
261	127	1
276	112	1
41	347	1
35	353	1
358	30	1
26	362	1
7	381	1
6	382	1
2	386	1
5	383	1
9	379	1
375	13	1
55	333	1
59	329	3
57	331	1
69	319	1
321	67	1
307	81	1
294	94	1
278	110	1
80	360	1
326	114	1
272	168	2
335	105	1
313	127	2
261	179	2
399	41	2
19	421	4
398	42	1
139	301	1
248	192	1
197	243	1
237	203	1
204	236	1
258	182	1
263	177	1
250	190	1
274	166	1
273	167	1
294	146	1
309	131	1
126	314	1
112	328	1
35	405	1
410	30	1
411	29	1
414	26	1
432	8	2
7	433	1
2	438	1
431	9	1
428	12	1
381	59	1
383	57	1
384	56	1
62	378	1
374	66	1
356	84	1
101	339	1
333	107	1
221	219	1
232	208	1
80	361	1
326	115	1
123	318	1
279	162	1
155	286	1
264	177	1
103	338	1
320	121	2
275	166	2
334	107	4
309	132	2
40	401	2
32	409	1
122	319	1
249	192	1
204	237	1
261	180	1
262	179	1
274	167	1
313	128	1
126	315	1
127	314	1
112	329	1
118	323	1
399	42	2
36	405	1
35	406	1
411	30	1
413	28	2
8	433	1
2	439	1
432	9	1
428	13	1
55	386	1
59	382	1
57	384	1
62	379	1
375	66	1
374	67	1
357	84	1
94	347	1
340	101	1
110	331	1
220	221	1
232	209	1
334	108	1
23	419	1
321	121	1
367	75	1
274	168	1
3	439	1
38	404	1
313	129	3
380	62	1
170	272	1
95	347	1
424	18	2
335	107	2
186	256	1
250	192	1
262	180	1
263	179	1
254	188	1
276	166	1
275	167	1
172	270	1
128	314	1
126	316	1
127	315	1
401	41	1
36	406	1
35	407	1
414	28	1
413	29	1
440	2	1
433	9	1
430	12	1
59	383	1
386	56	1
68	374	1
375	67	2
84	358	1
245	198	1
54	389	1
20	423	1
371	72	1
320	123	3
260	183	1
142	301	1
38	405	1
380	63	1
292	151	4
261	182	2
119	324	1
59	384	4
246	197	1
203	240	1
207	236	1
263	180	1
254	189	1
277	166	1
276	167	1
153	290	1
128	315	1
129	314	1
126	317	1
127	316	1
112	331	2
339	104	1
42	401	1
36	407	1
35	408	1
413	30	1
414	29	1
441	2	1
5	438	1
431	12	1
430	13	1
428	15	1
386	57	1
381	62	1
68	375	2
69	374	1
81	362	1
96	347	1
110	333	1
8	436	1
111	333	1
312	132	1
321	123	2
126	318	2
392	52	1
203	241	1
237	207	1
204	240	2
262	182	1
267	177	1
254	190	1
278	166	1
277	167	1
153	291	1
313	131	1
128	316	1
129	315	1
127	317	1
339	105	1
340	104	1
408	36	1
35	409	1
414	30	1
418	26	1
6	438	1
5	439	1
432	12	1
431	13	1
16	428	1
382	62	1
69	375	1
66	378	1
236	208	1
114	331	1
272	173	1
321	124	1
127	318	1
294	151	3
358	87	1
19	426	1
216	229	1
159	286	1
398	47	1
246	199	1
248	197	1
204	241	1
263	182	1
278	167	1
273	172	1
290	155	1
313	132	2
131	314	1
128	317	1
129	316	1
305	140	1
126	319	1
112	333	1
340	105	1
40	405	1
409	36	1
410	35	1
7	438	1
6	439	1
440	5	2
433	12	1
432	13	1
430	15	1
59	386	1
383	62	1
66	379	1
67	378	1
353	92	1
237	208	1
236	209	1
100	346	1
336	110	1
115	331	1
154	292	1
263	183	1
205	241	1
384	62	2
128	318	2
425	21	3
51	395	1
371	75	1
307	139	1
117	329	4
374	72	1
98	348	1
343	103	1
254	192	1
249	197	1
203	243	1
267	179	1
258	188	1
274	172	1
291	155	1
314	132	1
315	131	1
129	317	1
127	319	1
118	328	1
399	47	1
41	405	1
40	406	1
410	36	1
411	35	1
418	28	2
26	420	1
8	438	1
7	439	1
440	6	1
441	5	1
433	13	1
431	15	1
16	430	1
68	378	1
67	379	1
84	362	1
339	107	1
218	228	1
237	209	1
393	54	1
80	367	1
424	23	1
326	121	1
184	263	1
3	444	1
129	318	1
384	63	1
216	231	1
19	428	1
87	360	3
324	123	1
272	175	1
51	396	1
321	126	2
146	301	3
68	379	2
250	197	1
207	240	1
204	243	1
267	180	1
177	270	1
258	189	1
275	172	1
153	294	1
315	132	2
131	316	1
128	319	1
307	140	1
118	329	1
41	406	1
40	407	1
42	405	1
411	36	1
418	29	1
26	421	2
8	439	1
440	7	1
441	6	1
9	438	1
432	15	1
16	431	1
69	378	1
66	381	1
370	77	1
355	92	1
353	94	1
340	107	2
218	229	1
219	228	1
4	428	2
114	318	1
320	112	1
258	174	1
289	143	1
343	89	1
305	127	2
290	142	1
281	151	1
52	380	1
186	246	1
192	240	1
203	229	1
204	228	1
250	182	1
189	243	1
155	277	1
118	314	1
328	104	1
26	406	1
2	430	1
12	420	1
51	381	1
50	382	1
375	57	1
370	62	1
355	77	1
340	92	1
101	331	1
223	210	1
402	31	1
115	318	1
37	396	1
360	73	2
52	381	1
42	391	2
370	63	1
307	126	2
409	24	1
353	80	1
192	241	1
236	197	1
204	229	1
254	179	1
190	243	1
267	166	1
261	172	1
155	278	1
305	128	1
290	143	2
321	112	2
118	315	1
328	105	1
104	329	1
386	47	1
28	405	1
26	407	1
2	431	1
428	5	3
421	12	1
420	13	1
418	15	1
51	382	1
50	383	1
55	378	1
374	59	1
356	77	1
339	94	1
323	110	1
114	320	1
174	260	1
313	121	1
427	7	1
426	8	1
100	334	3
305	129	2
360	74	1
283	151	1
43	391	1
53	381	1
171	263	1
414	20	2
32	402	1
87	347	1
237	197	1
254	180	2
188	246	1
267	167	1
273	161	1
262	172	1
290	144	1
291	143	2
140	294	1
307	127	2
118	316	1
329	105	2
35	399	1
406	28	1
29	405	1
408	26	1
428	6	1
2	432	1
421	13	1
16	418	1
51	383	1
50	384	1
55	379	1
375	59	1
56	378	1
357	77	1
81	353	1
340	94	1
101	333	1
81	354	1
204	231	1
424	11	1
115	320	1
114	321	1
312	123	1
84	351	1
411	24	2
225	210	2
292	143	2
326	109	1
216	219	1
107	328	2
39	396	1
290	145	3
100	335	1
243	192	1
203	232	1
207	228	1
258	177	1
189	246	1
274	161	1
263	172	1
291	144	1
307	128	1
309	126	1
323	112	1
118	317	1
331	104	2
399	36	1
405	30	1
407	28	1
406	29	1
409	26	1
428	7	2
2	433	1
5	430	1
420	15	1
51	384	1
57	378	1
56	379	1
358	77	1
339	96	1
227	209	1
242	194	1
100	336	1
342	94	1
115	321	1
193	243	1
313	123	1
59	377	1
185	251	1
394	42	3
139	297	1
274	162	1
301	135	1
196	240	1
207	229	1
204	232	1
254	182	1
248	188	1
190	246	1
270	166	1
275	161	1
290	146	1
291	145	1
305	131	1
307	129	1
309	127	1
331	105	1
35	401	1
406	30	1
408	28	1
29	407	1
410	26	1
428	8	1
6	430	1
5	431	1
421	15	1
16	420	1
50	386	1
55	381	1
57	379	1
374	62	1
66	370	1
81	355	1
340	96	1
107	329	2
228	208	1
186	251	1
245	192	1
54	383	1
423	14	1
426	11	1
184	253	1
116	321	1
196	241	1
347	90	1
396	41	1
171	266	1
311	126	1
398	39	1
2	435	1
197	240	1
258	179	1
248	189	1
188	249	1
270	167	1
276	161	1
291	146	1
305	132	1
309	128	1
294	143	2
118	319	1
333	104	1
36	401	1
407	30	1
409	28	1
408	29	1
411	26	1
430	7	1
431	6	1
5	432	1
428	9	1
16	421	1
51	386	1
55	382	1
59	378	1
381	56	1
375	62	1
370	67	1
84	353	1
356	81	1
218	219	1
229	208	1
228	209	1
326	112	1
222	216	1
17	421	1
407	31	1
413	25	1
32	406	1
68	370	2
261	177	2
249	189	2
399	39	1
168	270	1
246	192	1
197	241	1
258	180	1
250	188	1
190	248	1
277	161	1
294	144	1
307	131	1
309	129	1
333	105	1
408	30	1
410	28	1
409	29	1
430	8	1
431	7	1
6	432	1
5	433	1
55	383	1
59	379	1
381	57	1
382	56	1
357	81	1
110	328	1
331	107	1
220	218	1
229	209	1
315	124	1
121	318	1
428	11	2
5	434	1
32	407	1
51	388	1
334	105	1
19	420	4
212	227	1
59	380	1
236	203	1
207	232	1
262	177	1
250	189	1
190	249	1
273	166	1
278	161	1
172	267	1
294	145	1
307	132	1
313	126	1
118	321	1
399	40	1
409	30	1
411	28	1
410	29	1
413	26	1
431	8	2
7	432	2
6	433	1
430	9	1
55	384	1
57	382	1
383	56	1
69	370	1
77	362	1
84	355	1
358	81	1
92	347	1
110	329	5
220	219	1
221	218	1
198	227	1
290	135	1
59	366	1
124	301	2
260	165	1
381	44	1
196	229	1
107	318	1
197	228	1
207	218	1
221	204	1
182	243	1
248	177	1
246	179	1
236	189	1
237	188	1
258	167	1
155	270	1
294	131	1
112	313	1
118	307	1
321	104	2
47	378	1
384	41	1
42	383	1
399	26	2
7	418	1
5	420	1
413	12	1
410	15	1
16	409	1
51	374	1
50	375	1
55	370	1
68	357	1
356	69	1
358	67	1
92	333	1
94	331	1
96	329	1
110	315	1
320	104	1
381	43	1
5	419	2
183	241	1
127	297	2
350	74	1
32	392	3
205	219	1
121	303	1
326	98	1
232	192	1
221	203	1
220	204	1
236	188	1
258	166	1
263	161	1
278	146	1
319	105	1
383	41	1
40	384	1
42	382	1
6	418	1
411	13	1
409	15	1
16	408	1
50	374	1
62	362	1
356	68	1
69	355	1
358	66	1
357	67	1
77	347	1
84	340	1
101	323	1
96	328	1
110	314	1
317	107	1
373	54	1
245	182	1
259	168	1
277	150	1
353	74	1
39	388	1
43	384	1
272	155	2
220	207	1
250	177	1
248	179	1
237	190	1
261	166	1
274	153	1
112	315	1
118	309	1
323	104	1
386	41	1
399	28	1
401	26	1
7	420	1
6	421	1
9	418	1
414	13	1
411	16	1
370	57	1
69	358	1
333	94	2
96	331	1
110	317	1
218	209	1
219	208	1
80	346	1
343	83	1
353	73	1
42	384	4
170	256	1
55	371	1
117	309	1
175	251	1
402	24	2
154	272	2
197	229	1
207	219	1
246	180	1
249	177	1
237	189	1
236	190	1
254	172	1
153	273	1
294	132	1
112	314	1
321	105	2
47	379	1
386	40	1
8	418	1
6	420	1
5	421	2
414	12	1
413	13	1
411	15	1
410	16	1
51	375	1
370	56	1
68	358	1
357	69	1
110	316	1
107	319	1
218	208	1
100	329	1
424	5	1
68	361	1
418	11	1
162	267	1
322	107	2
354	75	1
41	388	1
118	311	1
237	192	1
232	197	1
249	180	1
250	179	1
189	240	1
188	241	1
263	166	1
262	167	2
274	155	1
153	276	1
112	317	1
382	47	1
399	30	1
401	28	1
8	421	1
9	420	1
414	15	1
16	413	1
51	378	1
50	379	1
374	55	1
370	59	1
67	362	1
101	328	1
96	333	1
110	319	1
220	209	1
221	208	1
113	315	1
374	54	1
414	14	1
424	4	1
320	108	1
95	333	1
127	301	2
102	326	1
117	311	1
236	192	1
221	207	1
248	180	1
246	182	1
249	179	1
188	240	1
262	166	1
261	167	1
267	161	1
273	155	1
275	153	1
112	316	1
323	105	1
381	47	1
42	386	1
399	29	1
8	420	1
7	421	1
413	15	1
50	378	1
66	362	1
81	347	1
321	107	2
220	208	1
219	209	1
426	5	1
299	132	2
410	21	1
307	124	1
342	89	3
324	107	1
102	329	1
424	7	1
24	407	1
203	228	1
249	182	1
254	177	1
188	243	1
190	241	1
161	270	1
155	276	1
153	278	1
291	140	1
305	126	1
112	319	1
118	313	1
384	47	1
401	30	1
26	405	1
418	13	1
50	381	1
374	57	1
375	56	3
69	362	1
84	347	1
339	92	1
321	110	1
143	287	1
426	4	1
419	11	1
326	104	1
112	318	1
343	87	3
189	241	3
206	224	1
2	428	2
127	303	1
250	180	1
248	182	1
190	240	1
263	167	1
258	172	1
275	155	1
153	277	1
290	140	1
383	47	1
401	29	1
9	421	1
418	12	1
16	414	1
51	379	1
375	55	1
374	56	1
68	362	1
353	77	1
101	329	1
323	107	1
221	209	1
152	265	1
342	75	1
258	159	1
56	361	2
193	224	1
275	142	1
102	315	1
294	123	1
220	197	1
237	180	1
177	240	1
189	228	1
188	229	1
250	167	1
273	144	1
155	262	1
274	143	1
140	277	1
291	126	1
290	127	1
305	112	1
313	104	1
370	47	1
375	42	1
36	381	1
35	382	1
409	8	1
410	7	1
411	6	1
408	9	1
12	405	1
16	401	1
55	362	1
358	59	1
355	62	1
340	77	1
84	333	1
323	94	1
101	316	1
96	321	1
307	110	1
208	209	1
80	336	2
340	76	1
17	399	1
394	22	1
32	384	1
353	63	1
170	246	1
370	46	2
354	62	3
2	414	2
392	24	2
219	197	1
207	209	1
236	180	1
237	179	1
188	228	1
250	166	1
249	167	1
146	270	1
155	261	1
153	263	1
273	143	1
140	276	1
290	126	1
375	41	2
374	42	1
35	381	1
386	30	1
408	8	1
409	7	1
410	6	1
411	5	1
9	407	1
401	15	1
357	59	1
69	347	1
339	77	1
101	315	1
309	107	1
54	365	1
227	192	1
260	159	1
342	77	1
257	162	1
168	251	1
292	127	1
170	249	1
158	261	1
200	219	1
299	120	1
118	301	1
59	360	2
155	264	1
98	321	1
237	182	1
179	240	1
190	229	1
258	161	1
273	146	1
274	145	1
275	144	1
291	128	1
290	129	1
143	276	1
307	112	1
314	105	1
315	104	1
41	378	1
40	379	1
36	383	1
35	384	1
411	8	1
6	413	1
414	5	1
410	9	1
12	407	1
406	13	1
57	362	1
357	62	1
353	66	1
323	96	1
309	110	1
89	329	1
258	160	1
272	146	2
5	413	2
374	44	1
221	197	1
236	182	1
177	241	1
189	229	1
190	228	1
172	246	1
273	145	1
274	144	1
155	263	1
290	128	1
275	143	1
278	140	1
291	127	1
313	105	3
314	104	1
40	378	1
36	382	1
35	383	1
410	8	1
411	7	1
409	9	1
406	12	1
13	405	1
56	362	1
356	62	1
101	317	1
54	367	1
354	67	1
294	127	2
87	334	4
338	83	1
358	63	4
92	329	4
42	379	3
311	110	1
289	132	1
292	129	4
229	192	2
218	203	1
180	241	1
232	189	1
254	167	1
249	172	1
275	146	1
276	145	1
277	144	1
290	131	1
278	143	1
309	112	1
316	105	1
317	104	1
374	47	1
381	40	1
35	386	1
413	8	1
414	7	1
409	12	1
408	13	1
406	15	1
16	405	1
51	370	1
59	362	1
68	353	1
66	355	1
340	81	1
314	107	1
260	160	1
43	377	1
50	370	3
399	21	1
171	249	1
277	143	4
270	150	1
275	145	2
347	73	2
258	162	1
398	22	1
228	192	1
240	180	1
177	243	2
179	241	1
188	232	1
254	166	1
248	172	1
274	146	2
276	144	1
153	267	1
291	129	1
294	126	1
315	105	1
316	104	1
41	379	1
42	378	1
36	384	1
413	7	1
414	6	1
2	418	1
411	9	1
408	12	1
407	13	1
405	15	1
358	62	1
353	67	1
339	81	1
92	328	1
101	319	1
313	107	1
178	245	1
4	419	1
174	249	1
351	72	1
294	129	4
350	73	1
32	391	1
360	63	2
272	151	2
380	43	2
38	385	2
139	284	1
297	126	1
143	280	2
220	203	1
204	219	1
243	180	1
182	241	1
246	177	1
262	161	1
277	146	1
278	145	1
153	270	1
291	132	2
305	118	1
319	104	1
382	41	1
383	40	1
381	42	1
2	421	1
5	418	1
414	9	1
411	12	1
410	13	1
408	15	1
16	407	1
68	355	1
357	66	1
356	67	1
84	339	1
92	331	1
94	329	3
313	110	1
316	107	1
171	251	1
228	194	1
104	318	1
299	123	1
309	113	1
158	264	1
300	122	1
68	354	1
391	31	1
42	380	1
360	62	2
198	224	1
87	335	2
207	215	5
279	143	1
361	61	1
230	192	1
203	219	1
204	218	1
182	240	1
179	243	1
190	232	1
261	161	1
250	172	1
276	146	1
277	145	1
278	144	1
155	267	1
290	132	2
291	131	1
294	128	1
317	105	1
375	47	2
381	41	1
40	382	1
36	386	1
414	8	1
2	420	1
413	9	1
410	12	1
409	13	1
407	15	1
16	406	1
69	353	1
356	66	1
355	67	1
94	328	3
101	321	1
315	107	1
346	132	1
23	455	1
11	467	1
160	318	1
447	31	1
206	272	2
87	391	1
19	459	2
426	52	3
171	307	1
454	24	8
476	2	2
201	277	1
348	130	1
275	203	1
274	204	1
290	188	1
161	317	1
145	333	1
155	323	1
131	347	1
374	104	1
431	47	1
40	438	1
448	30	1
450	28	1
29	449	1
5	473	1
462	16	1
50	428	3
57	421	1
410	68	1
69	409	1
411	67	1
77	401	1
386	92	1
384	94	3
96	382	1
258	220	1
270	208	1
237	241	1
232	246	1
249	229	1
250	228	1
133	346	1
239	240	1
320	159	1
129	350	1
32	447	1
207	272	2
369	110	1
260	219	1
426	53	1
352	127	1
371	108	9
168	311	1
399	80	1
353	126	2
19	460	1
33	446	1
432	47	2
387	92	1
150	329	4
203	276	1
275	204	1
290	189	1
291	188	1
313	166	1
307	172	1
146	333	1
347	132	1
339	140	1
374	105	1
375	104	1
41	438	1
40	439	1
449	30	1
451	28	1
29	450	1
453	26	2
6	473	1
51	428	1
59	420	1
68	411	1
410	69	1
66	413	1
101	378	1
96	383	1
258	221	1
218	261	1
270	209	1
236	243	1
250	229	1
140	336	1
50	426	1
326	150	1
7	469	1
42	434	1
445	31	1
143	333	6
158	318	3
19	457	1
273	203	1
294	182	1
309	167	1
315	161	1
145	331	1
155	321	1
153	323	1
129	347	1
118	358	1
440	36	1
441	35	1
28	448	1
26	450	1
55	421	1
56	420	1
414	62	1
68	408	1
69	407	1
410	66	1
409	67	1
399	77	1
92	384	1
382	94	1
375	101	1
258	218	1
267	209	1
236	240	1
248	228	1
141	336	1
54	423	1
463	14	1
159	318	1
371	106	1
110	367	2
32	445	1
127	350	2
143	334	9
139	338	1
178	299	2
387	90	2
274	203	1
207	270	1
204	273	1
161	316	1
305	172	1
146	331	1
144	333	1
430	47	1
441	36	1
28	449	1
29	448	3
26	451	1
462	15	1
59	418	2
57	420	1
56	421	1
68	409	1
69	408	1
411	66	1
410	67	1
383	94	1
96	381	1
370	107	1
258	219	1
237	240	1
236	241	1
248	229	1
249	228	1
128	346	1
100	374	1
424	50	1
342	132	2
312	162	1
249	225	3
20	454	2
53	421	1
21	453	1
433	41	2
353	121	1
432	42	3
398	76	1
351	123	2
294	180	2
155	319	2
260	214	1
277	197	1
207	267	1
204	270	1
307	167	1
313	161	1
146	328	1
145	329	1
153	321	1
143	331	2
127	347	1
112	362	1
356	118	1
370	104	2
36	438	1
35	439	1
26	448	1
462	12	1
418	56	1
68	406	1
69	405	1
408	66	1
67	407	1
92	382	1
96	378	1
254	220	1
246	228	1
20	455	1
3	472	2
251	224	2
141	334	1
307	168	1
444	31	2
154	321	1
305	170	1
403	72	1
55	420	2
5	470	1
355	120	1
446	29	1
18	457	1
272	203	1
278	197	1
309	166	1
161	314	1
146	329	2
144	331	1
128	347	1
357	118	1
370	105	1
428	47	1
42	433	1
36	439	1
440	35	1
26	449	1
2	473	1
462	13	1
57	418	1
413	62	1
68	407	1
69	406	1
409	66	1
408	67	1
92	383	1
381	94	1
374	101	1
96	379	1
254	221	1
267	208	1
232	243	1
246	229	1
245	227	1
5	467	1
440	32	1
52	420	1
39	433	1
292	180	2
359	113	2
20	452	2
275	197	1
290	182	1
305	167	1
144	328	1
155	317	1
153	319	1
340	132	1
143	329	2
431	41	1
432	40	1
430	42	1
16	456	1
51	421	1
413	59	2
410	62	1
66	406	1
67	405	1
94	378	1
110	362	1
254	218	1
263	209	1
232	240	1
229	243	1
393	80	1
373	100	1
306	167	1
7	466	1
366	107	1
19	454	1
53	420	1
52	421	2
189	284	1
432	41	2
264	209	1
276	197	1
203	270	1
291	182	1
294	179	1
307	166	1
145	328	1
144	329	1
140	333	1
126	347	1
118	355	1
433	40	1
431	42	1
35	438	1
55	418	1
414	59	1
411	62	1
68	405	1
66	407	1
67	406	1
381	92	1
94	379	1
254	219	1
237	236	1
232	241	1
228	242	1
18	452	1
141	329	1
110	360	1
260	210	2
320	150	1
426	44	1
245	225	2
63	407	5
117	353	1
256	214	1
278	192	1
273	197	1
203	267	1
207	263	1
290	180	1
291	179	1
309	161	1
155	315	1
153	317	1
339	131	1
358	112	1
430	40	1
428	42	2
440	30	1
441	29	1
462	8	1
455	15	1
50	420	1
411	59	1
413	57	1
414	56	1
408	62	1
69	401	1
84	386	1
92	378	1
374	96	1
220	250	1
221	249	1
262	208	1
261	209	1
229	241	1
231	240	1
4	467	1
321	150	1
279	192	1
366	105	1
110	361	4
428	43	2
440	31	1
5	466	4
293	178	1
39	432	2
247	224	5
118	353	2
87	384	2
272	199	1
274	197	1
204	267	1
291	180	1
294	177	1
305	166	1
155	316	1
339	132	1
340	131	1
143	328	1
140	331	1
430	41	1
431	40	1
441	30	1
462	9	1
456	15	1
16	455	1
51	420	1
50	421	1
414	57	1
409	62	1
66	405	1
92	379	1
101	370	1
375	96	1
221	250	1
263	208	1
262	209	1
228	243	1
336	132	1
414	54	1
258	210	1
150	318	1
321	147	2
4	464	1
326	142	1
205	263	1
55	413	2
290	178	4
171	297	1
444	24	3
69	399	2
276	192	1
207	261	1
291	177	1
190	278	1
307	161	1
323	145	1
155	313	1
153	315	1
340	128	1
339	129	1
140	328	1
356	112	1
421	47	1
428	40	1
36	432	2
35	433	1
438	30	1
440	28	1
29	439	1
462	6	1
456	12	1
455	13	1
453	15	1
50	418	1
409	59	1
411	57	1
406	62	1
67	401	1
84	384	1
374	94	1
358	110	1
220	248	1
250	218	1
249	219	1
236	232	1
228	240	1
457	12	1
336	133	1
455	14	1
80	389	1
123	346	1
50	419	1
291	178	1
168	301	1
326	143	2
318	151	1
188	281	1
2	467	1
169	300	1
347	122	1
277	192	1
207	262	1
290	179	1
323	146	1
155	314	1
153	316	1
340	129	1
140	329	2
357	112	1
428	41	1
36	433	1
439	30	1
441	28	1
440	29	1
462	7	1
456	13	1
16	453	1
51	418	1
414	55	1
410	59	1
413	56	1
407	62	1
68	401	1
375	94	2
107	362	1
220	249	1
221	248	1
250	219	1
261	208	1
237	232	1
229	240	1
228	241	1
272	194	1
359	107	1
455	11	1
235	231	1
452	14	2
32	434	1
170	296	2
324	142	2
399	67	2
372	94	1
338	128	1
59	407	2
274	192	1
263	203	1
204	262	1
277	189	1
278	188	1
190	276	1
305	161	1
294	172	1
321	145	1
153	313	1
323	143	1
340	126	1
339	127	1
362	104	1
36	430	1
35	431	1
28	438	1
440	26	2
453	13	1
451	15	1
16	450	1
411	55	1
409	57	1
410	56	1
84	382	1
374	92	1
96	370	1
356	110	1
220	246	1
248	218	1
258	208	1
237	229	1
100	367	1
343	124	1
309	158	1
374	93	5
87	380	2
360	107	2
218	249	2
354	113	2
68	399	2
80	387	1
203	264	1
275	192	2
197	270	1
204	263	1
290	177	2
278	189	1
190	277	1
321	146	2
323	144	1
153	314	1
339	128	1
340	127	1
355	112	1
362	105	1
420	47	1
431	36	1
35	432	1
28	439	1
29	438	1
441	26	1
462	5	1
455	12	1
16	451	1
408	59	1
410	57	1
411	56	1
62	405	1
66	401	1
84	383	1
81	386	1
375	92	1
357	110	1
221	246	1
248	219	1
258	209	1
177	287	1
336	128	1
444	20	1
239	225	1
129	335	1
313	151	2
170	294	1
97	367	3
420	44	1
338	126	1
184	280	1
391	73	2
258	206	1
152	312	1
197	267	1
203	261	1
275	189	1
188	276	1
274	190	1
145	319	1
155	309	1
131	333	1
143	321	2
428	36	3
26	438	1
456	8	1
462	2	1
455	9	1
451	13	1
449	15	1
16	448	1
51	413	1
50	414	1
409	55	1
59	405	1
57	407	1
408	56	1
81	383	1
370	94	1
357	107	1
221	243	1
218	246	1
236	228	1
360	105	2
343	122	1
457	8	1
402	63	2
391	74	1
374	91	1
205	260	1
421	44	1
147	318	2
256	209	3
358	107	3
240	225	2
463	2	1
188	277	2
273	192	1
262	203	1
258	207	1
204	261	1
276	189	1
275	190	1
146	319	1
321	144	1
333	132	1
339	126	1
353	112	1
118	347	1
418	47	1
35	430	1
26	439	1
456	9	1
453	12	1
450	15	1
16	449	1
51	414	1
410	55	1
59	406	1
408	57	1
409	56	1
399	66	1
84	381	2
81	384	1
355	110	1
219	246	1
237	228	1
236	229	1
186	277	1
100	363	1
232	231	1
80	383	1
320	143	1
19	444	1
434	29	1
334	129	1
24	439	1
18	445	1
395	68	1
354	109	1
256	207	1
396	67	1
184	279	1
353	110	2
448	15	2
274	189	2
114	349	1
264	199	1
275	188	1
273	190	1
291	172	1
146	317	1
144	319	1
331	132	1
323	140	1
358	105	2
42	421	2
35	428	1
433	30	1
455	8	1
456	7	1
451	12	1
450	13	1
50	413	1
408	55	1
57	406	1
56	407	1
401	62	1
386	77	1
84	379	1
81	382	1
101	362	1
356	107	1
220	243	1
254	209	1
23	439	1
133	329	1
426	36	1
326	136	1
43	419	1
395	67	1
129	333	2
127	335	2
170	292	1
312	150	1
270	192	1
258	204	1
273	189	1
274	188	1
290	172	1
146	316	1
145	317	1
307	155	1
153	309	1
131	331	2
143	319	1
357	105	1
358	104	1
41	421	1
42	420	1
432	30	1
433	29	1
7	455	1
6	456	1
9	453	1
12	450	1
13	449	1
51	411	1
55	407	1
57	405	1
56	406	1
84	378	1
81	381	1
370	92	1
355	107	1
221	241	1
219	243	1
254	208	1
81	380	1
114	347	1
100	361	1
33	428	1
43	418	1
307	154	1
68	393	1
132	329	6
143	318	6
184	277	1
311	150	1
399	62	2
281	180	3
326	135	1
258	203	1
254	207	1
273	188	1
294	167	1
315	146	2
145	316	1
144	317	1
128	333	1
140	321	1
356	105	1
357	104	1
414	47	1
41	420	1
40	421	1
431	30	1
433	28	1
432	29	1
8	453	1
6	455	1
5	456	1
12	449	1
13	448	1
410	51	1
411	50	1
55	406	1
56	405	1
77	384	1
220	241	1
221	240	1
218	243	1
232	229	1
207	253	1
4	456	1
424	36	1
250	210	1
434	26	1
83	377	1
393	67	1
369	91	1
200	260	1
371	89	1
100	360	2
127	333	4
263	197	1
278	182	1
190	270	1
294	166	1
146	314	1
145	315	1
144	316	1
305	155	1
153	307	1
132	328	1
131	329	1
129	331	1
143	317	1
355	105	1
356	104	1
413	47	1
40	420	1
42	418	1
430	30	1
432	28	1
431	29	1
7	453	1
5	455	2
9	451	1
12	448	1
51	409	1
410	50	1
55	405	1
59	401	1
77	383	1
81	379	1
353	107	1
220	240	1
219	241	1
232	228	1
255	204	1
336	123	1
342	117	1
4	455	1
426	33	1
351	108	1
335	124	1
249	210	2
20	439	1
263	196	1
261	198	1
381	78	1
218	241	2
256	203	1
267	192	2
262	197	1
277	182	1
189	270	1
313	146	1
145	314	1
144	315	1
131	328	1
128	331	1
143	316	2
140	319	1
126	333	1
112	347	1
355	104	1
418	41	1
431	28	1
430	29	1
433	26	1
8	451	1
6	453	1
9	450	1
51	408	1
50	409	1
77	382	1
84	375	1
81	378	1
358	101	1
219	240	1
250	209	1
444	14	1
178	280	1
129	329	2
384	74	1
249	209	3
125	333	2
358	100	6
335	123	1
186	272	1
261	197	1
254	204	1
278	180	1
276	182	1
188	270	1
291	167	1
313	145	1
144	314	1
305	153	1
143	315	1
127	331	1
118	340	1
353	105	1
411	47	1
40	418	1
428	30	1
430	28	1
432	26	1
8	450	1
7	451	1
2	456	1
5	453	1
9	449	1
51	407	1
50	408	1
399	59	2
57	401	1
381	77	1
84	374	1
357	101	1
96	362	1
221	237	1
218	240	1
250	208	1
424	33	1
326	131	1
19	438	1
440	17	1
264	193	1
3	454	3
102	355	1
384	73	3
185	272	1
394	63	1
428	29	5
37	420	1
335	122	1
254	203	1
207	250	1
277	180	1
275	182	1
278	179	1
190	267	1
291	166	1
290	167	1
313	144	1
128	329	2
129	328	1
143	314	1
140	317	1
126	331	1
118	339	1
353	104	1
410	47	1
36	421	1
431	26	1
8	449	1
7	450	1
6	451	1
2	455	1
9	448	1
441	16	1
51	406	1
50	407	1
401	56	1
356	101	1
110	347	1
220	237	1
221	236	1
249	208	1
248	209	1
229	228	1
110	346	1
333	123	1
305	151	1
207	249	2
290	166	2
127	329	4
103	353	1
311	145	1
289	167	9
260	196	2
334	122	1
326	130	1
321	135	1
343	113	2
276	180	1
274	182	1
277	179	1
189	267	1
128	328	1
143	313	3
140	316	1
409	47	1
414	42	1
36	420	1
35	421	1
428	28	2
430	26	1
8	448	1
7	449	1
6	450	1
5	451	1
441	15	1
440	16	1
51	405	1
50	406	1
55	401	1
399	57	1
77	379	1
375	81	2
94	362	1
101	355	1
220	236	1
237	219	1
248	208	1
392	63	1
36	419	1
84	371	1
348	107	1
143	312	1
245	210	1
409	46	1
413	42	2
246	209	4
171	284	1
67	388	1
173	282	1
20	435	1
342	113	1
256	199	2
277	178	1
263	192	1
258	197	1
207	248	1
275	180	1
273	182	1
278	177	1
276	179	1
188	267	1
294	161	1
309	146	1
323	132	1
140	315	1
126	329	1
127	328	1
408	47	1
414	41	1
35	420	1
7	448	1
6	449	1
2	453	1
5	450	1
440	15	1
16	439	1
50	405	1
399	56	1
69	386	1
77	378	1
374	81	1
237	218	1
236	219	1
245	209	1
374	80	1
123	331	1
307	147	1
380	74	2
347	107	2
261	193	1
391	63	3
22	432	1
2	452	1
52	402	1
356	98	1
262	192	1
204	250	1
274	180	1
277	177	1
275	179	1
309	145	1
323	131	1
140	314	1
126	328	1
407	47	1
413	41	1
414	40	1
36	418	1
428	26	1
6	448	1
5	449	1
441	13	1
439	15	1
16	438	1
399	55	1
68	386	1
84	370	1
92	362	1
101	353	1
358	96	1
236	218	1
246	208	1
373	80	1
83	370	1
381	72	1
124	329	1
326	127	1
380	73	2
391	62	2
170	283	1
207	246	2
275	178	1
98	355	2
261	192	1
250	203	1
204	249	1
273	180	1
276	177	1
274	179	1
190	263	1
307	146	2
309	144	1
321	132	2
140	313	1
406	47	1
413	40	1
411	42	1
35	418	1
2	451	1
5	448	1
441	12	1
440	13	1
438	15	1
69	384	1
67	386	1
357	96	1
221	232	1
206	246	1
33	419	1
331	121	1
123	329	2
227	225	1
309	143	3
4	448	1
263	189	2
203	249	1
204	248	1
270	182	1
275	177	1
273	179	1
262	190	1
291	161	1
307	145	1
321	131	2
323	129	1
340	112	1
347	105	1
47	405	1
411	41	1
410	42	1
2	450	1
440	12	1
13	439	1
51	401	1
68	384	1
69	383	1
66	386	1
375	77	1
358	94	1
356	96	1
220	232	1
243	209	1
428	23	1
320	131	1
19	432	1
343	108	1
17	434	1
123	328	1
395	56	1
273	178	5
308	143	1
321	130	1
254	197	1
248	203	1
274	177	1
262	189	1
263	188	1
190	261	1
290	161	1
305	146	1
307	144	1
132	319	1
323	128	1
339	112	1
118	333	1
347	104	1
410	41	1
411	40	1
409	42	1
421	30	1
2	449	1
12	439	1
13	438	1
50	401	1
68	383	1
69	382	1
67	384	1
374	77	1
81	370	1
357	94	1
96	355	1
232	219	2
208	243	1
240	210	1
343	107	1
398	52	1
153	297	1
219	231	2
80	370	2
342	108	1
51	399	2
43	407	2
186	264	1
258	192	1
207	243	1
204	246	1
270	180	1
273	177	1
261	189	1
262	188	1
278	172	1
305	145	1
131	319	1
321	129	1
307	143	1
323	127	1
409	41	1
410	40	1
408	42	1
414	36	1
420	30	1
421	29	1
2	448	1
441	9	2
12	438	1
68	382	1
69	381	1
66	384	1
67	383	1
358	92	1
356	94	1
340	110	1
221	229	1
218	232	1
209	241	1
314	135	1
239	210	1
326	123	1
131	318	1
426	23	2
354	95	1
393	56	1
299	150	1
68	381	2
257	192	3
203	246	2
267	182	1
179	270	1
188	261	1
277	172	1
305	144	1
155	294	1
317	132	1
321	128	1
309	140	1
323	126	1
118	331	1
408	41	1
409	40	1
42	407	1
36	413	1
35	414	1
421	28	1
29	420	1
441	8	1
440	9	1
16	433	1
50	399	1
66	383	1
67	382	1
357	92	1
355	94	1
353	96	1
339	110	1
220	229	1
221	228	1
208	241	1
209	240	1
171	277	1
152	296	1
340	108	1
136	312	1
305	143	2
282	166	1
441	7	2
428	20	1
207	241	1
258	190	1
276	172	1
316	132	1
131	317	1
129	319	1
321	127	2
401	47	1
41	407	1
408	40	1
42	406	1
35	413	1
418	30	1
420	28	1
440	8	1
9	439	1
433	15	1
16	432	1
386	62	1
69	379	1
66	382	1
67	381	1
356	92	1
101	347	1
220	228	1
219	229	2
208	240	1
3	505	1
141	367	1
428	80	1
154	354	1
384	124	2
445	63	1
87	421	3
54	454	1
484	24	1
120	388	1
175	333	1
9	499	1
432	76	2
494	14	6
43	465	1
316	192	1
305	203	1
328	180	1
177	331	1
179	329	1
189	319	1
161	347	1
146	362	1
155	353	1
153	355	1
129	379	1
126	382	1
381	127	1
35	473	1
479	29	1
2	506	1
5	503	2
55	453	1
59	449	1
57	451	1
440	68	1
69	439	1
441	67	1
431	77	1
414	94	1
101	407	1
401	107	1
290	218	1
276	232	1
258	250	1
262	246	1
267	241	1
173	336	1
54	455	1
260	249	1
426	83	1
476	33	1
504	5	1
481	28	2
129	380	2
447	62	1
300	209	1
89	420	3
402	107	1
171	338	1
399	110	3
282	227	1
358	151	2
22	487	1
317	192	1
305	204	1
180	329	1
188	321	1
190	319	1
356	153	1
131	378	1
381	128	1
126	383	1
127	382	1
104	405	1
462	47	1
36	473	1
479	30	1
6	503	1
494	15	1
59	450	1
453	56	1
68	441	1
440	69	1
432	77	1
81	428	1
408	101	1
96	413	1
291	218	1
290	219	1
273	236	1
277	232	1
248	261	1
263	246	1
209	301	1
360	150	1
389	121	1
259	251	1
89	421	1
447	63	2
143	367	1
246	264	1
127	383	2
233	277	1
313	197	1
307	203	1
182	328	1
333	177	2
179	331	1
321	189	1
155	355	1
357	153	1
132	378	1
131	379	1
128	382	1
381	129	1
140	370	1
126	384	1
405	105	1
406	104	1
7	503	1
505	5	1
16	494	1
55	455	1
59	451	1
453	57	1
62	448	1
441	69	1
433	77	1
92	418	1
409	101	1
414	96	1
220	290	1
291	219	1
273	237	1
274	236	1
278	232	1
262	248	1
261	249	1
267	243	1
270	240	1
313	198	1
428	83	1
17	494	1
508	3	2
326	185	1
127	384	3
360	151	3
480	31	1
196	315	1
24	487	2
459	52	1
301	210	1
334	177	6
193	318	5
107	404	1
361	150	3
192	319	1
197	314	1
204	307	1
331	180	1
182	329	1
323	188	1
190	321	1
339	172	1
356	155	1
153	358	1
132	379	1
128	383	2
129	382	1
399	112	1
406	105	1
407	104	1
35	476	1
8	503	1
505	6	1
5	506	1
55	456	1
455	56	1
62	449	1
81	430	1
410	101	1
110	401	1
220	291	1
221	290	1
274	237	1
275	236	1
250	261	1
263	248	1
262	249	1
270	241	1
342	162	1
424	80	1
23	481	1
19	485	1
259	245	1
125	379	1
395	109	1
353	151	1
170	334	1
381	123	2
426	78	1
263	241	3
175	329	2
171	333	1
117	387	1
374	130	1
307	197	1
189	315	1
188	316	1
190	314	1
358	146	1
375	129	1
126	378	1
118	386	1
399	105	2
462	42	1
476	28	1
491	13	1
489	15	1
16	488	1
51	453	1
55	449	1
56	448	1
66	438	1
84	420	1
410	94	1
408	96	1
237	267	1
275	229	1
276	228	1
254	250	1
258	246	1
261	243	1
425	80	1
373	132	1
494	11	1
174	331	1
184	321	1
36	469	1
398	107	1
17	488	1
3	502	1
7	498	1
256	249	1
170	335	2
37	468	1
280	225	2
186	319	1
313	192	2
323	182	1
177	328	1
189	316	1
188	317	1
190	315	1
339	166	1
172	333	1
374	131	1
143	362	1
126	379	1
127	378	1
401	104	1
476	29	1
479	26	1
2	503	1
490	15	1
16	489	1
50	455	2
55	450	1
57	448	1
56	449	1
66	439	1
67	438	1
428	77	1
84	421	1
413	92	1
411	94	1
409	96	1
273	232	1
276	229	1
277	228	1
262	243	1
373	133	1
54	452	1
383	123	1
426	80	1
398	108	1
146	360	1
282	224	1
7	499	1
52	454	3
158	348	1
19	487	2
50	456	2
384	122	1
273	233	2
314	192	1
309	197	1
177	329	3
189	317	1
190	316	1
340	166	1
339	167	1
144	362	1
153	353	1
374	132	2
375	131	1
128	378	1
127	379	1
401	105	1
476	30	1
494	12	1
491	15	1
16	490	1
51	455	1
55	451	1
57	449	1
56	450	1
68	438	1
440	66	1
67	439	1
414	92	1
101	405	1
410	96	1
399	107	2
236	270	1
274	232	1
277	229	1
278	228	1
258	248	1
263	243	1
10	497	1
374	133	1
140	367	1
418	89	1
424	83	1
4	503	1
359	148	1
17	490	1
264	243	1
127	380	1
445	62	1
277	230	1
87	420	3
309	198	2
444	63	5
171	336	1
3	504	1
315	192	1
179	328	1
188	319	1
190	317	1
340	167	1
145	362	1
375	132	1
128	379	1
129	378	1
381	126	1
479	28	1
2	505	1
494	13	1
16	491	1
51	456	1
59	448	1
57	450	1
56	451	1
68	439	1
69	438	1
441	66	1
440	67	1
430	77	1
413	94	2
101	406	1
411	96	1
237	270	1
275	232	1
278	229	1
258	249	2
261	246	1
267	240	1
4	496	1
272	228	1
367	133	1
140	360	1
33	467	1
326	174	1
428	72	1
19	481	1
377	123	1
206	294	1
119	381	1
375	125	1
67	433	2
182	318	2
260	240	2
87	413	1
291	209	2
323	177	1
321	179	1
333	167	1
339	161	1
172	328	1
355	145	1
356	144	1
153	347	1
357	143	1
374	126	1
118	382	1
453	47	1
494	6	1
491	9	1
488	12	1
51	449	1
50	450	1
441	59	1
62	438	1
68	432	2
69	431	1
408	92	1
94	406	1
101	399	1
237	263	1
254	246	1
373	128	1
140	361	1
141	360	1
350	151	1
207	294	2
308	193	1
19	482	4
68	433	2
98	403	1
309	192	1
321	180	1
182	319	1
188	313	1
340	161	1
172	329	1
355	146	1
356	145	1
357	144	1
370	131	2
358	143	2
375	126	1
374	127	1
118	383	1
473	28	1
494	7	1
489	12	1
488	13	1
51	450	1
50	451	1
62	439	1
69	432	1
81	420	1
409	92	1
94	407	1
96	405	1
273	228	1
258	243	1
261	240	1
336	166	1
141	361	1
83	419	1
36	466	1
259	243	1
20	482	1
393	109	1
440	62	2
231	271	1
392	110	1
309	193	1
413	89	4
256	246	4
275	227	1
218	284	1
184	318	2
169	333	1
359	143	5
22	480	2
173	329	6
100	402	5
380	122	1
155	347	3
87	415	1
456	46	1
305	197	1
323	179	1
189	313	1
188	314	1
356	146	1
357	145	1
358	144	1
370	132	1
374	128	2
140	362	1
375	127	2
118	384	1
455	47	1
462	40	1
473	29	2
476	26	1
494	8	1
490	12	1
489	13	1
51	451	1
69	433	1
84	418	2
81	421	1
410	92	1
408	94	1
101	401	1
96	406	1
294	208	1
232	270	1
273	229	1
274	228	1
254	248	1
262	240	1
261	241	1
124	379	1
80	423	1
393	110	2
36	467	1
85	418	1
259	244	1
168	335	1
428	75	1
479	24	4
440	63	1
170	333	1
55	448	5
17	486	1
459	44	2
474	29	3
353	150	1
143	360	3
2	501	1
444	59	1
323	180	1
321	182	1
189	314	1
188	315	1
190	313	1
172	331	1
357	146	1
358	145	1
375	128	1
374	129	1
399	104	1
456	47	1
462	41	1
473	30	1
494	9	1
491	12	1
490	13	1
488	15	1
50	453	1
441	62	1
411	92	1
409	94	1
96	407	1
294	209	1
236	267	1
274	229	1
275	228	1
254	249	1
263	240	1
262	241	1
231	265	1
373	123	1
468	28	1
184	312	1
251	245	1
51	445	1
346	150	2
391	105	2
354	142	1
42	454	1
83	413	1
68	428	4
2	494	3
307	189	2
444	52	1
476	20	1
32	464	2
316	180	1
314	182	1
177	319	1
179	317	1
167	329	1
353	143	1
356	140	1
370	126	1
112	384	1
118	378	1
47	449	1
455	41	1
456	40	1
488	8	1
489	7	1
6	490	1
5	491	1
441	55	1
57	439	1
440	56	1
66	430	1
110	386	1
220	276	1
275	221	1
278	218	1
277	219	1
267	229	1
250	246	1
494	3	1
113	384	1
232	265	1
374	123	1
258	239	1
340	157	1
168	329	1
477	20	1
392	105	1
406	91	1
305	192	2
332	165	1
102	395	1
370	127	2
488	9	2
143	354	16
454	43	2
294	203	1
290	207	1
317	180	1
315	182	1
309	188	1
307	190	1
331	166	1
353	144	1
357	140	1
118	379	1
450	47	1
456	41	1
455	42	1
462	35	1
489	8	1
490	7	1
491	6	1
59	438	2
440	57	1
441	56	1
69	428	1
431	66	1
430	67	1
77	420	2
84	413	1
92	405	1
96	401	1
220	277	1
221	276	1
278	219	1
236	261	1
254	243	1
248	249	1
371	127	1
444	54	1
494	4	1
251	247	1
152	346	2
377	121	1
206	292	1
391	107	1
78	420	1
456	42	3
207	291	1
204	294	1
182	316	1
321	177	1
179	319	1
309	189	1
167	331	1
353	145	1
370	128	1
143	355	1
358	140	1
112	386	1
451	47	1
462	36	1
490	8	1
491	7	1
489	9	1
50	448	1
59	439	1
441	57	1
68	430	1
66	432	1
431	67	1
77	421	1
84	414	1
92	406	1
220	278	1
221	277	1
290	208	1
237	261	1
236	262	1
228	270	1
250	248	1
258	240	2
367	132	1
110	389	1
239	260	1
80	419	1
476	23	1
488	11	1
479	20	1
170	329	1
207	292	1
78	421	1
62	437	1
67	432	2
33	466	2
290	209	3
2	497	1
307	192	1
319	180	1
317	182	1
309	190	1
333	166	1
353	146	1
355	144	1
370	129	1
356	143	1
118	381	1
473	26	2
491	8	1
494	5	3
490	9	1
51	448	1
50	449	1
440	59	2
68	431	1
69	430	1
66	433	1
81	418	1
92	407	1
94	405	1
221	278	1
291	208	1
237	262	1
236	263	1
232	267	1
229	270	1
250	249	1
258	241	1
489	4	1
360	133	1
393	100	1
418	75	1
370	123	1
132	361	4
59	434	1
127	366	1
294	199	1
478	15	1
399	94	2
461	32	1
290	203	1
313	180	1
177	316	1
179	314	1
305	188	1
321	172	1
146	347	1
153	340	1
131	362	1
353	140	1
112	381	1
118	375	1
453	40	1
42	451	1
2	491	1
488	5	2
55	438	1
431	62	1
84	409	1
92	401	1
110	383	3
386	107	1
220	273	1
275	218	1
274	219	1
261	232	1
250	243	1
288	204	1
113	379	1
360	132	2
275	217	1
174	318	1
11	481	2
158	334	3
100	392	4
163	329	1
395	97	1
129	363	1
36	456	3
143	349	3
315	177	2
313	179	1
161	331	1
145	347	1
153	339	1
118	374	1
41	451	1
42	450	1
462	30	1
2	490	1
479	13	1
16	476	1
51	441	1
59	433	1
430	62	1
84	408	1
411	81	1
110	382	1
274	218	1
273	219	1
263	229	1
249	243	1
255	240	1
128	367	1
174	321	1
251	244	1
177	318	2
13	482	1
68	427	1
249	246	2
84	411	3
204	291	1
315	180	1
313	182	1
179	316	1
307	188	1
305	190	1
166	329	1
167	328	1
323	172	1
340	155	1
140	355	1
112	383	1
47	448	1
455	40	1
42	453	1
488	7	1
489	6	1
5	490	2
479	16	1
440	55	1
57	438	1
56	439	1
433	62	1
428	67	1
77	418	1
414	81	1
401	94	1
399	96	1
275	220	1
274	221	1
277	218	1
276	219	1
258	237	1
263	232	1
267	228	1
254	241	1
133	361	1
414	80	1
174	320	1
371	123	1
11	483	1
251	243	1
249	245	1
427	67	1
68	426	1
432	62	2
147	347	1
212	282	1
7	487	1
87	407	1
214	280	1
291	203	1
204	290	1
314	180	1
177	317	1
179	315	1
305	189	1
166	328	1
161	333	1
155	339	1
132	362	1
112	382	1
453	41	1
488	6	1
489	5	1
479	15	1
55	439	1
56	438	1
428	66	1
410	84	1
81	413	1
110	384	1
220	274	1
221	273	1
218	276	1
275	219	1
258	236	1
262	232	1
254	240	1
248	246	1
207	282	1
128	361	1
100	389	1
244	245	1
168	321	1
460	29	1
7	482	1
129	360	2
447	42	1
143	346	1
477	12	1
280	209	1
68	421	4
474	15	1
381	108	2
24	465	1
155	334	1
309	180	1
307	182	1
323	166	1
161	328	1
172	317	1
357	132	1
358	131	1
127	362	1
384	105	2
41	448	1
40	449	1
36	453	1
476	13	1
16	473	1
51	438	1
50	439	1
430	59	1
432	57	1
433	56	1
69	420	1
84	405	1
408	81	1
110	379	1
382	107	1
219	270	1
261	228	1
248	241	1
249	240	2
246	243	1
290	198	1
128	360	1
413	75	1
239	249	1
375	113	1
245	243	1
446	42	1
326	162	1
409	79	1
170	318	1
476	12	2
309	179	3
381	107	2
68	420	3
21	467	1
33	455	2
173	315	3
152	336	4
24	464	1
394	94	2
85	403	1
127	361	1
291	197	1
321	167	1
172	316	1
155	333	1
356	132	1
357	131	1
126	362	1
118	370	1
383	105	1
384	104	1
441	47	1
40	448	1
35	453	1
462	26	1
479	9	1
473	15	1
50	438	1
55	433	1
431	57	1
432	56	1
67	421	1
411	77	1
81	407	1
110	378	1
221	267	1
218	270	1
248	240	1
313	178	1
370	121	1
160	331	1
158	333	1
4	487	1
292	199	3
309	182	2
478	13	1
399	92	3
143	348	1
100	391	2
128	363	1
162	329	2
356	135	1
3	488	1
294	197	1
314	177	1
172	319	1
144	347	1
129	362	1
112	379	1
386	105	1
41	450	1
40	451	1
42	449	1
36	455	2
35	456	1
462	29	2
2	489	1
479	12	1
476	15	1
440	51	1
441	50	1
432	59	1
414	77	1
84	407	1
410	81	1
381	110	1
384	107	2
221	270	1
273	218	1
254	237	1
262	229	1
263	228	1
250	241	1
248	243	1
367	123	1
23	467	1
159	331	1
418	72	1
366	124	1
280	210	1
207	283	1
3	487	1
324	166	1
249	241	2
308	182	1
9	481	2
21	469	1
189	301	1
68	422	1
155	335	1
355	135	1
313	177	1
323	167	1
161	329	1
358	132	1
128	362	1
143	347	1
112	378	1
386	104	1
41	449	1
40	450	1
42	448	2
35	455	1
462	28	1
2	488	1
51	439	1
440	50	1
431	59	1
433	57	1
428	62	1
69	421	1
413	77	2
84	406	1
409	81	1
383	107	1
220	270	1
254	236	1
258	232	1
261	229	1
262	228	1
250	240	1
137	348	1
198	287	1
4	481	1
326	159	1
258	227	1
3	482	1
454	31	5
261	224	1
358	127	2
106	379	1
260	225	2
115	370	2
152	333	1
461	24	1
334	151	4
355	130	1
207	278	1
305	180	1
166	319	1
172	313	1
339	146	1
340	145	1
353	132	1
357	128	1
356	129	1
381	104	1
47	438	1
36	449	1
35	450	1
455	30	1
456	29	2
479	6	1
476	9	1
473	12	1
55	430	1
428	57	1
67	418	1
408	77	1
84	401	1
101	384	1
375	110	1
107	378	1
218	267	1
277	208	1
276	209	1
237	248	1
236	249	1
219	265	1
114	370	1
123	361	3
334	150	1
124	360	1
4	480	1
477	7	2
292	192	1
333	151	1
374	110	3
51	433	2
207	277	1
307	177	1
305	179	1
190	294	1
317	167	1
323	161	1
339	145	1
340	144	1
155	329	2
153	331	1
353	131	1
356	128	1
355	129	1
358	126	1
357	127	1
379	105	1
36	448	1
35	449	1
456	28	1
455	29	1
476	8	1
479	5	2
428	56	1
66	418	1
77	407	1
101	383	1
221	263	1
276	208	1
275	209	1
236	248	1
243	241	1
141	346	1
476	11	1
244	243	1
127	360	2
445	42	1
3	484	1
380	107	1
320	167	1
398	89	1
116	371	1
358	129	3
444	43	2
290	197	1
307	180	1
305	182	1
321	166	1
172	315	1
355	132	1
356	131	1
140	347	1
375	112	1
382	105	1
383	104	1
440	47	1
36	451	1
479	8	1
55	432	1
428	59	1
430	57	1
431	56	1
69	418	1
66	421	1
67	420	1
410	77	1
81	406	1
101	386	1
220	267	1
278	209	1
237	250	1
258	229	1
246	241	1
255	231	1
140	346	1
326	160	1
460	26	1
257	229	1
3	483	1
5	481	3
354	132	1
185	301	1
32	454	1
335	151	1
309	177	2
125	361	1
189	297	1
336	150	4
98	388	1
356	130	1
294	192	1
307	179	1
167	319	1
172	314	1
340	146	1
155	331	1
153	333	1
355	131	1
358	128	1
357	129	1
374	112	1
381	105	1
382	104	1
47	439	1
36	450	1
35	451	1
456	30	1
479	7	1
473	13	1
55	431	1
430	56	1
68	418	2
66	420	1
409	77	1
81	405	1
107	379	1
219	267	1
278	208	1
277	209	1
237	249	1
236	250	1
254	232	1
258	228	1
246	240	1
331	150	1
321	160	1
335	146	1
152	329	3
354	127	1
375	106	1
443	38	1
437	44	1
371	110	1
263	218	2
178	303	1
272	209	3
278	203	1
274	207	1
204	277	1
291	190	1
315	166	1
314	167	1
309	172	1
153	328	1
353	128	1
355	126	1
440	41	1
441	40	1
42	439	1
451	30	1
453	28	1
455	26	1
473	8	1
479	2	1
476	5	2
51	430	1
50	431	1
68	413	2
414	67	1
374	107	1
220	261	1
262	219	1
273	208	1
249	232	1
240	241	1
476	4	1
321	159	1
320	160	1
15	465	1
353	127	2
329	151	1
204	276	2
274	206	1
398	82	1
100	380	1
407	73	3
277	203	1
273	207	1
291	189	1
290	190	1
314	166	1
313	167	1
161	319	1
340	140	1
118	362	1
375	105	1
433	47	1
41	439	1
440	40	1
42	438	1
450	30	1
451	29	1
473	7	1
50	430	1
59	421	2
418	62	1
411	69	1
414	66	1
413	67	1
399	81	1
386	94	1
101	379	1
96	384	1
370	110	1
262	218	1
261	219	1
237	243	1
248	232	1
223	260	1
100	383	1
373	110	1
360	123	1
184	299	1
113	370	1
427	56	1
170	313	1
392	91	1
55	428	2
51	432	2
258	225	3
321	162	1
463	20	2
333	150	1
171	312	1
394	89	1
348	135	1
291	192	1
207	276	1
294	189	1
317	166	1
167	316	1
339	144	1
155	328	1
355	128	1
340	143	1
357	126	1
356	127	1
378	105	1
379	104	1
441	42	2
35	448	1
453	30	1
455	28	1
476	7	2
50	433	1
421	62	1
69	414	1
77	406	1
84	399	1
101	382	1
220	263	1
221	262	1
275	208	1
274	209	1
237	246	1
254	229	1
243	240	1
256	226	1
454	28	1
458	24	1
479	3	1
353	129	2
440	42	3
299	183	1
471	11	1
360	122	1
456	26	2
290	192	2
275	207	1
204	278	1
305	177	1
294	188	1
316	166	1
315	167	1
321	161	1
153	329	1
339	143	1
356	126	1
355	127	1
370	112	2
104	378	1
441	41	1
453	29	1
476	6	1
473	9	1
51	431	1
50	432	2
420	62	1
68	414	1
69	413	1
77	405	1
81	401	1
101	381	1
96	386	1
375	107	1
220	262	1
221	261	1
263	219	1
274	208	1
273	209	1
236	246	1
250	232	1
254	228	1
83	467	1
419	131	1
51	499	1
524	26	1
68	482	1
173	377	3
170	380	1
256	294	2
487	63	5
118	432	2
548	2	1
203	347	2
273	277	2
358	192	2
353	197	1
370	180	1
188	362	1
384	166	1
383	167	1
172	378	1
145	405	1
144	406	1
418	132	1
129	421	1
143	407	1
410	140	1
112	438	1
503	47	1
510	40	1
29	521	1
541	9	1
12	538	1
535	15	1
491	59	1
494	56	3
488	62	2
473	77	1
456	94	1
101	449	1
440	110	1
221	329	1
219	331	1
237	313	1
236	314	1
321	229	1
307	243	2
309	241	1
274	276	1
54	497	1
186	365	1
548	3	1
128	423	1
326	225	1
518	33	1
222	329	1
307	244	1
444	107	2
428	123	4
355	196	1
489	62	2
305	246	2
219	332	1
529	22	1
324	227	2
51	500	1
476	75	1
13	538	2
488	63	1
504	47	1
118	433	2
204	347	1
374	177	1
189	362	1
384	167	1
172	379	1
146	405	1
145	406	1
144	407	1
131	420	1
408	143	1
411	140	1
112	439	1
510	41	1
521	30	1
28	523	1
2	549	1
16	535	1
494	57	1
101	450	1
96	455	1
441	110	1
220	331	1
218	333	1
237	314	1
236	315	1
232	319	1
323	228	1
275	276	1
274	277	1
273	278	1
290	261	1
230	318	1
354	194	1
96	452	1
371	177	1
494	54	1
454	94	1
5	543	1
11	537	1
277	271	1
116	432	1
17	531	1
461	87	1
3	545	1
528	20	1
506	42	2
256	292	5
188	360	1
307	241	2
9	539	1
487	61	1
7	541	2
356	192	1
358	190	1
382	166	1
381	167	1
128	420	1
143	405	1
408	140	1
127	421	2
118	430	1
519	29	1
8	540	1
535	13	1
532	16	1
489	59	1
491	57	1
479	69	1
456	92	1
110	438	1
441	107	1
220	328	1
219	329	2
340	208	1
339	209	1
232	316	1
229	319	1
254	294	1
305	243	1
275	273	1
278	270	1
258	290	1
529	20	1
68	481	1
372	177	1
428	121	2
502	47	1
367	182	1
426	123	2
371	178	1
117	432	2
399	150	1
503	46	1
67	482	3
357	192	1
370	179	1
383	166	1
382	167	1
144	405	1
131	418	1
128	421	1
129	420	1
143	406	1
409	140	1
118	431	2
519	30	1
521	28	1
26	523	1
541	8	1
540	9	1
494	55	1
490	59	2
455	94	1
101	448	1
96	453	1
110	439	1
220	329	1
221	328	1
218	331	1
340	209	1
236	313	1
232	317	1
321	228	1
309	240	1
275	274	1
273	276	1
258	291	1
20	526	1
123	423	1
321	225	1
279	267	1
395	151	1
21	525	1
274	272	1
245	301	1
243	303	1
175	371	1
358	188	2
179	367	1
504	42	4
249	297	1
186	360	1
199	347	1
207	339	1
357	189	1
356	190	1
167	379	1
374	172	1
145	401	1
414	132	2
128	418	1
140	406	1
126	420	1
118	428	1
441	105	1
505	41	1
506	40	1
510	36	1
517	29	1
8	538	1
6	540	1
5	541	1
531	15	1
16	530	1
55	491	1
489	57	1
490	56	1
479	67	1
462	84	1
96	450	1
107	439	1
218	328	1
237	309	1
232	314	1
229	317	1
305	241	1
276	270	1
414	133	1
4	543	1
424	123	1
426	121	1
372	175	1
80	467	2
354	193	2
493	54	1
381	166	2
64	483	1
506	41	2
263	284	1
19	528	6
98	449	1
355	192	1
207	340	1
370	177	1
358	189	1
357	190	1
386	161	1
375	172	1
146	401	1
129	418	1
140	407	1
126	421	1
127	420	1
505	42	1
517	30	1
519	28	1
26	521	1
7	540	1
6	541	1
9	538	1
535	12	1
532	15	1
16	531	1
488	59	2
490	57	1
491	56	1
68	479	1
455	92	1
453	94	1
96	451	1
440	107	2
218	329	1
219	328	1
339	208	1
232	315	1
228	319	1
307	240	1
274	273	1
277	270	1
174	370	1
100	444	4
301	243	1
477	67	1
124	420	1
110	434	1
50	494	3
367	177	1
335	209	2
421	123	1
215	329	4
212	332	1
5	539	1
197	347	1
204	340	1
182	362	1
355	189	1
356	188	1
166	378	1
383	161	1
399	145	1
413	131	1
143	401	1
126	418	1
112	432	1
439	105	2
440	104	1
503	41	1
6	538	1
535	9	1
532	12	1
531	13	1
489	55	2
488	56	1
68	476	2
94	450	1
96	448	1
221	323	1
307	237	1
315	229	1
228	316	1
254	290	1
250	294	1
274	270	1
277	267	1
152	393	1
424	121	1
184	361	2
216	329	1
70	475	2
395	150	1
62	483	1
244	301	1
372	173	1
43	502	1
320	225	3
68	477	2
124	421	2
119	426	1
175	370	1
174	371	1
462	83	1
143	402	1
399	146	3
353	192	1
356	189	1
357	188	1
190	355	1
166	379	1
167	378	1
161	384	1
144	401	1
413	132	1
414	131	1
140	405	1
127	418	1
112	433	1
440	105	2
441	104	1
505	40	1
42	503	1
35	510	1
517	28	1
519	26	1
7	538	1
5	540	1
532	13	1
530	15	1
51	494	1
55	490	1
488	57	1
489	56	1
69	476	1
479	66	1
92	453	1
94	451	1
96	449	1
107	438	1
236	309	1
232	313	1
229	316	1
228	317	1
254	291	1
305	240	1
275	270	1
278	267	1
504	54	1
198	360	1
20	538	1
240	318	1
19	539	1
410	148	1
307	251	1
434	124	1
407	151	1
479	79	2
515	43	2
313	245	2
334	224	1
432	126	4
257	301	1
535	23	1
203	355	1
180	378	1
381	177	2
179	379	1
188	370	1
172	386	1
413	145	1
414	144	1
153	405	1
430	128	1
140	418	1
431	127	1
440	118	1
453	105	1
517	41	1
35	523	1
530	28	1
532	26	1
5	553	1
549	9	1
55	503	1
68	490	1
69	489	1
491	67	1
462	96	1
110	448	1
451	107	1
340	218	1
339	219	1
237	321	1
229	329	1
309	249	1
315	243	1
317	241	1
291	267	1
239	320	1
476	83	1
454	105	2
102	457	1
313	246	2
199	360	3
171	388	1
433	126	2
279	280	3
414	145	2
332	227	1
461	98	1
197	362	1
356	203	1
204	355	1
379	180	1
382	177	1
370	189	1
413	146	1
153	406	1
428	131	2
431	128	1
430	129	1
432	127	1
441	118	1
455	104	2
519	40	1
517	42	2
36	523	1
531	28	1
530	29	1
6	553	1
2	557	1
503	56	1
68	491	1
69	490	1
110	449	1
220	339	1
340	219	1
236	323	1
228	331	1
305	254	1
309	250	1
316	243	1
319	240	1
513	43	1
133	423	1
227	329	1
481	75	1
331	225	1
476	80	1
474	82	1
3	553	1
478	78	1
432	124	1
535	21	5
338	218	1
307	249	2
279	277	2
87	469	1
76	480	1
347	209	4
353	203	1
374	182	1
177	379	1
172	384	1
410	146	1
411	145	1
155	401	1
428	128	1
143	413	1
430	126	1
118	438	1
451	105	1
35	521	1
530	26	1
549	7	1
541	15	1
16	540	1
51	505	1
50	506	1
494	62	3
68	488	1
66	490	1
489	67	1
479	77	1
462	94	1
101	455	1
107	449	1
237	319	1
228	328	1
313	243	1
316	240	1
315	241	1
262	294	1
497	60	1
3	554	1
494	63	1
484	73	1
468	89	1
239	318	1
426	131	1
76	481	1
348	209	1
358	199	2
207	350	1
359	198	2
513	44	1
396	161	2
425	132	2
277	280	1
531	26	4
135	422	1
204	353	1
375	182	1
179	378	1
411	146	1
413	144	1
428	129	1
414	143	2
431	126	1
430	127	1
118	439	1
453	104	1
510	47	1
517	40	1
36	521	1
549	8	1
2	555	1
16	541	1
51	506	1
68	489	1
69	488	1
491	66	1
490	67	1
84	473	1
476	81	1
101	456	1
450	107	1
339	218	1
236	321	1
229	328	1
228	329	1
307	250	1
309	248	1
314	243	1
317	240	1
316	241	1
263	294	1
290	267	1
444	110	1
531	23	1
543	11	1
518	36	1
70	484	1
100	454	1
427	127	1
56	498	1
173	381	1
177	377	2
170	384	1
305	249	2
533	21	1
192	362	1
357	197	1
207	347	1
374	180	1
375	179	2
172	382	1
408	146	1
409	145	1
410	144	1
155	399	1
153	401	1
411	143	1
414	140	2
428	126	1
449	105	1
450	104	1
35	519	1
549	5	1
541	13	1
16	538	1
51	503	1
488	66	1
81	473	1
462	92	1
101	453	1
221	333	1
237	317	1
314	240	1
313	241	1
278	276	1
291	263	1
336	219	1
132	423	1
100	455	1
52	503	1
424	131	1
432	123	1
72	483	1
414	141	2
184	371	1
493	62	1
56	499	1
98	457	1
272	283	1
358	197	1
375	180	1
177	378	1
172	383	1
409	146	1
410	145	1
411	144	1
428	127	1
450	105	1
451	104	1
519	36	1
549	6	1
2	553	1
540	15	1
50	505	1
489	66	1
488	67	1
107	448	1
347	208	1
236	319	1
323	232	1
305	250	1
307	248	1
309	246	1
315	240	1
314	241	1
278	277	1
294	261	1
360	192	1
14	538	1
100	452	1
253	299	1
473	79	1
402	150	1
307	245	1
168	384	1
51	501	1
251	301	2
528	24	3
489	63	1
490	62	2
359	193	1
354	198	4
462	90	1
87	465	1
355	197	1
370	182	1
375	177	1
190	362	1
386	166	1
146	406	1
145	407	1
408	144	1
153	399	1
420	132	1
131	421	1
409	143	1
440	112	1
104	448	1
505	47	1
510	42	1
517	35	1
29	523	1
540	12	1
101	451	1
96	456	1
221	331	1
219	333	1
237	315	1
236	316	1
323	229	1
309	243	1
275	277	2
274	278	1
258	294	1
290	262	1
291	261	1
481	72	1
550	3	1
207	346	1
293	260	1
490	63	1
538	15	2
478	75	1
480	73	2
402	151	2
356	197	1
374	179	1
386	167	1
172	381	1
146	407	1
408	145	1
409	144	1
421	132	1
410	143	1
140	413	1
441	112	1
448	105	1
449	104	1
506	47	1
517	36	1
523	30	1
541	12	1
540	13	1
50	503	2
494	59	2
491	62	1
476	77	1
220	333	1
237	316	1
236	317	1
321	232	1
305	248	1
307	246	1
313	240	1
275	278	1
277	276	1
291	262	1
290	263	1
336	231	2
424	143	1
84	483	1
340	227	1
28	539	2
86	481	1
68	499	1
440	127	3
207	360	1
249	318	2
504	63	1
171	396	1
444	123	2
531	36	7
358	209	3
342	225	1
168	399	2
87	480	1
355	212	1
375	192	1
370	197	1
189	378	1
188	379	1
401	166	1
161	406	1
146	421	2
153	414	1
128	439	1
129	438	1
441	126	1
112	455	2
118	449	1
462	105	1
532	35	1
29	538	1
541	26	1
8	559	1
561	6	1
565	2	1
558	9	1
12	555	1
517	50	1
510	57	1
505	62	2
490	77	1
473	94	1
220	347	1
236	331	1
339	228	1
254	313	1
250	317	1
248	319	1
321	246	1
273	294	1
290	277	1
291	276	1
258	309	1
305	262	1
326	240	1
23	543	1
43	523	1
259	307	1
321	245	1
504	62	1
68	498	1
67	499	1
272	294	1
512	54	1
459	107	2
513	53	1
44	522	1
175	391	1
257	309	1
206	360	1
372	194	1
524	42	2
152	414	2
280	286	1
444	122	1
186	380	1
415	151	1
431	135	1
374	192	1
204	362	1
386	180	1
384	182	1
188	378	1
399	167	1
161	405	1
146	420	1
145	421	1
411	155	1
153	413	1
128	438	1
440	126	1
127	439	1
118	448	1
462	104	1
519	47	1
36	530	1
35	531	1
28	538	2
540	26	1
558	8	1
7	559	1
2	564	1
5	561	1
9	557	1
13	553	1
510	56	1
489	77	1
456	110	1
219	347	1
358	208	1
357	209	1
237	329	1
250	316	1
249	317	1
323	243	1
275	291	1
290	276	1
305	261	1
219	346	1
326	239	1
253	312	1
84	481	1
43	522	1
340	225	1
414	151	1
321	244	1
231	334	1
320	245	1
67	498	1
367	198	1
513	52	1
275	290	3
528	37	1
246	319	2
178	387	1
26	539	1
203	362	1
358	207	1
383	182	1
386	179	1
375	190	1
399	166	1
145	420	1
144	421	1
410	155	1
433	132	1
126	439	1
127	438	1
112	453	1
42	523	1
35	530	1
535	30	1
8	557	1
7	558	1
6	559	1
12	553	1
16	549	1
510	55	1
506	59	1
503	62	1
488	77	1
473	92	1
455	110	2
218	347	1
357	208	1
356	209	1
237	328	1
236	329	1
232	333	1
250	315	1
248	317	1
249	316	1
274	291	1
258	307	1
141	423	1
83	481	1
33	531	1
440	124	1
38	526	1
490	74	1
246	318	1
272	292	1
457	107	1
358	206	3
474	90	1
42	522	1
19	545	1
414	150	3
100	464	2
434	130	1
357	207	1
384	180	1
382	182	1
375	189	1
374	190	1
146	418	1
144	420	1
409	155	1
411	153	1
432	132	2
433	131	1
143	421	1
126	438	1
517	47	1
41	523	1
535	29	1
26	538	1
7	557	1
6	558	1
5	559	2
9	555	1
549	15	1
505	59	1
356	208	1
355	209	1
236	328	1
250	314	1
248	316	1
249	315	1
321	243	2
323	241	1
274	290	1
273	291	1
294	270	1
140	423	1
463	100	1
504	59	1
489	74	1
490	73	1
142	421	3
501	62	1
42	521	2
371	192	1
203	360	1
178	385	1
273	290	3
356	207	1
383	180	1
381	182	1
386	177	1
179	384	1
374	189	1
375	188	1
145	418	1
408	155	1
410	153	1
431	132	1
432	131	1
143	420	1
112	451	1
40	523	1
535	28	1
8	555	1
6	557	1
2	561	1
5	558	1
506	57	1
69	494	1
479	84	1
462	101	1
110	453	1
456	107	1
355	208	1
232	331	1
254	309	1
250	313	1
248	315	1
249	314	1
246	317	1
323	240	1
305	258	1
468	94	1
143	419	1
263	299	1
500	62	1
110	452	2
489	73	1
249	313	3
5	557	2
68	494	3
142	420	1
63	499	2
41	521	2
82	480	1
21	541	1
55	507	1
374	188	2
155	407	2
214	348	1
370	192	1
207	355	1
204	358	1
382	180	1
179	383	1
161	401	1
144	418	1
153	409	1
430	132	1
431	131	1
129	433	1
112	450	1
532	30	1
7	555	1
9	553	1
549	13	1
59	503	1
505	57	1
506	56	2
455	107	1
353	209	1
229	333	1
248	314	1
246	316	1
243	319	1
321	241	1
80	481	1
127	434	1
243	318	1
411	150	1
62	499	1
170	391	1
305	256	1
454	107	3
39	522	1
139	422	1
461	100	1
178	383	1
431	130	1
532	29	2
358	203	1
357	204	1
381	180	1
182	379	1
384	177	1
179	382	1
155	406	1
153	408	1
430	131	1
433	128	1
432	129	1
143	418	1
140	421	1
112	449	1
456	105	1
40	521	1
519	42	1
531	30	1
535	26	1
8	553	1
6	555	1
2	559	1
549	12	1
51	510	1
55	506	1
505	56	1
494	67	1
110	451	1
221	340	1
353	208	1
232	329	3
333	228	1
254	307	1
248	313	1
246	315	1
321	240	2
294	267	1
291	270	1
231	329	1
320	240	1
239	321	1
23	537	1
488	72	1
259	301	1
205	355	1
375	185	2
207	353	2
367	193	1
39	521	2
263	297	1
398	162	1
351	209	1
487	73	2
20	540	1
380	180	1
531	29	2
357	203	1
356	204	1
182	378	1
383	177	1
381	179	1
190	370	1
399	161	1
414	146	1
155	405	1
153	407	1
428	132	2
432	128	1
431	129	1
140	420	1
127	433	1
112	448	1
455	105	1
456	104	1
519	41	1
530	30	1
532	28	1
7	553	1
2	558	1
5	555	1
50	510	1
55	505	1
57	503	1
69	491	1
494	66	1
84	476	1
479	81	1
110	450	1
453	107	1
220	340	1
221	339	1
237	323	1
232	328	1
229	331	1
246	314	1
317	243	1
319	241	1
290	270	1
152	423	1
452	123	1
413	162	1
94	481	1
326	249	1
263	312	1
221	354	1
274	301	1
425	150	2
502	73	1
246	329	2
292	283	1
36	539	2
428	147	6
53	522	1
294	281	1
101	474	1
374	201	1
256	319	1
383	192	1
197	378	1
189	386	1
409	166	1
408	167	1
414	161	1
430	145	1
431	144	1
155	420	1
143	432	1
126	449	1
127	448	1
535	40	1
35	540	1
549	26	1
16	559	1
519	56	1
69	506	1
84	491	1
494	81	1
479	96	1
220	355	1
357	218	1
356	219	1
236	339	1
228	347	1
254	321	1
258	317	1
262	313	1
261	314	1
305	270	1
20	554	1
424	150	1
253	321	1
567	7	1
245	329	1
445	129	1
447	127	1
256	318	1
494	80	4
87	487	1
52	522	1
275	299	1
565	9	2
50	524	1
324	250	2
220	354	1
382	192	1
204	370	1
188	386	1
190	384	1
408	166	1
167	407	1
413	161	1
428	146	1
430	144	1
153	421	1
431	143	1
126	448	1
462	112	1
118	456	1
532	42	1
36	538	1
561	13	1
559	15	1
16	558	1
51	523	1
519	55	1
517	57	1
68	506	1
69	505	1
84	490	1
101	473	1
221	353	1
356	218	1
355	219	1
246	328	1
331	243	1
333	241	1
258	316	1
261	313	1
307	267	1
438	135	1
423	150	1
519	54	1
463	110	1
36	537	1
375	198	1
272	301	2
244	329	1
20	553	1
74	499	1
498	75	1
453	120	1
206	367	1
531	42	4
292	281	2
468	105	1
68	505	2
102	471	1
381	192	1
203	370	1
189	384	1
190	383	1
407	166	1
406	167	1
172	401	1
428	145	1
155	418	1
153	420	1
441	132	1
143	430	1
140	433	1
118	455	1
532	41	1
35	538	1
565	8	1
564	9	1
561	12	1
558	15	1
16	557	1
50	523	1
517	56	1
506	67	1
84	489	1
479	94	1
220	353	1
218	355	1
254	319	1
250	323	1
333	240	1
258	315	1
548	24	1
444	128	1
52	520	1
251	321	1
445	127	1
73	499	1
380	192	1
209	363	1
170	402	1
530	42	7
139	433	2
51	521	2
392	180	2
68	504	1
442	130	1
87	485	1
375	197	2
189	383	1
188	384	1
190	382	1
406	166	1
167	405	1
411	161	1
428	144	1
440	132	1
441	131	1
140	432	1
531	41	1
532	40	1
564	8	1
565	7	1
559	13	1
557	15	1
517	55	1
510	62	1
69	503	1
506	66	1
505	67	1
84	488	2
81	491	1
476	96	1
462	110	1
353	219	1
340	232	1
323	249	1
243	329	2
331	241	1
278	294	1
258	314	1
309	263	1
305	267	1
508	63	1
117	454	1
467	104	1
477	94	1
87	484	2
550	21	1
139	432	1
115	456	1
123	448	1
184	387	1
192	379	1
374	197	1
189	382	1
188	383	1
190	381	1
166	405	1
410	161	1
399	172	1
153	418	1
132	439	1
440	131	1
428	143	2
140	431	1
118	453	1
530	41	1
531	40	1
535	36	1
541	30	1
564	7	1
565	6	1
559	12	1
558	13	1
16	555	1
50	521	1
68	503	1
505	66	1
494	77	1
81	490	1
479	92	1
353	218	1
209	362	1
339	232	1
254	317	1
250	321	1
323	248	1
243	328	1
331	240	2
294	277	1
258	313	2
309	262	1
508	62	1
481	89	1
239	331	1
33	537	1
115	455	1
309	261	2
55	515	2
171	399	1
307	263	2
290	280	1
186	384	1
356	214	1
192	378	1
189	381	1
188	382	1
409	161	1
132	438	1
131	439	1
441	129	1
140	430	1
47	523	1
530	40	1
35	535	1
540	30	1
541	29	1
564	6	1
565	5	1
561	9	1
558	12	1
557	13	1
555	15	1
51	519	1
67	503	1
489	81	1
476	94	1
208	362	1
237	333	1
254	316	1
321	249	2
329	241	1
294	276	1
178	391	1
375	194	1
342	227	1
114	455	1
426	143	1
419	150	1
168	401	1
34	535	1
113	456	1
320	249	2
427	142	1
440	129	2
506	63	1
256	313	1
360	209	3
394	175	1
47	522	1
235	334	2
550	19	3
89	480	1
545	24	2
434	135	1
355	214	1
207	362	1
188	381	1
190	379	1
408	161	1
155	414	1
131	438	1
441	128	1
118	451	1
541	28	1
540	29	1
561	8	1
564	5	1
557	12	1
16	553	1
50	519	1
510	59	1
66	503	2
81	488	1
96	473	1
462	107	1
236	333	1
340	229	1
254	315	1
250	319	1
248	321	1
323	246	1
240	329	1
328	241	1
275	294	1
291	278	1
307	262	1
505	63	1
322	246	1
359	209	1
336	232	1
306	262	1
50	518	1
117	451	1
506	62	2
220	348	2
426	142	1
275	293	2
267	301	1
521	47	2
548	20	2
433	135	2
146	422	1
565	3	1
386	182	1
189	379	1
190	378	1
401	167	1
161	407	1
155	413	1
440	128	1
129	439	2
428	140	1
441	127	1
456	112	1
118	450	2
532	36	1
538	30	1
540	28	1
561	7	1
559	9	1
555	13	1
553	15	1
51	517	1
491	77	1
476	92	1
221	347	1
237	331	1
339	229	1
340	228	1
254	314	1
249	319	1
328	240	1
274	294	1
290	278	1
291	277	1
305	263	1
307	261	1
383	133	1
393	123	1
253	263	1
50	466	1
272	244	1
82	434	1
454	62	2
110	406	2
117	399	3
334	182	4
94	422	1
52	464	1
256	260	1
197	319	1
203	313	1
207	309	1
339	177	1
188	328	1
355	161	1
370	146	1
384	132	1
411	105	1
476	40	1
488	28	1
490	26	2
510	6	1
503	13	1
68	448	1
66	450	1
67	449	1
77	439	1
84	432	1
96	420	1
409	107	1
307	209	1
254	262	1
249	267	1
246	270	1
273	243	1
276	240	1
275	241	1
128	389	1
463	54	1
494	23	1
99	418	1
272	245	1
367	150	2
454	63	2
50	467	2
359	158	1
493	24	1
36	481	2
290	227	2
425	92	2
184	333	1
118	399	3
374	143	2
444	73	3
20	497	1
152	365	1
203	314	1
204	313	1
340	177	1
189	328	1
188	329	1
356	161	1
155	362	1
386	131	1
112	405	1
413	104	1
476	41	1
489	28	1
488	29	2
491	26	1
510	7	1
505	12	1
462	55	1
455	62	1
68	449	1
69	448	1
66	451	1
67	450	1
440	77	1
84	433	1
96	421	1
110	407	1
410	107	1
309	208	1
254	263	1
250	267	1
274	243	2
277	240	1
276	241	1
444	74	1
79	439	1
494	24	1
292	226	2
258	260	1
184	334	1
274	244	1
445	73	1
272	246	3
219	299	1
487	31	1
489	29	3
428	90	1
127	391	2
199	319	1
130	388	1
321	197	1
203	315	1
204	314	1
339	179	1
189	329	1
190	328	1
357	161	1
374	144	1
386	132	1
375	143	2
140	378	1
112	406	1
413	105	1
414	104	1
476	42	1
488	30	1
490	28	1
510	8	1
506	12	1
505	13	1
503	15	1
462	56	1
456	62	1
68	450	1
69	449	1
67	451	1
441	77	1
408	110	1
411	107	1
309	209	1
290	228	1
248	270	1
275	243	1
278	240	1
277	241	1
288	231	1
143	376	1
159	360	2
50	469	1
274	245	1
99	420	1
20	499	1
23	496	1
152	367	2
495	24	2
206	313	1
445	74	1
37	482	1
39	480	1
387	132	1
203	316	1
204	315	1
339	180	1
340	179	1
188	331	1
190	329	1
353	166	1
358	161	1
172	347	1
374	145	1
375	144	1
140	379	1
112	407	1
118	401	1
414	105	1
479	40	1
489	30	1
491	28	1
490	29	1
517	2	1
510	9	1
506	13	1
16	503	1
462	57	1
68	451	1
69	450	1
66	453	1
81	438	1
101	418	1
409	110	1
290	229	1
291	228	1
249	270	1
273	246	1
276	243	1
278	241	1
258	261	1
152	360	1
123	389	1
366	146	1
313	199	1
305	207	2
354	158	3
459	53	1
309	203	2
263	249	2
80	432	1
86	426	1
127	385	1
197	315	1
179	333	1
323	189	1
340	172	1
357	155	1
381	131	1
128	384	1
129	383	1
386	126	1
407	105	1
408	104	1
476	36	2
505	7	1
506	6	1
510	2	1
9	503	1
462	50	1
59	453	1
455	57	1
456	56	1
450	62	1
84	428	2
81	431	1
92	420	1
418	94	2
411	101	1
107	405	1
221	291	1
294	218	1
275	237	1
236	276	1
258	254	1
262	250	1
501	12	1
324	189	1
373	140	1
477	36	1
221	292	1
129	384	2
440	73	1
334	179	1
210	303	1
504	9	1
152	361	3
461	52	2
184	329	2
59	454	3
510	3	1
321	192	1
197	316	1
204	309	1
333	180	1
182	331	1
190	323	1
347	166	1
358	155	1
381	132	1
131	382	1
143	370	2
127	386	1
112	401	1
408	105	1
409	104	1
473	40	1
505	8	1
506	7	1
51	462	1
456	57	1
451	62	1
81	432	1
92	421	1
406	107	1
294	219	1
305	208	1
237	276	1
236	277	1
250	263	1
246	267	1
270	243	1
273	240	1
272	242	1
373	141	1
100	414	1
503	11	1
33	481	1
440	74	1
126	388	1
82	432	1
494	20	3
442	72	1
127	387	1
197	317	1
307	207	1
347	167	1
353	161	1
370	144	1
382	132	1
383	131	1
386	128	1
374	140	2
409	105	1
410	104	1
473	41	1
479	35	1
488	26	2
506	8	1
505	9	1
455	59	1
66	448	1
84	430	1
81	433	1
94	420	1
101	413	1
96	418	1
407	107	2
220	294	1
305	209	1
237	277	1
236	278	1
274	240	1
273	241	1
425	90	1
484	31	1
374	141	1
272	243	1
494	21	2
332	183	1
216	299	1
87	428	2
218	297	1
108	407	1
100	415	1
365	150	1
155	360	1
489	26	2
323	192	1
333	182	1
370	145	1
153	362	1
383	132	2
131	384	1
129	386	1
375	140	1
410	105	1
411	104	1
473	42	1
479	36	1
510	5	1
506	9	1
503	12	1
456	59	1
453	62	1
66	449	1
67	448	1
77	438	1
84	431	1
94	421	1
101	414	1
110	405	1
408	107	1
221	294	1
307	208	1
237	278	1
254	261	1
248	267	1
275	240	1
274	241	1
511	13	1
374	150	1
141	383	1
444	80	1
19	505	1
3	521	2
445	79	2
43	481	2
426	98	1
206	318	1
299	225	1
257	267	3
398	126	1
177	347	2
59	465	1
103	421	1
203	321	1
207	317	1
358	166	1
357	167	1
146	378	1
145	379	1
143	381	2
140	384	1
118	406	1
420	104	1
488	36	1
35	489	1
494	30	1
517	7	1
519	5	1
51	473	1
462	62	2
68	456	1
69	455	1
440	84	1
432	92	1
430	94	1
428	96	1
414	110	2
305	219	1
208	316	1
315	209	2
254	270	1
274	250	1
248	276	1
275	249	1
278	246	1
263	261	1
444	81	1
505	20	1
373	152	1
393	132	1
3	522	1
312	213	1
280	245	1
262	263	1
258	267	1
276	249	1
277	248	1
275	250	1
316	209	1
317	208	1
305	220	1
418	107	1
431	94	1
433	92	1
207	318	1
434	91	1
158	367	1
274	251	2
175	350	1
307	218	2
399	126	3
284	241	1
146	379	3
29	496	5
479	46	1
489	36	2
333	192	1
197	328	1
204	321	1
358	167	1
353	172	1
381	144	1
155	370	1
143	382	1
413	112	1
118	407	1
420	105	1
421	104	1
35	490	1
517	8	1
519	6	1
2	523	1
510	15	1
69	456	1
77	448	1
441	84	1
152	374	1
393	133	1
23	503	1
108	418	1
515	11	1
43	483	1
106	420	1
333	193	2
20	506	1
334	192	1
277	249	1
278	248	1
250	276	1
294	232	1
290	236	1
317	209	1
307	219	1
305	221	1
96	430	1
432	94	1
77	449	1
50	476	2
16	510	1
517	9	1
5	521	1
519	7	1
35	491	1
36	490	1
479	47	1
421	105	2
118	408	1
414	112	1
399	127	2
140	386	1
143	383	1
144	382	1
381	145	1
179	347	1
207	319	1
323	203	1
197	329	1
504	22	1
63	464	1
517	10	1
59	468	1
494	33	1
50	477	1
178	349	1
148	379	1
278	249	1
250	277	1
254	273	1
291	236	1
290	237	1
208	319	1
309	218	1
220	307	1
431	96	1
77	450	1
51	476	1
6	521	1
519	8	1
491	36	1
118	409	1
126	401	1
143	384	1
399	128	1
153	374	1
144	383	1
145	382	1
381	146	1
355	172	1
339	188	1
347	180	1
204	323	1
454	73	4
484	43	1
420	107	3
68	459	1
334	193	4
175	352	1
338	189	1
139	388	1
24	503	2
419	108	1
209	318	3
480	47	1
206	321	1
433	94	2
294	226	1
5	515	1
393	127	1
258	262	1
274	246	1
250	270	1
291	229	1
413	107	1
410	110	1
428	92	1
81	439	1
67	453	1
69	451	1
505	15	1
494	26	2
491	29	1
490	30	1
479	41	1
473	47	1
408	112	1
375	145	1
374	146	1
353	167	1
189	331	1
340	180	1
204	316	1
203	317	1
323	197	1
192	328	1
129	391	2
447	73	1
489	31	1
170	350	1
207	313	2
370	150	2
39	481	1
342	178	1
37	483	1
277	243	2
518	2	1
256	264	1
186	334	1
518	3	1
132	389	1
393	128	1
39	482	1
119	402	1
258	263	1
278	243	1
275	246	1
273	248	1
254	267	1
313	208	1
414	107	1
411	110	1
101	420	1
440	81	1
66	455	1
68	453	1
462	59	1
16	505	1
506	15	1
2	519	1
491	30	1
479	42	1
409	112	1
140	381	1
143	378	1
375	146	1
355	166	1
190	331	1
188	333	1
339	182	1
204	317	1
207	314	1
192	329	1
447	74	2
490	31	1
32	489	1
272	249	1
413	108	1
17	504	2
394	127	1
168	353	1
392	129	3
432	89	2
20	501	1
186	335	1
168	354	1
133	389	1
68	454	1
518	4	1
193	329	1
415	107	1
493	29	1
460	62	1
479	43	1
325	197	2
395	127	1
276	246	1
273	249	1
274	248	1
294	228	1
290	232	1
313	209	2
314	208	1
101	421	1
428	94	1
430	92	1
441	81	1
84	438	1
67	455	1
66	456	1
69	453	1
16	506	1
510	12	1
517	5	2
494	28	1
418	104	1
410	112	1
140	382	1
143	379	1
144	378	1
355	167	1
356	166	1
189	333	1
340	182	1
32	490	1
326	196	1
396	126	1
235	287	1
159	363	2
42	480	2
207	315	3
203	319	2
188	334	1
169	353	1
391	132	1
373	150	1
100	423	1
518	5	1
419	104	1
42	481	1
399	124	1
290	233	1
313	210	1
262	261	1
277	246	1
274	249	1
275	248	1
273	250	1
294	229	1
291	232	1
314	209	1
315	208	1
305	218	1
431	92	1
84	439	1
456	67	1
68	455	1
50	473	1
510	13	1
2	521	1
517	6	1
494	29	2
35	488	1
476	47	1
418	105	1
118	405	1
411	112	1
140	383	2
153	370	1
144	379	1
145	378	1
161	362	1
356	167	1
357	166	1
190	333	1
204	319	1
207	316	1
331	192	1
170	353	1
143	380	1
142	381	1
272	251	2
280	243	1
135	388	1
103	420	1
413	110	2
383	150	1
393	140	1
519	14	1
110	423	1
114	419	1
11	522	1
259	274	1
504	29	1
502	31	1
367	166	1
477	56	1
102	431	1
263	270	1
258	275	1
290	243	1
305	228	1
219	314	1
218	315	1
220	313	1
101	432	1
94	439	1
441	92	1
84	449	1
456	77	1
476	57	1
517	16	1
12	521	1
2	531	1
505	28	1
503	30	1
491	42	1
428	105	1
112	421	1
127	406	1
126	407	1
128	405	1
401	132	1
155	378	1
356	177	1
353	180	1
204	329	1
354	179	2
309	224	1
426	107	1
454	79	2
358	175	1
249	284	1
529	4	1
186	347	1
334	199	3
403	130	1
113	420	2
80	452	1
508	24	2
262	270	1
291	241	1
254	278	1
323	209	1
219	313	1
218	314	1
101	431	1
94	438	1
440	92	1
81	451	1
84	448	1
455	77	1
476	56	2
473	59	1
517	15	1
519	13	1
9	523	1
2	530	2
506	26	1
503	29	1
491	41	1
428	104	2
118	414	1
112	420	1
127	405	1
126	406	1
131	401	1
153	379	1
386	146	1
353	179	1
355	177	1
204	328	1
340	192	1
490	42	3
249	283	1
200	332	1
19	513	1
203	329	3
334	198	3
258	274	2
171	361	1
98	434	1
253	282	1
290	245	1
117	418	1
80	455	2
4	531	1
201	334	1
206	329	1
152	383	2
392	143	1
393	142	1
258	277	1
273	262	1
274	261	1
294	241	1
307	228	1
219	316	1
218	317	1
221	314	1
220	315	1
428	107	1
96	439	1
441	94	1
84	451	1
473	62	1
479	56	1
476	59	1
16	519	1
12	523	1
5	530	1
506	29	1
505	30	1
494	41	1
488	47	1
431	104	1
430	105	1
408	127	1
409	126	1
129	406	1
128	407	1
153	382	1
374	161	1
188	347	1
356	179	1
358	177	1
353	182	1
355	180	1
204	331	1
207	328	1
384	151	2
68	467	1
139	396	1
385	150	1
34	501	1
310	225	1
442	93	2
155	380	1
321	214	1
489	46	1
393	141	1
115	419	1
68	466	1
11	523	1
168	366	1
17	517	1
143	391	2
102	432	1
258	276	1
273	261	1
294	240	1
291	243	1
305	229	1
219	315	1
218	316	1
221	313	1
220	314	1
96	438	1
101	433	1
440	94	1
81	453	1
84	450	1
479	55	1
519	15	1
521	13	1
532	2	1
505	29	1
506	28	1
494	40	1
430	104	1
127	407	1
408	126	1
129	405	1
128	406	1
153	381	1
155	379	1
172	362	1
355	179	1
357	177	1
203	331	1
399	135	2
87	447	1
335	199	1
113	421	2
505	24	1
140	389	1
454	75	1
518	11	1
370	159	1
510	19	1
108	421	1
5	524	1
247	282	1
249	280	1
47	482	2
262	267	1
275	254	1
321	208	1
220	309	1
96	433	1
101	428	1
81	448	1
462	67	1
473	56	1
479	50	1
517	12	1
6	523	1
8	521	1
503	26	1
35	494	1
489	40	1
488	41	1
411	118	1
143	386	1
128	401	1
374	155	1
145	384	1
383	146	1
357	172	1
167	362	1
339	190	1
340	189	1
347	182	1
283	246	1
474	55	2
33	496	1
407	122	1
98	431	2
63	465	1
81	447	1
288	240	1
251	277	1
206	322	1
210	318	1
424	104	1
168	360	1
229	299	1
34	494	1
508	20	2
102	426	1
261	267	1
258	270	1
250	278	1
254	274	1
237	291	1
309	219	1
221	307	1
110	418	1
96	432	1
77	451	1
462	66	1
55	473	1
519	9	1
5	523	1
7	521	1
488	40	1
410	118	1
127	401	1
399	129	1
144	384	1
145	383	1
146	382	1
356	172	1
166	362	1
340	188	1
339	189	1
207	321	1
197	331	1
256	272	3
169	359	1
108	420	1
421	107	4
454	74	2
481	47	1
225	303	1
204	324	1
153	375	2
317	211	2
220	308	1
209	319	2
321	210	1
50	481	1
112	419	1
488	43	1
259	272	1
261	270	1
258	273	1
290	241	1
291	240	1
254	277	1
237	294	1
323	208	1
218	313	1
110	421	1
101	430	1
92	439	1
81	450	1
462	69	1
476	55	1
519	12	1
8	523	1
505	26	1
503	28	1
491	40	1
490	41	1
118	413	1
126	405	1
153	378	1
386	145	1
370	161	1
203	328	1
339	192	1
32	499	1
380	151	2
322	209	2
354	177	4
399	132	4
489	42	4
3	528	4
129	402	1
87	444	1
80	451	1
127	404	1
103	428	1
141	389	1
117	413	1
426	104	1
370	160	1
504	26	1
82	448	1
79	451	4
320	210	2
98	432	1
39	491	1
263	267	1
290	240	1
254	276	1
236	294	1
321	209	1
221	309	1
110	420	1
92	438	1
81	449	1
77	453	1
68	462	1
473	57	1
51	479	1
517	13	1
9	521	1
7	523	1
494	36	2
490	40	1
489	41	1
112	418	1
129	401	1
399	131	1
375	155	2
144	386	1
146	384	3
358	172	1
340	190	1
353	177	1
207	323	1
197	333	1
31	499	1
170	360	1
231	299	1
43	487	1
488	42	3
315	215	3
152	389	1
331	210	1
518	23	1
4	537	1
426	115	1
418	123	1
17	524	1
434	107	1
39	502	1
263	278	1
274	267	1
291	250	1
313	228	1
309	232	1
305	236	1
333	208	1
323	218	1
220	321	1
431	110	1
440	101	1
92	449	1
68	473	1
479	62	1
50	491	1
51	490	1
532	9	1
535	6	1
35	506	1
505	36	1
494	47	1
414	127	1
140	401	1
413	128	1
410	131	1
409	132	1
155	386	1
374	167	1
375	166	1
353	188	1
179	362	1
292	249	1
359	182	1
87	454	6
19	522	1
42	499	2
348	193	1
480	61	1
428	113	1
313	227	1
59	481	1
426	114	1
419	121	2
263	277	1
262	278	1
273	267	1
291	249	1
290	250	1
331	209	1
321	219	1
221	319	1
433	107	1
430	110	1
101	439	1
92	448	1
84	456	1
473	67	1
50	490	1
51	489	1
531	9	1
535	5	1
2	538	1
532	8	1
510	30	1
35	505	1
428	112	2
413	127	1
414	126	1
411	129	2
409	131	1
408	132	1
161	379	1
374	166	1
358	182	1
207	333	2
294	246	2
19	521	2
119	421	1
396	144	1
222	318	1
118	422	1
526	14	2
450	90	1
326	214	1
260	280	1
288	255	1
375	168	1
59	484	1
393	150	1
529	14	1
463	80	1
468	75	1
454	89	1
225	318	1
115	428	1
141	402	1
350	193	1
207	336	1
421	122	1
276	267	1
273	270	1
315	228	1
229	314	1
307	236	1
220	323	1
110	433	1
94	449	1
92	451	1
462	81	1
476	67	2
55	488	1
530	13	1
531	12	1
5	538	1
2	541	1
535	8	1
517	26	2
40	503	1
104	439	1
438	105	1
431	112	1
414	129	1
411	132	1
399	144	1
161	382	1
190	353	1
188	355	1
204	339	1
340	203	1
294	249	2
63	480	3
18	525	2
272	271	1
470	73	1
123	420	1
334	209	5
504	39	1
22	521	1
180	363	1
392	151	2
518	24	1
5	537	1
531	11	1
428	114	1
505	37	1
122	420	1
419	123	2
275	267	1
294	248	1
314	228	1
313	229	1
305	237	1
333	209	1
323	219	1
221	321	1
441	101	1
94	448	1
92	450	1
476	66	1
69	473	1
51	491	1
530	12	1
535	7	1
506	36	1
438	104	1
430	112	1
399	143	1
413	129	1
414	128	2
411	131	1
410	132	1
370	172	1
381	161	1
375	167	1
353	189	1
362	180	1
339	203	1
391	151	2
207	335	1
425	117	1
432	110	2
301	241	3
2	540	2
414	123	1
68	469	1
493	44	1
395	142	1
267	270	1
261	276	1
274	263	1
275	262	1
294	243	1
291	246	1
309	228	1
305	232	1
208	329	1
218	319	1
221	316	1
220	317	1
430	107	1
441	96	1
81	456	1
84	453	1
16	521	1
532	5	1
535	2	1
531	6	1
530	7	1
490	47	1
433	104	1
432	105	1
410	127	1
411	126	1
408	129	1
409	128	1
131	406	1
132	405	1
153	384	1
155	382	1
370	167	1
190	347	1
358	179	1
355	182	1
357	180	1
204	333	1
340	197	1
506	31	1
209	328	2
205	332	1
459	78	1
37	500	7
22	515	1
387	150	1
203	334	1
68	468	1
326	210	1
33	503	1
424	112	1
395	141	1
338	198	1
427	109	1
258	278	1
273	263	1
274	262	1
275	261	1
290	246	1
307	229	1
208	328	1
219	317	1
221	315	1
220	316	1
440	96	1
81	455	1
479	57	1
521	15	1
13	523	1
5	531	3
6	530	1
510	26	1
506	30	1
494	42	2
489	47	1
432	104	1
431	105	1
118	418	1
409	127	1
410	126	1
129	407	1
408	128	1
131	405	1
153	383	1
155	381	1
375	161	1
189	347	1
357	179	1
356	180	1
203	333	1
339	197	1
207	329	7
370	166	2
354	182	1
359	177	1
512	24	1
428	108	2
257	279	2
171	365	2
272	264	1
256	280	1
64	475	1
519	20	1
424	115	1
434	105	1
326	213	1
493	46	1
100	439	1
185	354	1
263	276	1
262	277	1
278	261	1
290	249	1
291	248	1
307	232	1
208	331	1
218	321	1
220	319	1
432	107	1
101	438	1
84	455	1
462	77	1
66	473	1
51	488	1
16	523	1
532	7	1
531	8	1
510	29	1
36	503	3
118	421	1
413	126	1
399	140	1
410	129	1
411	128	1
408	131	1
407	132	1
153	386	1
161	378	1
177	362	1
357	182	1
347	192	1
256	283	1
466	73	1
119	420	1
41	498	1
530	9	4
50	489	2
389	150	3
155	384	4
178	361	1
178	360	1
395	143	1
83	455	1
424	114	1
426	112	1
42	496	1
313	225	1
56	482	1
355	183	1
262	276	1
277	261	1
275	263	1
290	248	1
309	229	1
209	329	1
219	319	1
221	317	1
431	107	1
428	110	1
476	62	1
479	59	1
50	488	1
523	15	1
532	6	1
531	7	1
530	8	1
510	28	1
35	503	1
491	47	2
433	105	1
118	420	1
411	127	1
410	128	1
131	407	1
406	132	1
155	383	1
356	182	1
207	331	1
32	506	1
292	246	2
359	179	2
139	399	2
297	241	1
222	316	1
168	370	1
409	129	2
518	20	2
358	180	2
73	465	1
203	335	1
403	135	1
580	30	1
548	62	1
596	14	1
4	606	1
143	467	1
7	603	1
599	11	1
366	244	1
5	605	1
291	319	1
294	316	1
340	270	1
263	347	1
370	240	2
248	362	1
356	254	1
382	228	1
381	229	1
232	378	1
374	236	1
401	209	1
69	541	1
57	553	1
55	555	1
51	559	1
598	12	1
6	604	1
581	29	1
506	104	1
505	105	2
479	131	1
155	455	1
172	438	1
161	449	1
190	420	1
189	421	1
431	179	1
433	177	1
428	182	1
430	180	1
204	406	1
413	197	1
418	192	1
440	170	2
292	318	1
19	591	2
503	107	2
277	333	3
89	521	4
203	407	2
548	63	1
265	346	1
80	531	1
312	299	1
488	123	1
366	245	1
251	360	1
504	107	1
20	591	1
592	19	3
290	321	1
294	317	1
258	353	1
278	333	1
370	241	1
249	362	1
254	357	1
383	228	1
229	382	1
232	379	1
375	236	1
237	374	1
510	101	1
517	94	1
519	92	1
81	530	1
549	62	2
56	555	1
50	561	1
598	13	1
2	609	1
7	604	1
585	26	1
581	30	1
576	35	1
564	47	1
506	105	1
479	132	1
155	456	1
172	439	1
161	450	1
190	421	1
432	179	1
431	180	1
204	407	1
408	203	1
414	197	1
5	606	3
402	209	1
143	468	5
39	572	2
110	501	1
580	31	2
400	211	1
189	422	1
264	347	1
256	355	1
219	389	1
5	603	1
494	114	1
307	301	1
440	168	1
143	465	1
584	24	1
508	100	1
579	29	1
109	499	1
502	106	1
291	317	1
294	314	1
261	347	1
277	331	1
275	333	1
246	362	1
358	250	1
229	379	2
399	209	1
531	77	1
67	541	1
549	59	1
55	553	1
50	558	1
51	557	1
2	606	1
8	600	1
561	47	1
503	105	1
118	490	1
479	129	3
476	132	1
153	455	1
155	453	1
462	146	1
441	167	1
190	418	1
188	420	1
431	177	1
428	180	1
207	401	1
203	405	1
411	197	1
576	32	1
87	521	3
280	328	1
381	227	1
127	481	3
500	108	1
23	585	1
68	540	3
545	63	6
260	348	1
579	30	1
529	80	1
239	370	1
494	115	1
477	132	1
274	335	1
366	243	1
504	105	1
129	480	1
426	183	1
127	482	3
567	42	1
290	319	1
294	315	1
339	270	1
262	347	1
276	333	1
278	331	1
254	355	1
381	228	1
401	208	1
517	92	1
532	77	1
69	540	1
68	541	1
56	553	1
50	559	1
600	9	1
5	604	1
581	28	1
505	104	1
118	491	1
153	456	1
161	448	1
188	421	1
189	420	1
430	179	1
432	177	1
204	405	1
203	406	1
249	360	1
256	353	1
54	555	1
289	320	1
358	251	1
51	558	2
18	591	5
155	454	1
231	383	1
539	75	1
531	83	1
159	455	1
253	361	1
603	11	2
315	299	1
490	124	1
193	421	1
506	108	1
594	20	1
431	183	1
291	323	1
305	309	1
267	347	1
353	261	1
356	258	1
274	340	1
275	339	1
374	240	1
386	228	1
232	382	1
236	378	1
209	405	1
406	208	1
84	530	1
558	56	1
57	557	1
59	555	1
55	559	1
50	564	1
16	598	1
609	5	1
8	606	1
585	29	1
510	104	1
488	126	1
453	161	1
166	448	1
432	182	1
410	204	1
207	407	1
411	203	1
247	367	6
358	256	2
324	290	1
218	396	1
583	31	4
42	572	1
282	332	1
371	243	1
2	612	2
494	121	1
455	160	1
76	539	1
201	414	1
432	183	1
294	321	1
262	353	1
258	357	1
339	276	1
275	340	1
374	241	1
375	240	1
386	229	1
232	383	2
236	379	1
237	378	1
406	209	1
208	407	1
505	110	1
519	96	1
92	523	1
84	531	1
77	538	1
549	66	1
62	553	1
559	56	1
558	57	1
50	565	1
51	564	1
600	15	1
609	6	1
587	28	1
585	30	1
112	503	2
489	126	1
462	153	1
167	448	1
166	449	1
177	438	1
433	182	1
411	204	1
408	207	1
197	418	1
170	445	1
32	583	3
354	261	1
488	127	3
535	80	3
510	105	2
9	606	2
463	152	2
94	521	2
464	151	1
260	355	1
393	219	1
592	20	1
131	481	1
184	428	1
21	591	1
5	607	1
488	124	1
427	185	1
291	321	1
305	307	1
273	339	1
250	362	1
254	358	1
384	228	1
383	229	1
375	237	1
81	531	1
535	77	1
57	555	1
59	553	1
55	557	1
600	12	1
6	606	1
8	604	1
576	36	1
565	47	3
118	494	1
440	172	1
161	451	1
433	179	1
430	182	1
432	180	1
204	408	1
207	405	1
409	203	1
420	192	1
32	580	1
283	329	1
294	318	1
51	561	2
279	333	1
505	107	5
461	151	1
356	256	1
33	580	1
414	199	1
481	132	1
508	105	2
297	316	1
290	323	1
294	319	1
258	355	1
273	340	1
274	339	1
370	243	1
229	384	1
232	381	1
208	405	1
506	107	1
110	503	1
517	96	1
519	94	1
92	521	1
532	81	1
557	56	1
55	558	1
598	15	1
600	13	1
9	604	1
611	2	1
7	606	1
587	26	1
585	28	1
140	473	1
441	172	1
431	182	1
433	180	1
204	409	1
207	406	1
410	203	1
421	192	1
75	538	2
41	572	1
209	404	1
440	173	4
333	280	1
206	407	1
463	150	2
19	594	3
391	227	1
392	226	1
80	538	1
115	503	1
251	367	1
494	124	1
354	264	1
5	613	2
476	142	1
290	328	1
357	261	1
263	355	2
356	262	1
340	278	1
240	378	1
375	243	1
248	370	1
232	386	1
236	382	1
237	381	1
409	209	1
410	208	1
399	219	1
517	101	1
541	77	1
69	549	1
561	57	1
59	559	1
12	606	1
609	9	1
2	616	1
612	6	1
611	7	1
576	42	1
506	112	1
491	127	2
490	128	1
473	145	1
451	167	1
190	428	1
188	430	1
179	439	1
441	177	1
438	180	1
204	414	1
411	207	1
197	421	1
489	129	2
283	335	1
305	313	2
100	518	3
594	24	2
19	599	1
545	73	2
117	501	1
233	385	1
256	363	1
100	519	1
36	583	1
259	360	1
354	265	1
477	142	1
291	328	1
290	329	1
305	314	1
358	261	1
356	263	1
357	262	1
378	241	1
379	240	1
370	249	2
236	383	1
237	382	1
410	209	1
411	208	1
218	401	1
220	399	1
96	523	1
81	538	1
84	535	1
66	553	1
557	62	1
564	55	1
604	15	1
13	606	1
614	5	1
612	7	1
611	8	1
28	591	1
479	140	1
476	143	2
491	128	1
488	131	1
473	146	1
453	166	1
431	188	1
430	189	1
440	179	1
180	439	1
490	129	2
395	224	4
118	501	2
572	47	1
340	279	1
20	599	1
518	101	1
272	347	1
251	365	1
554	62	1
315	301	1
596	20	1
454	162	1
33	583	1
580	36	1
184	432	1
527	89	1
26	590	1
113	503	1
129	487	1
560	56	1
307	309	1
355	261	1
353	263	1
258	358	1
340	276	1
339	277	1
375	241	1
370	246	1
254	362	1
232	384	1
237	379	1
408	208	1
506	110	1
535	81	1
532	84	1
549	67	1
559	57	1
59	557	1
55	561	1
51	565	1
16	600	1
12	604	1
611	5	1
2	614	1
609	7	1
587	29	1
35	581	1
576	40	1
490	126	1
476	140	1
143	473	1
488	128	1
455	161	1
167	449	1
450	166	1
428	188	1
177	439	1
207	409	1
203	413	1
489	127	2
283	333	1
32	584	1
63	553	2
256	360	3
592	24	7
407	209	3
233	383	1
356	260	1
63	554	1
375	242	1
80	537	1
4	613	1
11	606	1
114	503	1
567	50	1
494	123	3
251	366	1
323	294	1
347	270	1
356	261	1
262	355	1
340	277	1
339	278	1
374	243	1
236	381	1
408	209	1
409	208	1
510	107	1
96	521	1
94	523	1
540	77	1
68	549	1
555	62	1
561	56	1
558	59	1
604	13	1
5	612	1
2	615	1
611	6	1
609	8	1
26	591	1
587	30	1
581	36	1
576	41	1
505	112	1
491	126	1
488	129	1
489	128	1
462	155	1
473	144	1
456	161	1
167	450	1
451	166	1
428	189	1
179	438	1
440	177	3
204	413	1
410	207	1
414	203	1
197	420	1
490	127	3
170	447	2
467	150	2
275	342	2
19	598	3
399	218	2
580	37	3
403	214	1
126	496	1
608	14	1
515	107	1
518	104	1
19	603	1
17	605	1
321	301	1
472	150	1
460	162	1
245	377	1
426	196	1
294	328	1
291	331	1
309	313	1
307	315	1
305	317	1
355	267	1
275	347	1
381	241	1
382	240	1
243	379	1
374	248	1
236	386	1
413	209	1
414	208	1
221	401	1
101	521	1
530	92	1
81	541	1
84	538	1
67	555	1
69	553	1
565	57	1
16	606	1
609	13	1
6	616	1
615	7	1
614	8	1
35	587	1
581	41	1
517	105	2
510	112	1
479	143	2
494	128	2
491	131	1
490	132	1
476	146	1
172	450	1
455	167	1
456	166	1
190	432	1
440	182	1
204	418	1
430	192	1
580	42	1
272	350	2
189	433	3
338	284	1
118	504	1
518	105	1
80	543	1
309	314	1
307	316	1
356	267	1
261	362	1
276	347	1
382	241	1
383	240	1
374	249	1
375	248	1
237	386	1
414	209	1
218	405	1
531	92	1
66	557	1
68	555	1
561	62	1
564	59	1
611	12	1
614	9	1
7	616	1
615	8	1
36	587	2
581	42	1
576	47	1
519	104	1
118	505	1
494	129	1
491	132	1
479	144	1
172	451	1
462	161	1
456	167	1
190	433	1
441	182	1
203	420	1
431	192	1
305	318	1
294	329	2
515	108	4
290	333	2
159	464	1
51	572	1
353	270	2
171	452	1
343	280	1
579	41	1
231	389	1
83	537	1
321	299	1
291	329	1
307	313	1
305	315	1
353	267	1
357	263	1
358	262	1
258	362	1
273	347	1
379	241	1
374	246	1
250	370	1
236	384	1
237	383	1
411	209	1
219	401	1
221	399	1
510	110	1
519	101	1
67	553	1
558	62	1
564	56	1
561	59	1
565	55	1
16	604	1
611	9	1
615	5	1
614	6	1
612	8	1
29	591	1
35	585	1
494	126	1
491	129	1
489	131	1
488	132	1
476	144	1
172	448	1
453	167	1
190	430	1
188	432	1
431	189	1
441	179	1
182	438	1
440	180	1
207	413	1
428	192	1
359	261	1
513	107	1
21	599	1
605	15	1
340	280	1
155	465	1
233	387	1
64	557	1
232	389	1
324	297	1
542	79	1
3	618	3
290	331	1
307	314	1
305	316	1
358	263	1
274	347	1
381	240	1
243	378	1
375	246	1
237	384	1
413	208	1
220	401	1
81	540	1
66	555	1
68	553	1
559	62	1
565	56	1
564	57	1
609	12	1
612	9	1
5	616	1
615	6	1
614	7	1
591	30	1
36	585	1
581	40	1
517	104	1
118	503	1
494	127	2
490	131	1
489	132	1
476	145	1
172	449	1
455	166	1
190	431	1
188	433	1
182	439	1
441	180	1
207	414	1
203	418	1
292	329	1
474	147	4
206	415	1
251	370	1
189	432	2
606	15	2
334	287	2
10	617	1
530	97	1
70	557	1
494	133	1
89	538	1
160	467	1
616	11	1
520	107	1
599	28	1
326	301	1
431	196	1
313	314	1
357	270	1
274	353	1
386	241	1
384	243	2
381	246	1
249	378	1
248	379	1
399	228	1
418	209	1
408	219	1
409	218	1
221	406	1
220	407	1
517	110	1
531	96	1
561	66	1
69	558	1
68	559	1
565	62	1
576	51	1
611	16	1
612	15	1
614	13	1
615	12	1
625	2	1
598	29	1
36	591	1
42	585	1
40	587	1
104	523	1
172	455	1
188	439	1
189	438	1
179	448	1
177	450	1
207	420	1
430	197	1
292	335	1
294	333	2
535	92	5
501	126	1
290	336	1
272	354	1
265	361	1
612	14	1
100	526	1
83	543	1
23	603	1
5	621	1
503	123	1
159	467	1
99	527	1
579	47	1
249	377	1
292	334	4
309	317	1
307	319	1
305	321	1
356	270	1
273	353	1
386	240	1
383	243	1
248	378	1
418	208	1
219	407	1
408	218	1
221	405	1
220	406	1
519	107	1
96	530	1
532	94	1
549	77	1
67	559	1
69	557	1
68	558	1
564	62	1
576	50	1
611	15	1
614	12	1
600	26	1
598	28	1
35	591	1
585	41	1
521	105	1
494	132	4
153	473	1
188	438	1
177	449	1
158	468	2
246	380	3
127	499	3
143	483	5
308	318	1
277	349	1
476	150	2
583	43	1
535	90	1
265	360	1
393	232	1
4	621	1
259	366	1
445	180	1
127	498	1
294	331	1
309	316	1
355	270	1
358	267	1
263	362	1
278	347	1
384	241	1
382	243	1
246	379	1
375	250	1
219	406	1
218	407	1
220	405	1
531	94	1
84	541	1
66	559	1
68	557	1
16	609	1
612	13	1
9	616	1
2	623	1
585	40	1
521	104	1
494	131	2
479	146	1
172	453	1
177	448	1
204	421	1
207	418	1
428	197	1
433	192	1
583	42	1
272	353	1
292	333	1
256	369	1
459	166	1
67	558	2
594	31	1
143	482	1
393	231	1
503	121	1
263	361	1
613	11	2
143	481	2
52	572	1
17	607	1
152	472	1
136	488	1
462	162	1
5	619	1
142	482	1
291	333	1
309	315	1
307	317	1
305	319	1
357	267	1
262	362	1
277	347	1
383	241	1
384	240	1
381	243	1
246	378	1
375	249	1
374	250	1
254	370	1
219	405	1
218	406	1
517	107	2
101	523	1
530	94	1
532	92	1
84	540	1
67	557	1
66	558	1
69	555	1
565	59	1
609	15	1
611	13	1
612	12	1
615	9	1
8	616	1
598	26	1
519	105	1
118	506	1
479	145	1
204	420	1
432	192	1
170	454	1
424	200	1
257	367	1
272	352	1
203	421	2
592	32	1
264	360	1
494	130	1
103	521	1
354	277	1
481	150	1
108	523	1
26	605	1
524	107	1
575	56	1
205	426	1
371	260	1
340	291	1
314	317	1
315	316	1
370	261	1
355	276	1
353	278	1
358	273	1
357	274	1
356	275	1
249	382	1
248	383	1
250	381	1
399	232	1
218	413	1
410	221	1
220	411	1
110	521	1
535	96	1
101	530	1
564	67	1
565	66	1
576	55	1
50	581	1
16	615	1
616	15	1
625	6	1
8	623	1
40	591	1
519	112	1
505	126	1
140	491	1
128	503	1
476	155	1
441	190	1
182	449	1
451	180	1
428	203	1
192	439	1
313	318	1
504	127	2
488	143	5
18	612	1
162	468	1
334	296	1
50	580	1
518	112	1
619	11	1
136	494	1
479	151	1
291	339	1
290	340	1
314	316	1
313	317	1
309	321	1
307	323	1
353	277	1
357	273	1
356	274	1
275	355	1
249	381	1
248	382	1
229	401	1
421	209	1
411	219	1
221	409	1
410	220	1
107	523	1
92	538	1
549	81	1
77	553	1
564	66	1
69	561	1
16	614	1
615	15	1
625	5	1
2	628	1
7	623	1
26	604	1
600	30	1
127	503	1
140	490	1
440	190	1
441	189	1
179	451	2
453	177	1
182	448	1
450	180	1
197	433	1
192	438	1
246	384	3
256	374	1
358	272	2
260	370	3
369	261	1
504	126	1
507	123	2
108	522	2
301	329	2
442	188	1
186	444	1
497	132	1
626	3	1
615	14	1
100	529	1
23	606	1
174	455	1
384	245	1
524	105	1
493	136	1
419	210	2
127	502	1
290	339	1
315	314	1
313	316	1
267	362	1
353	276	1
356	273	1
274	355	1
386	243	1
246	383	1
248	381	1
250	379	1
254	375	1
401	228	1
420	209	1
421	208	1
410	219	2
411	218	1
221	408	1
220	409	1
519	110	2
535	94	1
68	561	1
614	15	1
616	13	1
6	623	1
600	29	1
42	587	1
517	112	1
126	503	1
489	140	1
153	476	1
462	167	1
190	439	1
441	188	1
440	189	1
179	450	1
449	180	1
432	197	1
249	380	1
294	335	2
205	424	1
107	522	1
388	241	1
627	2	1
349	280	1
494	135	1
608	20	1
89	539	1
402	226	1
535	93	1
108	520	1
244	384	1
504	124	1
381	247	1
56	572	1
432	196	1
313	315	1
309	319	1
307	321	3
305	323	1
358	270	1
258	370	2
273	355	1
275	353	1
246	382	1
249	379	1
250	378	1
254	374	1
399	229	1
208	420	2
409	219	1
410	218	1
221	407	1
220	408	1
521	107	1
532	96	1
69	559	1
16	612	1
615	13	1
616	12	1
5	623	2
600	28	1
598	30	1
587	41	1
581	47	1
523	105	1
118	510	1
488	140	1
155	473	1
456	172	1
462	166	1
190	438	1
440	188	1
189	439	1
179	449	1
177	451	1
180	448	1
207	421	1
431	197	1
129	499	1
300	328	1
261	367	1
154	474	2
565	63	1
561	67	2
425	203	2
106	522	1
159	469	1
100	528	4
152	476	1
348	280	1
484	151	1
494	141	1
615	20	1
476	159	1
68	567	1
69	566	1
85	550	1
251	384	1
620	15	1
579	56	2
316	319	1
321	314	1
307	328	1
374	261	1
358	277	1
357	278	1
273	362	1
249	386	1
254	381	1
228	407	1
229	406	1
236	399	1
221	414	1
541	94	1
558	77	1
576	59	1
50	585	1
12	623	1
630	5	1
2	633	1
628	7	1
609	26	1
29	606	1
35	600	1
531	104	2
530	105	1
517	118	2
112	523	1
503	132	1
491	144	1
490	145	1
489	146	1
456	179	1
453	182	1
455	180	1
204	431	1
207	428	1
203	432	1
197	438	1
506	129	2
614	21	1
32	603	1
342	293	1
528	107	1
338	297	1
349	286	1
592	43	1
184	451	1
355	280	1
620	14	2
424	210	1
274	360	1
68	566	1
340	294	1
315	319	1
321	313	1
358	276	1
357	277	1
356	278	1
248	386	1
250	384	1
228	406	1
229	405	1
221	413	1
220	414	1
96	538	1
540	94	1
81	553	1
77	557	1
69	565	1
625	9	1
2	632	1
6	628	1
28	606	1
604	30	1
36	598	1
587	47	1
530	104	1
494	140	2
491	143	1
505	129	1
506	128	1
131	503	2
479	155	1
490	144	1
489	145	1
488	146	2
462	172	1
473	161	1
455	179	1
204	430	1
431	203	1
305	329	2
316	318	1
572	62	2
354	280	1
463	171	1
273	361	1
113	521	2
139	494	1
94	539	1
50	583	1
518	115	1
321	312	1
21	612	1
340	293	1
26	607	1
527	106	1
320	313	1
528	105	1
246	387	1
339	294	1
317	316	1
314	319	1
305	328	1
263	370	1
258	375	1
357	276	1
356	277	1
278	355	1
275	358	1
250	383	1
254	379	1
228	405	1
232	401	1
414	219	2
220	413	1
110	523	1
532	101	1
541	92	1
84	549	1
69	564	1
68	565	1
576	57	1
5	628	1
625	8	1
29	604	1
35	598	1
42	591	1
112	521	1
143	490	1
505	128	1
489	144	1
488	145	1
456	177	1
451	182	1
453	180	1
203	430	1
441	192	1
506	127	2
249	384	2
283	350	1
63	570	2
467	166	1
526	107	1
353	280	2
407	226	1
333	300	1
460	173	1
178	454	1
367	265	1
578	54	1
500	132	1
11	621	1
518	114	1
42	590	1
49	583	1
425	207	1
603	29	1
333	299	1
477	155	1
315	317	1
313	319	1
309	323	1
270	362	1
262	370	1
258	374	1
356	276	1
277	355	1
274	358	1
275	357	1
246	386	1
249	383	1
248	384	1
250	382	1
254	378	1
413	219	1
414	218	1
411	221	1
101	531	1
94	538	2
540	92	1
77	555	1
565	67	1
68	564	1
576	56	1
51	581	1
16	616	1
9	623	1
2	630	1
625	7	1
26	606	1
604	28	1
41	591	1
585	47	1
505	127	1
506	126	1
489	143	1
479	153	1
488	144	1
179	453	1
455	177	1
182	450	1
204	428	1
440	192	1
272	360	3
119	513	1
129	503	3
20	612	2
504	128	2
374	265	1
54	585	1
625	14	1
529	110	1
321	318	1
5	634	1
4	635	1
33	606	1
518	121	1
36	603	2
323	316	1
261	378	1
258	381	1
277	362	1
399	240	1
411	228	1
410	229	2
232	407	1
430	209	1
431	208	1
219	420	1
218	421	1
221	418	1
532	107	1
101	538	1
81	558	1
84	555	1
16	623	1
630	9	1
2	637	1
6	633	1
7	632	1
611	28	1
609	30	1
35	604	1
598	41	1
535	104	1
510	129	1
494	145	1
473	166	1
190	449	1
188	451	1
189	450	1
462	177	1
207	432	1
358	281	2
67	572	2
613	26	1
115	524	1
159	480	1
359	280	1
118	521	2
504	135	1
373	265	1
100	538	1
479	159	1
320	318	1
4	634	1
157	481	1
272	366	1
117	521	2
326	312	1
199	439	1
291	347	1
321	317	1
323	315	1
307	331	1
375	263	1
276	362	1
254	384	1
410	228	1
409	229	1
232	406	1
237	401	1
430	208	1
218	420	1
220	418	1
531	107	2
81	557	1
561	77	1
576	62	1
581	57	1
51	587	1
625	13	1
5	633	1
6	632	1
630	8	1
612	26	1
609	29	1
598	40	1
47	591	1
510	128	1
506	132	1
494	144	1
190	448	1
188	450	1
189	449	1
456	182	1
207	431	1
441	197	1
32	606	1
305	333	2
169	469	1
309	329	2
428	210	3
116	522	1
206	432	1
515	123	3
623	15	2
277	361	1
3	634	1
54	583	1
371	266	1
205	432	1
19	618	3
290	347	1
321	316	1
323	314	1
309	328	1
370	267	1
374	263	1
375	262	1
258	379	1
275	362	1
254	383	1
409	228	1
408	229	1
232	405	1
236	401	1
219	418	1
530	107	1
96	541	1
84	553	1
581	56	1
50	587	2
625	12	1
628	9	1
630	7	1
611	26	1
609	28	1
532	105	1
118	519	1
510	127	1
494	143	4
506	131	1
505	132	2
491	146	1
476	161	1
188	449	1
189	448	1
455	182	1
204	433	1
207	430	1
440	197	1
31	606	1
474	163	1
5	632	3
2	635	2
428	209	3
594	43	1
246	391	2
249	388	1
396	241	1
508	129	3
355	282	1
233	404	1
550	87	1
580	56	1
245	391	1
573	63	1
110	526	1
426	210	1
23	613	1
4	632	1
33	603	1
476	160	1
343	293	1
335	301	1
493	143	1
515	121	1
205	431	1
339	297	1
317	319	1
321	315	1
323	313	1
307	329	2
305	331	1
375	261	1
374	262	1
258	378	1
358	278	1
274	362	1
250	386	1
254	382	1
408	228	1
229	407	1
237	399	1
428	208	1
218	418	1
96	540	1
535	101	1
81	555	1
559	77	1
55	581	1
51	585	1
623	13	1
630	6	1
628	8	1
606	30	1
36	600	1
532	104	1
531	105	2
510	126	1
505	131	1
491	145	1
490	146	2
188	448	1
456	180	1
204	432	1
203	433	1
197	439	1
353	283	1
489	147	4
256	380	3
513	123	1
356	280	1
444	132	1
258	318	1
33	543	1
455	121	1
426	150	1
351	225	1
8	568	1
309	267	1
261	315	1
263	313	1
262	314	1
248	328	1
229	347	1
340	236	1
237	339	1
357	219	1
358	218	1
221	355	1
356	220	1
510	66	1
519	57	1
517	59	2
55	521	1
561	15	1
564	12	1
35	541	1
36	540	1
535	41	1
127	449	1
126	450	1
143	433	1
128	448	1
155	421	1
432	144	1
431	145	1
430	146	1
409	167	1
410	166	1
190	386	1
399	177	1
197	379	1
384	192	1
447	129	1
545	31	2
333	243	4
454	122	1
444	133	1
494	83	1
216	361	1
425	152	2
24	553	1
326	251	1
307	270	1
261	316	1
263	314	1
262	315	1
258	319	1
246	331	1
249	328	1
248	329	1
254	323	1
237	340	1
358	219	1
356	221	1
220	357	1
476	101	1
510	67	1
56	521	1
16	561	1
564	13	1
565	12	1
549	28	1
36	541	1
535	42	1
530	47	1
473	104	1
127	450	1
126	451	1
129	448	1
128	449	1
144	433	1
432	145	1
431	146	1
172	405	1
410	167	1
411	166	2
207	370	1
374	203	1
305	272	1
294	283	1
230	347	1
503	74	1
189	388	1
39	538	1
454	123	2
531	46	3
32	545	3
231	346	3
256	321	1
562	15	2
24	554	1
232	346	1
260	318	1
258	320	1
159	419	1
359	219	1
335	243	1
82	496	1
393	185	1
17	561	1
261	317	1
263	315	1
262	316	1
305	273	1
250	328	1
370	208	1
357	221	1
220	358	1
84	494	1
68	510	1
57	521	1
519	59	1
55	523	1
565	13	2
576	2	1
549	29	1
40	538	1
531	47	1
473	105	1
127	451	1
140	438	1
129	449	1
128	450	1
433	145	1
432	146	1
172	406	1
399	179	1
401	177	1
204	374	1
375	203	1
381	197	1
386	192	1
249	329	2
354	224	1
119	459	1
411	167	2
256	322	1
455	123	3
16	562	1
428	150	2
219	360	1
36	543	1
112	467	1
419	160	1
307	272	1
335	244	1
282	297	1
372	207	1
479	100	1
7	572	1
309	270	1
263	316	1
262	317	1
305	274	1
339	240	1
248	331	1
250	329	1
232	347	1
370	209	1
221	358	1
69	510	1
517	62	1
56	523	1
564	15	1
26	553	1
549	30	1
532	47	1
126	453	1
140	439	1
129	450	1
128	451	1
131	448	1
172	407	1
161	418	1
413	166	1
399	180	1
204	375	1
197	382	1
506	73	1
246	333	2
24	555	1
489	90	1
81	498	1
41	538	2
338	241	1
258	321	3
433	146	2
84	495	2
380	199	1
130	449	1
488	91	1
518	62	1
219	361	1
128	452	1
54	526	1
162	418	1
320	260	1
259	321	1
335	245	1
434	146	1
395	185	1
20	560	1
313	267	1
261	319	1
263	317	1
307	273	1
305	275	1
339	241	1
340	240	1
249	331	2
218	362	1
473	107	1
479	101	1
488	92	1
77	503	1
57	523	1
59	521	1
50	530	1
16	564	1
565	15	1
42	538	1
540	40	1
476	104	2
462	118	1
127	453	1
440	140	1
129	451	1
131	449	1
132	448	1
408	172	1
413	167	1
414	166	1
179	401	1
197	383	1
506	74	1
474	106	1
280	300	2
493	87	2
392	188	1
100	480	1
246	334	3
143	437	2
370	210	2
251	329	2
504	76	1
369	211	2
220	360	1
578	2	1
152	428	1
518	63	2
114	467	1
66	515	1
434	147	1
290	291	1
267	314	1
262	319	1
258	323	1
305	276	1
274	307	2
340	241	1
248	333	1
250	331	1
353	228	1
219	362	1
489	92	1
519	62	1
51	530	1
16	565	1
576	5	1
26	555	1
28	553	1
541	40	1
476	105	1
455	126	1
441	140	1
143	438	1
128	453	1
131	450	1
132	449	1
153	428	1
409	172	1
161	420	1
414	167	1
399	182	1
401	180	1
207	374	1
203	378	1
197	384	1
127	454	1
457	124	1
246	335	3
68	513	1
297	284	1
311	270	1
80	501	1
50	531	3
540	41	3
260	321	2
280	301	1
42	539	1
354	228	1
115	467	1
550	32	1
264	318	1
7	575	1
267	315	1
321	261	1
263	319	1
305	277	1
273	309	1
275	307	1
339	243	1
254	328	1
353	229	1
374	208	1
220	362	1
488	94	1
490	92	1
505	77	1
59	523	1
532	50	1
51	531	1
576	6	1
29	553	1
42	540	1
541	41	1
535	47	1
455	127	1
456	126	1
143	439	2
129	453	1
131	451	1
450	132	1
144	438	1
410	172	1
161	421	1
177	405	1
204	378	1
375	207	2
203	379	1
249	333	2
25	557	1
402	180	2
474	108	1
154	428	2
459	123	1
503	79	1
432	150	1
139	443	1
355	227	1
178	404	1
326	256	1
391	192	1
529	54	1
80	503	1
424	159	1
222	361	1
524	59	1
313	270	1
267	316	1
262	321	1
307	276	1
305	278	1
274	309	1
340	243	1
250	333	1
254	329	1
355	228	1
236	347	1
374	209	1
375	208	1
221	362	1
476	107	1
473	110	1
489	94	1
491	92	1
506	77	1
517	66	1
521	62	1
51	532	1
2	581	1
576	7	1
557	26	1
555	28	1
553	30	1
541	42	1
479	104	1
456	127	1
440	143	1
455	128	2
451	132	1
153	430	1
155	428	1
144	439	1
145	438	1
411	172	1
177	406	1
401	182	1
204	379	1
197	386	1
129	454	2
359	224	1
280	303	1
572	11	1
264	319	1
203	380	1
199	384	1
358	226	1
494	90	1
452	132	1
444	140	1
326	258	1
424	160	1
580	4	2
290	294	1
314	270	1
267	317	1
323	261	1
263	321	2
307	277	1
275	309	1
356	228	1
355	229	1
237	347	1
375	209	1
488	96	1
490	94	1
81	503	1
517	67	1
576	8	1
558	26	1
29	555	1
35	549	1
479	105	2
441	143	1
455	129	1
456	128	1
453	131	1
153	431	1
440	144	1
145	439	1
146	438	1
418	166	1
179	405	1
177	407	1
203	381	1
249	335	1
251	333	1
207	377	4
360	224	1
570	14	1
449	135	1
3	581	1
452	133	1
444	141	1
117	468	1
580	5	1
426	159	1
118	467	1
476	109	2
481	104	2
291	294	1
315	270	1
262	323	1
309	276	1
307	278	1
339	246	1
254	331	1
357	228	1
356	229	1
353	232	1
489	96	1
491	94	1
519	66	1
68	517	1
62	523	1
55	530	1
50	535	1
576	9	1
559	26	1
557	28	1
555	30	1
549	36	1
47	538	1
473	112	1
456	129	1
453	132	1
153	432	1
155	430	1
441	144	1
440	145	1
146	439	1
413	172	1
418	167	1
179	406	1
408	177	1
180	405	1
204	381	1
207	378	1
203	382	1
272	313	1
256	329	1
32	553	1
396	189	1
222	363	1
3	582	1
435	150	1
171	414	1
46	539	1
454	132	1
3	583	1
219	367	1
463	123	1
83	503	1
426	160	2
510	76	1
251	335	1
549	37	2
579	7	1
477	109	1
270	316	1
267	319	1
323	263	1
258	328	1
309	277	1
273	313	1
340	246	1
358	228	1
357	229	1
208	378	1
479	107	1
476	110	1
96	490	1
494	92	2
81	505	1
519	67	1
517	69	1
530	56	1
55	531	1
51	535	1
581	5	1
557	29	1
558	28	1
455	131	2
153	433	1
155	431	1
441	145	1
440	146	2
414	172	1
179	407	1
409	177	1
406	180	1
204	382	1
207	379	1
203	383	1
292	294	4
420	166	2
275	311	3
504	82	1
326	260	2
360	227	1
272	315	1
50	537	1
4	583	1
428	159	1
515	72	1
372	215	1
377	210	1
317	270	1
258	329	1
309	278	1
273	314	1
274	313	1
347	240	1
339	248	1
254	333	1
358	229	1
355	232	1
209	378	1
208	379	1
491	96	1
84	503	1
510	77	1
66	521	1
68	519	1
531	56	1
530	57	1
532	55	1
2	585	1
581	6	1
561	26	1
558	29	1
559	28	1
557	30	1
540	47	1
456	131	1
455	132	2
155	432	1
441	146	1
167	420	2
399	188	1
408	179	1
410	177	1
182	405	1
407	180	1
204	383	1
207	380	1
421	166	2
81	506	2
467	120	1
338	249	1
550	37	2
480	107	1
100	487	8
152	435	1
122	465	1
203	384	2
455	133	1
5	583	1
467	121	1
428	160	1
197	391	1
359	229	1
259	329	1
545	43	1
154	434	1
106	482	1
321	267	1
273	315	1
274	314	1
275	313	1
347	241	1
339	249	1
340	248	1
356	232	1
209	379	2
218	370	1
494	94	1
69	519	1
532	56	1
531	57	1
50	538	1
576	12	1
581	7	1
559	29	1
558	30	1
35	553	1
541	47	1
476	112	2
462	126	1
140	448	1
456	132	1
155	433	1
421	167	1
409	179	1
411	177	1
406	182	1
408	180	1
204	384	1
305	283	1
32	556	1
478	110	1
399	189	3
67	521	2
207	381	3
481	107	1
103	485	1
117	472	1
226	363	1
198	391	1
108	481	1
157	432	1
168	421	1
270	319	1
261	328	1
258	331	3
276	313	1
273	316	1
274	315	1
275	314	1
340	249	1
339	250	1
357	232	1
236	353	1
381	208	1
370	219	1
479	110	1
101	488	1
84	505	1
66	523	1
532	57	1
530	59	1
576	13	1
2	587	1
581	8	1
561	28	1
559	30	1
36	553	1
549	40	1
462	127	1
140	449	1
428	161	1
399	190	1
188	401	1
410	179	1
182	407	1
207	382	1
203	386	1
256	333	1
535	54	1
68	521	3
18	571	1
424	165	1
380	209	2
51	538	2
123	466	2
409	180	2
380	210	1
476	114	1
123	467	1
199	391	1
439	151	1
323	267	1
261	329	1
262	328	1
276	314	1
277	313	1
273	317	1
274	316	1
275	315	1
347	243	1
340	250	1
228	362	1
358	232	1
237	353	1
381	209	1
382	208	1
220	370	1
494	96	1
101	489	1
84	506	1
67	523	1
69	521	1
531	59	2
535	55	1
50	540	1
581	9	1
5	585	1
564	26	1
561	29	1
35	555	1
549	41	1
140	450	1
462	128	1
172	418	1
189	401	1
411	179	1
413	177	1
408	182	1
410	180	1
204	386	1
207	383	1
272	318	2
68	522	1
256	334	4
87	503	1
279	311	1
461	129	3
310	280	1
425	166	1
231	360	1
463	128	1
260	331	1
580	11	1
476	115	1
108	483	1
19	572	1
109	482	2
528	63	1
321	270	1
263	328	1
262	329	1
258	333	1
276	315	1
277	314	1
278	313	1
274	317	1
275	316	1
229	362	1
236	355	1
382	209	1
383	208	1
221	370	1
101	490	1
510	81	1
68	523	1
535	56	1
532	59	1
50	541	1
51	540	1
576	15	1
6	585	1
565	26	1
561	30	1
36	555	1
549	42	1
118	473	1
479	112	1
140	451	1
462	129	1
153	438	1
430	161	1
190	401	1
414	177	1
409	182	1
411	180	1
399	192	1
440	151	1
207	384	3
392	199	2
256	335	3
484	107	1
513	78	1
395	196	1
307	284	1
367	224	9
143	448	2
311	280	1
272	319	1
461	130	1
232	361	2
141	452	1
50	543	1
112	481	1
548	45	1
272	321	1
446	147	1
445	148	1
313	280	1
323	270	1
262	331	1
276	317	1
277	316	1
278	315	1
274	319	1
353	240	1
254	339	1
357	236	1
356	237	1
374	219	2
375	218	1
531	62	1
55	538	1
581	12	1
2	591	1
6	587	1
8	585	1
564	29	1
565	28	1
35	558	1
36	557	1
40	553	1
489	104	1
488	105	2
140	453	1
143	450	1
462	131	1
440	153	1
155	438	1
144	449	1
145	448	1
172	421	1
432	161	1
188	405	1
414	179	1
411	182	1
413	180	1
207	386	1
401	192	1
530	63	1
174	419	3
290	303	1
129	464	3
504	89	1
186	407	1
384	209	3
246	347	2
518	74	1
231	361	1
232	360	1
373	219	1
140	452	1
54	538	1
578	14	1
223	369	1
469	123	1
579	13	1
261	331	1
263	329	1
276	316	1
277	315	1
278	314	1
273	319	1
275	317	1
356	236	1
237	355	1
383	209	1
384	208	1
374	218	1
101	491	1
69	523	1
530	62	1
535	57	1
51	541	1
576	16	1
5	587	1
7	585	2
564	28	1
35	557	1
488	104	1
143	449	1
153	439	1
144	448	1
172	420	1
431	161	1
413	179	1
410	182	1
260	332	2
426	166	1
293	299	1
215	377	4
494	98	1
463	132	1
370	225	1
114	481	1
72	523	1
5	590	1
500	95	1
592	3	2
246	349	1
305	290	1
267	328	1
262	333	1
276	319	1
278	317	1
355	240	1
248	347	1
358	237	1
386	209	1
221	374	1
220	375	1
488	107	2
494	101	1
92	503	1
57	538	1
55	540	1
8	587	1
565	30	1
36	559	1
42	553	1
40	555	1
491	104	1
490	105	2
140	455	2
440	155	1
144	451	1
145	450	1
146	449	1
428	167	1
190	405	1
188	407	1
189	406	1
418	177	1
413	182	1
593	2	1
261	334	1
147	448	9
444	151	2
277	318	1
274	321	3
577	18	1
272	322	1
265	329	1
444	150	1
100	494	1
583	11	1
72	522	1
395	199	1
259	335	1
566	28	1
95	499	1
402	192	1
261	333	1
263	331	1
277	317	1
278	316	1
273	321	1
275	319	1
353	241	1
254	340	1
232	362	1
358	236	1
357	237	1
386	208	1
375	219	1
220	374	1
84	510	1
517	77	1
532	62	1
56	538	1
535	59	1
581	13	1
585	9	1
7	587	2
565	29	1
564	30	1
35	559	1
36	558	1
41	553	1
490	104	1
489	105	1
118	476	1
143	451	1
462	132	1
441	153	1
155	439	1
144	450	1
145	449	1
146	448	1
433	161	1
428	166	1
188	406	1
189	405	1
414	180	1
487	107	2
432	162	1
22	572	1
580	14	1
233	361	1
476	121	1
264	333	1
354	243	1
206	391	1
143	454	3
491	106	1
127	470	1
290	307	1
258	339	1
321	276	1
278	319	1
274	323	1
356	241	1
357	240	1
250	347	1
219	378	1
218	379	1
490	107	2
503	94	1
505	92	1
530	67	1
531	66	1
541	56	1
540	57	1
59	538	2
16	581	1
585	12	1
6	591	1
561	36	1
42	555	1
40	557	1
479	118	1
144	453	1
146	451	1
430	167	1
431	166	1
190	407	1
409	188	1
408	189	1
179	418	1
177	420	1
192	405	1
305	292	1
594	3	4
39	558	1
116	481	1
35	562	3
279	318	1
535	62	2
76	521	1
52	545	1
152	444	1
463	133	1
141	455	1
282	314	1
115	481	1
488	108	1
371	225	1
395	201	1
136	460	1
305	291	1
267	329	1
263	333	1
277	319	1
273	323	1
275	321	1
355	241	2
356	240	1
353	243	1
249	347	1
218	378	1
221	375	1
489	107	1
519	77	1
66	530	1
540	56	1
55	541	1
581	15	1
9	587	1
5	591	1
35	561	1
41	555	1
549	47	1
491	105	1
140	456	1
143	453	1
441	155	1
145	451	1
146	450	1
430	166	1
190	406	1
408	188	1
189	407	1
414	182	1
399	197	1
445	151	1
246	350	1
313	283	1
354	242	2
381	215	2
178	418	1
461	135	1
490	106	1
518	81	1
266	333	1
232	367	1
585	14	2
519	80	1
476	123	1
84	515	1
290	309	1
270	329	1
323	276	1
278	321	1
358	241	1
356	243	1
370	229	1
237	362	1
218	381	1
221	378	1
220	379	1
489	110	1
96	503	1
505	94	1
532	67	1
69	530	1
68	531	1
59	540	1
50	549	1
587	12	1
8	591	1
35	564	1
42	557	1
559	40	1
494	105	3
473	126	1
143	456	1
455	144	1
453	146	1
161	438	1
432	167	1
433	166	1
409	190	1
411	188	1
410	189	1
179	420	1
249	350	1
353	246	2
305	294	2
87	512	1
275	324	1
558	41	2
506	93	1
171	428	1
407	192	2
335	264	1
155	444	1
425	173	1
231	367	1
59	539	1
117	481	1
518	80	1
131	467	1
424	174	1
466	132	1
462	136	1
392	206	1
307	291	1
270	328	1
267	331	1
258	340	2
277	321	1
275	323	1
357	241	1
358	240	1
355	243	1
370	228	1
236	362	1
219	379	2
220	378	1
491	107	1
488	110	1
506	92	1
517	81	1
77	521	1
531	67	1
532	66	1
68	530	1
541	57	1
585	13	1
7	591	1
558	40	1
557	41	1
494	104	2
143	455	2
145	453	1
431	167	1
432	166	1
408	190	1
410	188	1
409	189	1
177	421	1
418	180	1
197	401	1
406	192	1
447	151	1
207	391	1
280	318	1
578	20	2
504	94	1
334	264	1
113	485	1
336	265	1
587	14	1
518	83	1
469	132	1
475	126	1
116	485	1
572	29	1
588	13	1
402	199	2
307	294	1
270	331	1
340	261	1
339	262	1
323	278	1
273	328	1
358	243	1
355	246	1
353	248	1
254	347	1
219	382	1
218	383	1
220	381	1
494	107	2
491	110	1
505	96	1
517	84	1
535	66	1
532	69	2
16	585	1
565	36	1
42	559	1
561	40	1
489	112	1
473	128	1
153	448	1
456	145	1
455	146	1
440	161	1
411	190	1
188	413	1
421	180	1
409	192	1
283	318	1
459	142	2
251	350	1
272	329	5
338	263	1
290	311	1
333	268	1
594	7	1
2	599	1
321	280	1
510	91	1
586	14	1
426	174	1
477	123	1
493	107	2
452	148	1
479	121	1
320	280	1
478	122	1
291	309	1
267	333	1
339	261	1
323	277	1
357	243	1
219	381	1
218	382	1
221	379	1
490	110	1
506	94	1
519	81	1
77	523	1
69	531	1
68	532	1
62	538	1
541	59	1
51	549	1
585	15	1
9	591	1
2	598	1
35	565	1
564	36	1
558	42	1
559	41	1
47	553	1
488	112	1
473	127	1
456	144	1
428	172	1
161	439	1
433	167	1
410	190	1
411	189	1
179	421	1
418	182	1
420	180	1
408	192	1
391	209	2
78	522	1
526	74	1
587	13	2
39	561	1
168	432	1
455	145	2
223	380	1
456	147	1
556	47	1
463	140	1
580	23	1
567	36	1
201	402	1
360	243	1
460	143	1
290	313	2
309	294	1
333	270	1
340	263	1
274	329	2
275	328	1
362	241	1
357	246	1
248	355	1
250	353	1
375	228	2
374	229	1
219	384	1
221	382	1
220	383	1
84	519	1
68	535	1
541	62	1
50	553	1
16	587	1
12	591	1
5	598	1
561	42	1
491	112	1
476	127	2
153	450	1
155	448	1
431	172	1
190	413	1
414	189	1
421	182	1
204	399	1
197	406	1
411	192	1
352	251	1
171	432	1
342	261	1
82	521	1
256	347	1
415	188	1
428	174	1
168	434	1
204	398	1
481	121	2
479	123	1
377	225	1
339	263	1
340	262	1
273	329	1
274	328	1
362	240	1
356	246	1
374	228	1
370	232	1
219	383	2
218	384	1
221	381	1
220	382	1
506	96	1
510	92	1
81	521	1
535	67	1
540	62	1
2	600	1
576	26	1
555	47	1
490	112	1
476	126	1
462	140	1
473	129	1
153	449	1
456	146	1
430	172	1
441	161	1
414	188	1
413	189	1
182	420	1
197	405	1
410	192	1
353	249	2
154	448	2
102	500	1
587	15	2
561	41	2
399	203	4
299	303	1
452	150	2
214	388	1
374	231	1
373	232	1
20	585	1
455	150	2
245	360	2
381	224	1
251	354	1
291	314	1
290	315	1
258	347	1
276	329	1
277	328	1
274	331	1
243	362	1
356	249	1
357	248	1
250	355	1
219	386	1
221	384	1
84	521	1
549	56	1
50	555	1
5	600	1
598	7	1
576	29	1
565	40	1
564	41	1
558	47	1
479	126	1
462	143	2
476	129	1
473	132	2
155	450	1
172	433	1
167	438	1
166	439	1
428	177	1
204	401	1
408	197	1
413	192	1
292	313	2
526	79	4
272	333	2
67	538	2
454	151	7
518	87	1
373	231	1
463	141	1
77	527	1
244	360	1
184	420	1
481	123	3
477	127	1
565	39	1
290	314	2
291	313	1
276	328	1
273	331	1
275	329	1
355	249	1
356	248	1
375	229	1
218	386	1
221	383	1
220	384	1
494	110	5
101	503	1
510	94	1
81	523	1
66	538	1
549	55	1
51	553	1
13	591	1
6	598	1
576	28	1
564	40	1
557	47	1
476	128	1
473	131	1
153	451	1
155	449	1
172	432	1
166	438	1
414	190	1
203	401	1
197	407	1
235	369	5
515	89	1
358	246	2
301	303	1
171	433	1
307	297	1
69	535	2
489	115	1
206	398	1
152	452	3
256	348	1
152	455	1
20	587	1
68	539	1
4	603	1
17	590	1
109	498	1
291	316	1
290	317	1
340	267	1
276	331	1
278	329	1
274	333	1
358	249	1
357	250	1
254	353	1
228	379	1
229	378	1
375	232	1
237	370	1
399	208	1
221	386	1
101	506	1
84	523	2
530	77	1
67	540	1
66	541	1
69	538	1
50	557	1
16	591	1
598	9	1
7	600	1
581	26	1
503	104	2
118	489	1
479	128	1
476	131	2
462	145	1
440	167	1
441	166	1
189	418	1
428	179	1
430	177	1
410	197	1
272	335	3
294	313	3
565	42	2
424	183	1
592	15	1
583	24	1
380	226	1
592	14	1
20	586	1
80	526	1
23	583	1
123	483	1
84	522	1
381	225	1
532	74	2
290	316	1
291	315	1
339	267	1
277	329	1
278	328	1
273	333	1
275	331	1
357	249	1
358	248	1
356	250	1
228	378	1
374	232	2
236	370	1
220	386	1
510	96	1
101	505	1
66	540	1
68	538	2
549	57	1
51	555	1
591	15	1
2	604	1
6	600	1
598	8	1
576	30	1
564	42	1
565	41	1
559	47	1
118	488	1
494	112	2
479	127	1
153	453	1
155	451	1
462	144	1
167	439	1
440	166	1
188	418	1
207	399	1
409	197	1
414	192	1
256	350	1
246	360	3
218	388	1
428	178	1
126	480	1
102	504	1
171	435	1
272	334	1
199	407	1
326	280	1
227	379	1
684	3	1
100	587	1
583	104	1
537	150	1
84	603	1
321	366	1
354	333	1
356	331	1
340	347	1
370	317	1
374	313	1
309	378	1
305	382	1
267	420	1
411	276	1
410	277	1
409	278	1
273	414	1
274	413	1
441	246	1
249	438	1
248	439	1
254	433	1
232	455	2
236	451	1
237	450	1
479	208	1
96	591	1
81	606	2
625	62	1
630	57	1
628	59	1
55	632	1
50	637	1
672	15	1
675	12	1
657	30	1
647	40	1
558	129	1
559	128	1
555	132	1
532	155	1
541	146	1
521	166	1
510	177	1
505	182	1
490	197	1
643	44	1
299	388	1
5	682	2
358	329	2
561	126	2
355	332	1
256	431	1
508	178	1
554	132	1
455	231	1
100	586	1
426	260	1
476	210	1
83	603	1
80	606	1
653	33	1
143	543	1
11	675	1
19	667	1
7	679	1
357	329	1
358	328	1
355	331	1
339	347	1
370	316	1
307	379	1
305	381	1
258	428	2
410	276	1
409	277	1
408	278	1
273	413	1
275	411	1
248	438	1
254	432	1
236	450	1
237	449	1
101	585	1
609	77	1
630	56	1
51	635	1
16	670	1
13	673	1
9	677	1
2	684	1
29	657	1
36	650	1
581	105	1
127	559	1
129	557	1
558	128	1
131	555	1
155	531	1
541	145	1
540	146	1
519	167	1
506	180	1
479	207	1
489	197	1
494	192	2
353	333	2
440	246	2
457	229	1
576	110	2
487	199	1
459	227	5
624	62	1
206	480	6
471	215	2
369	317	1
392	294	2
556	130	1
375	310	1
100	585	1
253	432	1
218	467	1
613	72	1
440	245	1
251	434	1
517	168	1
384	301	2
355	330	1
479	206	1
356	329	1
357	328	1
323	362	1
370	315	1
307	378	1
267	418	1
409	276	1
408	277	1
278	407	1
411	274	1
410	275	1
246	439	1
254	431	1
456	229	1
232	453	1
236	449	1
237	448	1
476	209	1
94	591	1
81	604	1
69	616	1
623	62	1
628	57	1
55	630	1
669	16	1
670	15	1
13	672	1
12	673	1
8	677	1
657	28	1
655	30	1
35	650	1
581	104	1
558	127	1
559	126	1
128	557	1
132	553	1
532	153	1
155	530	1
541	144	1
540	145	1
519	166	1
506	179	1
503	182	1
505	180	1
488	197	1
335	350	1
294	391	2
305	380	2
50	635	4
53	632	1
352	333	1
297	388	1
535	150	3
3	682	1
232	452	1
258	426	1
50	634	1
580	104	1
118	566	1
440	244	1
43	641	1
207	477	1
185	499	1
575	109	1
355	329	1
356	328	1
353	331	1
370	314	1
375	309	2
305	379	1
414	270	1
263	421	1
408	276	1
277	407	1
278	406	1
411	273	1
410	274	1
275	409	1
441	243	1
246	438	1
254	430	1
456	228	1
455	229	1
236	448	1
476	208	1
84	600	1
69	615	1
68	616	1
628	56	1
625	59	1
51	633	1
669	15	1
12	672	1
9	675	1
2	682	1
7	677	1
655	29	1
648	36	1
47	637	1
127	557	1
143	541	1
129	555	1
131	553	1
153	531	1
144	540	1
146	538	1
161	523	1
517	167	1
494	190	1
505	179	1
424	260	2
52	632	1
558	126	2
184	500	1
128	556	2
46	638	10
392	292	7
85	599	6
549	135	1
186	497	1
505	178	1
231	452	1
80	603	1
23	660	1
5	678	1
84	599	1
203	480	1
62	621	1
343	340	1
17	666	1
461	222	1
185	498	1
355	328	1
321	362	1
370	313	1
374	309	1
305	378	1
413	270	1
263	420	1
262	421	1
276	407	1
277	406	1
278	405	1
410	273	1
274	409	1
275	408	1
440	243	2
250	433	1
455	228	1
232	451	1
462	221	1
576	107	1
96	587	1
92	591	1
77	606	1
67	616	1
69	614	1
68	615	1
55	628	1
50	633	1
51	632	1
16	667	1
670	13	1
6	677	1
8	675	1
26	657	1
655	28	1
35	648	1
36	647	1
118	565	1
126	557	2
143	540	1
128	555	1
153	530	2
145	538	1
517	166	1
494	189	1
506	177	1
479	204	1
476	207	2
491	192	1
292	391	2
251	432	1
474	209	3
350	333	2
399	284	1
162	521	1
354	329	1
503	180	2
402	281	1
403	280	1
463	219	1
258	424	1
4	678	1
321	361	1
231	451	1
336	346	2
375	307	1
261	421	1
262	420	1
276	406	1
277	405	1
273	409	1
274	408	1
275	407	1
441	241	1
243	439	1
250	432	1
254	428	1
453	229	1
232	450	1
473	209	1
220	462	1
101	581	1
84	598	1
615	67	1
66	616	1
68	614	1
625	57	1
59	623	2
50	632	2
16	666	1
667	15	1
669	13	1
670	12	1
9	673	1
5	677	1
7	675	1
35	647	1
635	47	1
118	564	1
127	555	1
129	553	2
144	538	1
510	172	1
161	521	1
494	188	1
179	503	1
505	177	1
479	203	1
490	192	1
353	329	2
249	433	2
550	132	2
110	572	1
335	347	1
356	326	1
547	135	1
290	391	1
152	529	1
454	227	2
59	622	1
531	150	1
321	360	1
109	572	1
353	328	1
358	323	1
362	319	1
307	374	1
411	270	1
414	267	1
261	420	1
263	418	1
276	405	1
408	273	1
274	407	1
275	406	1
440	241	1
441	240	1
243	438	1
248	433	1
250	431	1
453	228	1
232	449	1
473	208	1
462	219	1
96	585	1
587	94	1
81	600	1
77	604	1
614	67	1
615	66	1
69	612	1
625	56	1
51	630	1
666	15	1
669	12	1
9	672	1
6	675	1
8	673	1
655	26	1
576	105	1
126	555	1
140	541	1
143	538	1
128	553	1
549	132	1
535	146	1
190	491	1
489	192	1
198	483	1
87	594	1
352	329	1
249	432	2
363	318	1
565	116	1
253	428	2
609	72	1
334	347	1
277	404	1
326	355	1
548	132	1
301	379	1
669	11	1
143	537	1
108	572	1
259	421	1
89	591	1
326	354	1
357	323	1
333	347	2
294	386	1
305	375	1
410	270	1
413	267	1
262	418	1
273	407	1
274	406	1
275	405	1
439	241	1
440	240	1
431	249	1
248	432	1
250	430	1
229	451	1
232	448	1
462	218	1
614	66	1
611	69	1
68	612	1
57	623	1
625	55	1
50	630	1
667	13	1
7	673	1
8	672	1
650	30	1
633	47	1
576	104	1
127	553	1
140	540	1
549	131	1
535	145	1
519	161	1
190	490	1
491	189	1
503	177	1
204	476	1
207	473	1
74	606	2
649	31	2
5	675	2
4	676	1
396	284	1
455	225	2
80	600	1
488	192	3
42	638	1
414	265	1
529	150	1
141	538	1
625	54	1
260	419	1
76	603	1
572	107	1
434	245	1
207	472	2
528	151	1
358	321	1
356	323	1
340	339	1
317	362	1
309	370	1
305	374	1
409	270	1
261	418	1
258	421	1
278	401	1
273	406	1
274	405	1
438	241	1
240	439	1
246	433	1
430	249	1
431	248	1
228	451	1
229	450	1
585	94	1
92	587	1
81	598	1
612	67	1
68	611	1
56	623	1
51	628	1
666	13	1
667	12	1
670	9	1
2	677	1
6	673	1
7	672	1
650	29	1
632	47	1
118	561	1
126	553	1
535	144	1
489	190	1
491	188	1
490	189	1
476	203	1
73	606	1
42	637	3
18	661	1
199	480	1
513	166	1
504	175	1
350	329	3
592	87	6
316	363	1
360	319	1
272	407	1
549	130	1
152	526	1
578	100	1
36	642	1
518	160	1
184	494	1
434	244	1
479	199	1
427	251	1
357	321	1
323	355	1
347	331	1
316	362	1
408	270	1
411	267	1
258	420	1
277	401	1
273	405	1
438	240	1
432	246	1
248	430	1
250	428	1
228	450	1
229	449	1
441	237	1
611	67	1
612	66	1
69	609	1
616	62	1
55	623	1
50	628	1
666	12	1
669	9	1
5	673	1
6	672	1
670	8	1
650	28	1
648	30	1
41	637	1
140	538	2
535	143	1
549	129	1
155	523	1
532	146	1
506	172	1
517	161	1
190	488	1
188	490	1
489	189	1
360	318	1
294	384	2
87	591	3
511	167	3
259	419	1
230	448	1
257	421	1
207	471	2
509	168	1
567	110	1
258	419	1
467	210	1
174	503	1
434	243	1
395	282	1
662	15	1
500	177	1
653	24	3
294	383	1
291	386	1
358	319	1
315	362	1
307	370	1
270	407	1
410	267	1
414	263	1
276	401	1
399	278	1
431	246	1
228	449	1
229	448	1
441	236	1
440	237	1
221	456	1
581	96	1
576	101	1
585	92	1
600	77	1
611	66	1
68	609	1
615	62	1
5	672	1
2	675	1
670	7	1
669	8	1
648	29	1
647	30	1
635	42	2
40	637	1
630	47	1
118	559	1
565	112	1
549	128	1
532	145	1
531	146	2
505	172	1
510	167	1
489	188	1
488	189	1
204	473	1
238	439	1
599	78	3
139	538	1
428	249	10
518	159	2
257	420	1
588	89	1
365	312	1
273	404	1
356	321	2
547	130	1
482	194	1
444	232	1
526	150	1
596	80	1
653	23	1
315	361	1
597	79	1
353	323	1
347	329	1
294	382	1
290	386	1
357	319	1
314	362	1
406	270	1
409	267	1
263	413	1
414	262	1
258	418	1
399	277	1
275	401	1
433	243	1
430	246	1
428	248	1
228	448	1
440	236	1
237	439	1
221	455	1
220	456	1
609	67	1
614	62	1
667	9	1
670	6	1
669	7	1
650	26	1
647	29	1
648	28	1
635	41	1
118	558	1
564	112	1
549	127	1
153	523	1
155	521	1
532	144	1
531	145	1
530	146	1
510	166	1
488	188	1
494	182	1
203	473	1
479	197	1
170	506	1
292	384	1
457	219	1
309	367	1
598	78	1
632	44	1
193	483	3
51	625	2
358	318	2
355	321	2
578	98	1
655	21	1
601	74	1
171	504	1
444	231	1
426	249	1
33	642	1
603	72	1
346	329	2
580	95	1
462	213	1
347	328	1
294	381	1
291	384	1
356	319	1
358	317	1
313	362	1
305	370	1
270	405	1
408	267	1
414	261	1
262	413	1
399	276	1
274	401	1
432	243	1
254	421	1
236	439	1
237	438	1
456	219	1
220	455	1
565	110	1
581	94	1
84	591	1
598	77	1
609	66	1
69	606	1
59	616	1
50	625	1
670	5	1
2	673	1
669	6	1
667	8	1
647	28	1
42	633	1
635	40	1
628	47	1
118	557	1
549	126	1
535	140	1
532	143	1
531	144	1
530	145	1
172	503	1
584	91	1
655	20	2
644	31	1
188	487	2
666	9	2
547	128	4
192	483	2
461	214	1
54	620	1
652	22	1
543	131	1
580	94	1
650	24	1
152	522	1
565	109	1
353	321	1
291	383	1
290	384	1
355	319	1
358	316	1
357	317	1
267	407	1
413	261	1
411	263	1
273	401	1
275	399	1
431	243	1
428	246	1
254	420	1
236	438	1
219	455	2
218	456	1
221	453	1
564	110	1
68	606	1
612	62	1
615	59	1
51	623	1
669	5	3
2	672	1
667	7	1
666	8	1
648	26	1
42	632	1
633	41	1
531	143	2
153	521	1
519	155	1
530	144	1
494	180	1
283	391	1
294	380	2
583	91	1
175	499	1
433	241	3
192	482	1
36	638	2
102	572	1
545	129	1
209	465	1
326	348	1
671	3	1
613	60	1
670	3	1
424	249	1
669	4	1
525	148	2
307	366	1
658	15	1
460	213	1
428	245	1
653	20	1
340	333	1
294	379	1
291	382	1
290	383	1
357	316	1
356	317	1
358	315	1
267	406	1
410	263	1
411	262	1
274	399	2
433	240	1
430	243	1
441	232	1
218	455	1
220	453	1
581	92	1
67	606	1
69	604	1
611	62	1
616	57	1
614	59	1
50	623	1
16	657	1
6	667	1
666	7	1
647	26	1
36	637	1
633	40	1
632	41	1
118	555	1
561	112	1
143	530	1
541	132	1
506	167	1
494	179	1
491	182	1
476	197	1
313	360	2
216	457	1
593	80	1
649	24	4
370	303	1
432	241	3
626	47	1
579	94	1
392	281	2
565	108	1
312	361	2
494	178	1
652	20	1
592	80	1
251	421	1
168	504	1
150	522	1
152	520	1
354	318	1
641	31	1
375	297	2
339	333	1
294	378	1
291	381	1
290	382	1
353	319	1
356	316	1
355	317	1
358	314	1
357	315	1
267	405	1
411	261	1
409	263	1
410	262	1
258	414	1
273	399	1
431	241	2
432	240	1
254	418	1
440	232	1
219	453	1
221	451	1
565	107	1
576	96	1
81	591	1
66	606	1
68	604	1
616	56	1
615	57	1
657	15	1
5	667	3
670	2	1
666	6	1
35	637	1
630	42	1
40	632	1
625	47	1
532	140	1
541	131	1
540	132	1
153	519	1
517	155	1
505	167	1
506	166	1
490	182	1
292	380	3
388	284	1
51	621	1
169	503	1
274	398	1
171	501	1
581	91	1
592	110	1
373	329	1
669	33	1
159	543	1
626	76	1
127	575	1
374	328	1
321	381	1
323	379	1
355	347	1
340	362	1
408	294	1
411	291	1
383	319	1
386	316	1
263	439	1
440	262	1
274	428	1
462	240	1
456	246	1
249	453	1
254	448	1
473	229	1
494	208	1
96	606	1
625	77	1
67	635	1
69	633	1
55	647	1
13	689	1
5	697	1
29	673	1
672	30	1
35	667	1
666	36	1
655	47	1
598	104	1
576	126	1
143	559	1
153	549	1
558	144	1
145	557	1
530	172	1
541	161	1
535	167	1
179	523	1
505	197	1
384	318	1
352	350	1
594	108	1
432	270	2
510	192	3
609	93	1
86	616	1
441	261	2
505	198	1
649	54	1
509	194	1
336	367	1
653	50	1
580	123	1
543	160	1
84	619	1
342	361	1
150	553	1
374	329	2
375	328	1
321	382	1
356	347	1
409	294	1
290	413	1
386	317	1
433	270	1
440	263	1
441	262	1
273	430	1
275	428	1
462	241	1
248	455	1
250	453	2
254	449	1
494	209	2
609	94	1
611	92	1
66	637	1
647	56	2
55	648	1
688	15	1
12	691	1
2	701	1
6	697	1
677	26	1
675	28	2
673	30	1
36	667	1
598	105	1
118	585	1
112	591	1
576	127	1
144	559	1
558	145	1
146	557	1
531	172	1
182	521	1
180	523	1
506	197	1
353	350	1
249	454	1
256	447	1
68	635	3
370	333	2
307	396	1
535	168	1
666	37	2
34	669	1
23	680	1
384	319	2
355	348	1
508	192	1
80	620	1
162	538	1
550	150	1
493	207	1
382	318	1
375	325	1
321	379	1
353	347	1
294	406	1
409	291	1
410	290	1
381	319	1
384	316	1
383	317	1
386	314	1
430	270	1
433	267	1
261	439	1
262	438	1
249	451	1
250	450	1
491	209	1
479	221	1
96	604	1
94	606	1
84	616	2
77	623	1
67	633	1
50	650	1
16	684	1
12	688	1
9	691	1
8	692	1
28	672	1
670	30	1
143	557	1
145	555	1
510	190	1
179	521	1
177	523	1
197	503	1
668	32	1
63	637	2
246	454	3
68	632	2
289	411	1
139	561	1
152	548	1
399	301	3
170	530	1
256	444	3
130	570	1
280	420	1
687	14	1
578	123	1
162	539	1
476	225	1
80	621	1
23	678	1
580	121	1
320	381	1
649	52	1
550	151	1
335	366	1
372	329	1
488	213	1
370	331	2
323	378	1
339	362	1
294	407	1
410	291	1
411	290	1
382	319	1
384	317	1
386	315	1
431	270	1
440	261	1
263	438	1
262	439	1
273	428	1
455	246	1
248	453	1
250	451	1
473	228	1
110	591	1
101	600	1
609	92	1
66	635	1
69	632	1
68	633	1
51	650	1
13	688	1
12	689	1
9	692	1
26	675	1
29	672	1
28	673	1
35	666	1
140	561	1
143	558	1
144	557	1
146	555	1
540	161	1
535	166	1
519	182	1
521	180	1
207	494	2
256	445	1
334	367	1
594	107	2
275	426	1
326	375	1
611	90	1
336	365	1
280	421	1
99	599	2
115	583	1
52	646	1
505	193	1
373	325	1
457	241	1
370	328	1
375	323	1
358	340	1
291	407	1
408	290	1
379	319	1
382	316	1
381	317	1
384	314	1
383	315	1
428	270	1
431	267	1
440	258	1
277	421	1
278	420	1
455	243	1
249	449	1
248	450	1
250	448	1
462	236	1
489	209	2
490	208	1
479	219	1
94	604	1
92	606	1
84	614	1
66	632	1
68	630	1
50	648	1
51	647	1
16	682	1
9	689	1
6	692	1
7	691	1
26	672	1
669	29	1
670	28	1
41	657	1
140	558	1
143	555	1
145	553	1
531	167	1
532	166	1
510	188	1
519	179	1
177	521	1
204	494	1
207	491	1
506	192	1
380	318	1
399	299	1
107	591	2
292	406	1
518	180	1
170	528	1
126	572	3
548	150	1
365	333	1
454	245	1
567	132	1
440	259	1
254	445	1
419	280	1
594	105	1
127	572	1
321	378	1
294	405	1
408	291	1
290	409	1
383	316	1
382	317	1
315	384	2
313	386	1
432	267	1
261	438	1
258	441	1
278	421	1
456	243	1
246	453	1
249	450	1
248	451	1
250	449	1
462	237	1
490	209	1
491	208	1
220	479	1
101	598	1
84	615	1
67	632	1
66	633	1
69	630	1
51	648	1
2	697	1
7	692	1
8	691	1
26	673	1
670	29	1
669	30	1
42	657	1
118	581	1
112	587	1
140	559	1
144	555	1
146	553	1
161	538	1
532	167	1
510	189	1
517	182	1
519	180	1
668	31	2
62	637	3
684	15	2
370	329	2
168	531	3
653	46	1
279	420	1
76	623	1
292	407	2
380	319	1
518	178	1
634	62	1
3	693	1
100	596	1
110	586	1
336	360	1
326	370	1
83	613	1
36	660	1
159	537	1
157	539	1
75	621	1
85	611	1
367	329	2
395	301	1
375	321	1
357	339	1
356	340	1
291	405	1
290	406	1
317	379	1
382	314	1
381	315	2
313	383	1
258	438	1
276	420	1
278	418	1
455	241	1
456	240	1
453	243	1
246	450	1
248	448	1
488	208	1
220	476	1
96	600	1
92	604	1
81	615	1
84	612	1
630	66	1
68	628	1
59	637	2
684	12	1
5	691	1
7	689	1
8	688	1
670	26	1
667	29	1
666	30	1
591	105	1
143	553	2
565	131	1
564	132	1
155	541	1
535	161	1
530	166	1
190	506	1
517	179	1
519	177	1
207	489	2
447	249	1
440	256	1
305	391	1
545	151	3
238	458	1
53	643	1
275	421	2
500	196	1
655	41	2
263	433	2
399	297	1
487	209	2
1	695	1
108	588	1
294	402	1
561	135	1
143	554	1
634	63	1
622	75	1
114	583	1
160	537	1
84	613	1
56	641	2
107	590	1
320	377	1
374	323	1
358	339	1
357	340	1
291	406	1
290	407	1
319	378	1
381	316	1
383	314	1
315	382	1
430	267	1
258	439	1
276	421	1
277	420	1
456	241	1
246	451	1
248	449	1
488	209	1
489	208	1
479	218	1
221	476	1
81	616	1
630	67	1
69	628	1
635	62	1
50	647	1
9	688	1
6	691	1
8	689	1
669	28	1
667	30	1
655	42	1
40	657	1
650	47	1
112	585	1
140	557	1
565	132	1
144	553	1
530	167	1
531	166	1
517	180	1
494	203	1
505	192	2
207	490	2
313	384	2
5	692	3
684	13	2
110	587	3
249	448	7
139	558	1
682	15	2
176	521	1
336	361	2
670	24	1
3	691	1
631	63	1
463	231	1
239	455	1
580	114	1
141	553	1
100	594	1
197	497	3
585	109	1
393	301	1
327	367	1
339	355	1
375	319	1
316	378	1
315	379	2
381	313	1
261	433	1
263	431	2
262	432	1
276	418	1
273	421	1
274	420	1
453	241	1
451	243	1
246	448	1
440	254	1
462	232	1
476	218	1
221	473	1
587	107	1
96	598	1
600	94	1
66	628	1
69	625	1
57	637	1
635	59	1
682	12	1
5	689	1
2	692	1
6	688	1
666	28	1
647	47	1
576	118	1
565	129	1
153	541	1
549	145	1
506	188	1
505	189	1
517	177	1
204	490	1
491	203	1
445	249	1
584	110	1
603	91	1
169	525	1
334	360	3
333	361	2
685	9	4
655	39	1
611	83	2
632	62	3
292	402	4
260	434	1
103	591	1
463	232	1
54	641	1
615	80	1
468	227	1
684	11	1
580	115	1
583	112	1
590	105	1
366	329	1
446	249	2
333	362	1
374	321	1
356	339	1
340	355	1
294	401	1
290	405	1
316	379	1
317	378	1
381	314	1
313	382	1
309	386	1
428	267	1
262	433	1
277	418	1
274	421	2
455	240	2
246	449	1
254	441	1
476	219	1
110	585	3
614	81	1
611	84	1
628	67	1
633	62	1
682	13	1
6	689	1
7	688	1
669	26	1
666	29	1
667	28	1
655	40	1
648	47	1
104	591	1
140	555	1
564	131	1
155	540	2
549	146	1
172	523	1
190	505	1
506	189	1
204	491	1
207	488	1
503	192	1
89	606	1
292	403	1
335	360	4
52	643	1
275	420	4
263	432	4
307	388	1
494	198	1
668	24	1
80	612	1
467	225	1
669	23	1
580	112	1
518	174	1
168	524	1
193	499	1
445	247	1
315	377	2
339	353	1
291	401	1
375	317	1
314	378	1
313	379	1
309	383	1
431	261	1
262	430	1
414	278	1
274	418	1
451	241	1
243	449	1
254	438	1
236	456	1
237	455	1
473	219	1
585	107	1
101	591	1
598	94	1
600	92	1
611	81	1
615	77	1
69	623	1
630	62	1
635	57	1
59	633	1
55	637	1
677	15	1
684	8	1
666	26	2
35	657	1
650	42	1
587	105	1
564	128	1
561	131	1
531	161	1
189	503	1
204	488	1
489	203	1
50	642	2
468	224	1
592	100	6
649	43	2
358	334	3
565	127	3
171	521	1
625	67	2
549	143	15
510	182	2
152	540	1
484	208	1
80	613	1
33	660	1
543	150	1
580	113	1
397	296	1
259	434	1
272	421	1
500	193	2
655	38	1
331	362	1
323	370	1
340	353	1
399	294	1
374	319	1
314	379	1
315	378	1
309	384	1
307	386	1
261	432	1
263	430	1
262	431	1
273	420	1
275	418	1
453	240	1
450	243	1
254	439	1
237	456	1
220	473	1
81	612	1
84	609	1
77	616	1
68	625	1
56	637	1
16	677	1
684	9	1
5	688	1
2	691	1
667	26	1
36	657	1
581	112	1
140	553	1
564	129	1
565	128	1
561	132	1
153	540	1
155	538	1
549	144	1
172	521	1
532	161	1
190	503	1
505	188	1
204	489	1
203	490	1
333	360	1
447	246	1
313	380	1
583	110	1
359	334	1
206	487	5
358	335	1
484	209	1
526	167	1
102	591	1
396	297	1
550	143	1
504	189	1
599	94	1
558	135	1
186	504	1
670	20	1
226	464	2
152	538	1
583	107	2
68	622	1
320	370	1
531	159	1
567	123	1
203	487	1
361	329	4
313	377	1
547	143	1
362	328	1
357	333	1
291	399	1
374	316	1
375	315	1
309	381	1
307	383	1
270	420	1
262	428	1
414	276	1
449	241	1
450	240	1
441	249	1
440	250	1
462	228	1
237	453	1
598	92	1
609	81	1
84	606	1
67	623	1
628	62	1
633	57	1
55	635	1
675	15	1
677	13	1
2	688	1
684	6	1
682	8	1
35	655	1
648	42	2
650	40	1
585	105	1
564	126	1
561	129	1
559	131	1
558	132	1
535	155	1
167	523	1
510	180	1
277	413	3
256	434	2
562	128	1
118	572	2
258	432	3
687	3	3
409	281	1
540	150	1
444	246	2
649	42	1
531	160	1
619	72	1
371	320	1
566	125	1
550	141	1
398	293	1
548	143	3
440	251	1
192	499	1
362	329	1
370	321	2
290	401	1
374	317	1
313	378	1
309	382	1
307	384	2
305	386	1
421	270	1
430	261	1
428	263	2
258	433	1
414	277	1
278	413	1
273	418	1
450	241	1
451	240	1
243	448	1
441	250	1
462	229	1
236	455	1
218	473	1
581	110	1
614	77	1
625	66	1
68	623	1
635	56	1
59	632	2
16	675	1
682	9	1
2	689	1
684	7	1
655	36	1
650	41	1
587	104	1
564	127	1
565	126	1
559	132	1
153	538	1
519	172	1
530	161	1
188	503	1
488	203	1
494	197	1
445	246	1
584	107	1
358	333	2
466	225	1
375	316	4
481	210	3
431	260	1
561	130	1
556	135	1
236	452	1
626	62	1
265	423	1
150	538	1
608	80	1
578	110	1
370	318	1
428	260	1
684	4	1
616	72	1
664	24	1
29	659	1
579	109	1
357	331	1
355	333	1
374	314	1
375	313	1
309	379	1
307	381	1
305	383	1
418	270	1
258	430	1
411	277	1
410	278	1
274	414	1
240	448	1
249	439	1
440	248	1
250	438	1
456	232	1
237	451	1
479	209	1
101	587	1
84	604	1
611	77	1
632	56	1
55	633	1
51	637	1
16	672	1
673	15	1
675	13	1
682	6	1
648	40	1
647	41	1
576	112	1
561	127	1
129	559	1
131	557	1
153	535	1
167	521	1
506	182	1
491	197	1
353	335	1
457	231	1
275	413	3
599	89	1
581	107	2
166	522	1
354	334	3
46	642	1
508	180	2
267	421	2
253	435	1
558	130	1
562	126	1
626	63	1
83	606	1
678	11	1
653	36	1
667	22	1
239	450	1
479	210	1
426	263	1
358	331	1
356	333	1
290	399	2
370	319	1
375	314	1
374	315	1
307	382	1
428	261	1
258	431	1
413	276	1
411	278	1
448	241	1
449	240	1
441	248	1
250	439	1
236	453	1
612	77	1
66	623	1
633	56	1
57	632	1
630	59	1
16	673	1
677	12	1
684	5	4
682	7	1
42	647	1
648	41	1
585	104	1
549	140	1
561	128	1
558	131	1
557	132	1
517	172	1
166	523	1
510	179	1
360	329	3
440	249	2
305	384	2
668	21	2
480	209	1
117	572	1
275	414	2
308	381	1
171	518	1
548	105	1
11	642	1
494	159	1
503	150	1
184	469	1
50	603	2
502	151	1
342	311	1
291	362	1
339	314	1
340	313	1
383	270	1
386	267	1
375	278	1
274	379	1
275	378	1
413	240	1
410	243	1
248	405	1
254	399	1
232	421	1
221	432	1
220	433	1
96	557	1
559	94	1
561	92	1
576	77	1
66	587	1
68	585	2
62	591	2
55	598	1
16	637	1
648	5	1
6	647	1
625	28	1
623	30	1
611	42	1
612	41	1
47	606	1
549	104	1
112	541	1
521	132	1
476	177	1
473	180	1
204	449	1
203	450	1
456	197	1
580	73	1
335	318	1
100	553	3
457	196	2
426	227	1
508	145	1
428	225	5
118	535	2
510	143	4
152	501	2
334	319	1
454	199	2
444	209	2
246	407	3
550	103	1
374	279	1
454	198	1
519	133	1
529	123	1
115	537	1
531	121	1
474	178	1
334	318	1
308	344	1
615	37	1
321	331	2
323	329	1
290	362	1
333	319	1
339	313	1
305	347	1
382	270	1
375	277	1
374	278	1
273	379	1
274	378	1
411	241	1
409	243	1
246	406	1
232	420	1
219	433	1
221	431	1
220	432	1
558	94	1
67	585	2
637	15	1
5	647	1
2	650	1
29	623	1
36	616	1
612	40	1
611	41	1
112	540	1
129	523	1
131	521	1
506	146	1
491	161	1
462	190	1
473	179	2
204	448	1
203	449	1
455	197	1
207	445	1
272	380	2
292	360	1
188	464	1
545	107	1
505	147	1
3	649	4
599	53	1
117	535	4
80	572	1
358	294	5
369	283	2
645	10	1
292	363	1
232	423	1
117	538	1
23	632	1
112	543	1
174	481	1
531	124	1
493	162	1
641	14	4
354	301	1
339	316	2
340	315	1
276	379	1
277	378	1
273	382	1
274	381	1
414	241	1
409	246	1
249	406	1
248	407	1
250	405	1
254	401	1
237	418	1
96	559	1
561	94	1
68	587	2
598	57	1
55	600	1
51	604	1
5	650	1
648	7	1
8	647	1
625	30	1
615	40	1
614	41	1
132	523	1
510	145	1
488	167	1
489	166	1
476	179	1
473	182	1
204	451	1
207	448	1
305	350	1
513	142	1
494	161	2
440	215	4
37	618	2
444	210	1
20	634	1
265	389	1
231	423	1
128	526	1
503	151	1
33	621	1
531	123	1
494	160	1
171	483	1
17	637	1
445	209	1
321	333	1
323	331	1
340	314	1
339	315	1
307	347	1
384	270	1
276	378	1
273	381	1
275	379	1
413	241	1
414	240	1
411	243	1
408	246	1
249	405	1
248	406	1
236	418	1
221	433	1
96	558	1
101	553	1
67	587	1
69	585	1
598	56	1
50	604	1
648	6	1
7	647	2
628	26	1
625	29	1
612	42	1
614	40	1
131	523	1
510	144	1
488	166	1
204	450	1
203	451	1
462	192	1
580	74	1
207	447	1
294	360	1
55	599	1
21	633	1
355	299	1
549	105	2
82	572	1
335	319	1
98	556	1
374	280	1
526	123	1
331	318	1
424	225	1
112	537	1
518	131	1
550	99	1
59	590	1
42	607	1
282	367	1
321	328	1
294	355	1
358	291	1
333	316	1
340	309	1
270	379	1
267	382	1
263	386	1
274	375	1
275	374	1
408	241	1
409	240	1
406	243	1
248	401	1
399	250	1
228	421	1
229	420	1
236	413	1
440	209	1
441	208	1
430	219	1
431	218	1
221	428	1
96	553	1
94	555	1
92	557	1
84	565	1
68	581	1
587	62	1
51	598	1
16	633	1
12	637	1
2	647	1
26	623	2
35	614	1
609	40	1
118	531	1
126	523	1
506	143	3
128	521	1
517	132	1
494	155	1
505	144	1
146	503	1
488	161	1
238	411	1
36	613	4
152	497	1
573	75	1
383	265	1
524	124	1
471	177	1
357	291	1
358	290	1
319	329	1
317	331	1
315	333	1
339	309	1
270	378	1
381	267	1
262	386	1
278	370	1
375	273	1
274	374	1
407	241	1
408	240	1
243	405	1
228	420	1
411	237	1
209	439	1
440	208	1
218	430	1
220	428	1
541	107	1
84	564	1
581	67	1
57	591	1
50	598	1
16	632	1
633	15	1
635	13	1
612	36	1
118	530	1
127	521	1
505	143	2
519	129	1
517	131	1
145	503	1
476	172	1
441	207	1
197	451	1
456	192	1
42	606	3
313	335	1
256	392	1
421	227	2
110	538	3
399	249	2
76	572	2
336	312	1
625	23	1
264	384	1
260	388	1
434	214	1
272	379	1
320	331	1
426	225	1
114	537	1
524	127	1
508	143	2
323	328	1
357	294	1
381	270	1
267	384	1
375	276	1
273	378	1
410	241	1
411	240	1
408	243	1
246	405	1
250	401	1
237	414	1
219	432	1
221	430	1
220	431	1
541	110	1
96	555	1
557	94	1
559	92	1
66	585	1
51	600	1
16	635	1
625	26	1
623	28	1
35	616	1
615	36	1
609	42	1
611	40	1
604	47	1
128	523	1
519	132	2
506	145	1
505	146	1
479	172	1
490	161	1
462	189	1
203	448	1
19	632	1
53	598	1
599	52	1
290	361	1
218	433	2
263	388	1
255	396	1
333	318	3
501	150	3
371	280	1
340	311	1
170	481	1
374	277	2
592	59	1
186	465	1
518	132	1
626	24	1
290	360	1
168	482	1
596	54	1
622	28	1
476	174	1
184	466	1
550	100	1
399	251	1
183	467	1
488	162	1
6	644	1
321	329	2
356	294	1
331	319	1
333	317	1
267	383	1
374	276	1
275	375	1
409	241	1
410	240	1
407	243	1
249	401	1
229	421	1
232	418	1
236	414	1
237	413	1
441	209	1
431	219	1
220	430	1
110	540	1
549	101	1
558	92	1
69	581	1
59	591	1
50	600	1
635	15	1
13	637	1
2	648	1
35	615	1
614	36	1
609	41	1
532	118	2
112	538	1
127	523	1
510	140	1
129	521	1
519	131	1
506	144	1
505	145	1
489	161	1
462	188	1
473	177	1
197	453	1
499	151	1
154	496	2
598	52	1
218	432	2
468	182	3
235	415	1
504	146	2
358	292	6
440	210	1
414	231	1
625	20	1
418	227	1
634	11	1
114	531	1
142	503	1
493	152	1
206	439	1
124	521	1
290	355	1
316	329	1
317	328	1
314	331	1
305	340	1
375	270	1
267	378	1
261	384	1
263	382	1
262	383	1
275	370	1
240	405	1
399	246	1
413	232	1
409	236	1
408	237	1
107	538	1
549	96	1
92	553	1
564	81	1
84	561	1
576	69	1
630	15	1
632	13	1
633	12	1
8	637	1
616	29	1
615	30	1
609	36	1
41	604	1
598	47	1
541	104	1
540	105	1
519	126	1
505	140	1
517	128	1
155	490	1
473	172	1
479	166	1
190	455	1
456	189	1
441	204	1
207	438	1
197	448	1
453	192	1
583	62	1
292	353	1
123	522	2
394	251	1
468	177	3
396	249	1
307	338	1
100	545	11
342	303	1
535	110	4
626	19	2
304	341	2
22	623	1
162	483	4
312	333	1
98	547	1
431	214	1
326	318	1
23	621	1
618	26	1
399	245	1
3	641	1
113	531	1
419	225	2
393	251	1
8	636	1
323	321	1
291	353	1
316	328	1
313	331	2
305	339	1
374	270	1
261	383	1
263	381	1
262	382	1
258	386	1
274	370	1
401	243	1
408	236	1
237	407	1
576	68	1
57	587	1
59	585	1
16	628	1
632	12	1
635	9	2
7	637	1
615	29	1
616	28	1
614	30	1
35	609	1
40	604	1
540	104	1
532	112	1
517	127	2
153	491	1
155	489	1
188	456	1
189	455	1
462	182	1
440	204	1
441	203	1
294	350	1
91	553	1
549	95	2
2	642	1
500	144	1
494	150	9
464	180	2
315	329	4
173	471	2
281	363	1
592	52	3
380	264	1
256	388	1
343	301	1
5	642	1
543	104	1
504	143	1
375	272	2
68	579	2
42	605	2
356	291	1
357	290	1
328	319	1
331	316	1
333	314	2
307	340	1
261	386	1
263	384	1
277	370	1
273	374	1
406	241	1
407	240	1
246	401	1
399	248	1
229	418	1
411	236	1
410	237	1
209	438	1
208	439	1
428	219	1
540	107	1
94	553	1
92	555	1
581	66	1
585	62	1
56	591	1
632	15	1
635	12	1
35	612	1
611	36	1
41	606	1
600	47	1
535	112	1
519	128	2
153	494	1
144	503	1
197	450	1
455	192	1
329	318	2
353	294	2
556	91	1
32	615	1
179	468	1
256	391	2
227	420	1
126	521	3
440	207	6
627	20	1
2	645	1
497	150	1
171	476	1
505	142	1
286	361	1
444	203	1
326	321	2
549	98	1
454	192	1
626	20	1
326	320	1
4	642	1
635	11	1
33	613	1
43	603	1
123	523	1
292	354	1
395	251	1
579	67	2
291	355	1
356	290	1
317	329	1
315	331	1
307	339	1
267	379	1
263	383	1
262	384	1
370	276	1
405	241	1
406	240	1
418	228	1
414	232	2
410	236	1
237	409	1
208	438	1
428	218	1
565	81	1
59	587	1
55	591	1
16	630	1
633	13	1
9	637	1
616	30	1
611	35	1
42	604	1
40	606	1
541	105	1
519	127	1
140	506	1
143	503	2
517	129	1
155	491	1
479	167	1
190	456	1
207	439	1
197	449	1
583	63	1
313	333	2
592	54	2
275	371	2
115	531	3
107	539	1
152	494	7
68	573	1
54	587	1
320	321	1
537	104	1
518	123	1
174	467	1
160	481	1
517	124	1
193	448	1
566	75	1
142	499	1
294	347	1
313	328	1
374	267	1
263	378	1
262	379	1
258	383	1
401	240	1
413	228	1
409	232	1
236	405	1
432	209	1
433	208	1
221	420	1
220	421	1
531	110	1
101	540	1
549	92	1
84	557	1
564	77	1
585	56	3
50	591	1
16	625	1
628	13	1
9	632	1
6	635	1
8	633	1
615	26	1
612	29	1
611	30	1
35	606	1
600	41	1
118	523	1
510	131	1
153	488	1
190	451	1
188	453	1
462	179	1
203	438	1
192	449	1
490	151	1
5	636	1
158	483	1
119	522	2
342	299	2
290	351	1
461	180	2
280	361	1
204	436	1
260	380	1
508	132	1
3	637	1
54	586	1
20	620	1
413	227	1
159	481	1
566	74	1
291	349	1
274	366	1
17	623	1
136	504	1
142	498	1
321	319	1
323	317	1
309	331	1
307	333	1
370	270	1
261	379	1
262	378	1
258	382	1
278	362	1
254	386	1
411	229	1
408	232	1
431	209	1
432	208	1
219	421	1
220	420	1
530	110	1
81	559	1
581	59	1
55	585	1
625	15	1
628	12	1
5	635	2
7	633	1
8	632	1
614	26	1
611	29	1
612	28	1
36	604	1
598	42	1
600	40	1
535	105	1
494	146	2
479	161	1
473	167	1
190	450	1
189	451	1
207	433	1
192	448	1
489	151	1
249	391	1
256	384	3
305	335	1
83	557	1
457	183	3
399	241	4
374	266	1
68	572	2
186	454	1
511	132	1
162	481	1
632	11	1
548	95	1
259	384	1
399	244	1
493	150	1
122	521	1
343	300	1
68	575	1
314	329	1
315	328	1
261	382	1
262	381	1
273	370	1
414	229	1
411	232	1
236	407	1
237	406	1
549	94	1
84	559	1
576	67	1
581	62	1
587	56	1
628	15	1
630	13	1
6	637	1
635	8	1
614	29	1
615	28	1
538	105	1
531	112	2
517	126	1
140	503	1
153	490	1
155	488	1
476	167	1
190	453	1
188	455	1
204	439	1
440	203	1
451	192	1
283	360	1
413	230	1
593	50	1
309	334	1
424	219	1
147	496	5
154	489	1
599	44	1
290	353	2
143	500	6
418	225	3
515	128	1
580	63	2
89	554	1
2	641	1
139	504	1
442	201	1
426	217	2
444	199	2
277	365	1
219	423	1
519	123	1
143	499	1
599	43	2
307	335	1
67	575	1
323	319	1
314	328	1
309	333	1
375	267	1
261	381	1
263	379	1
258	384	1
401	241	1
399	243	2
414	228	1
413	229	1
410	232	1
236	406	1
237	405	1
433	209	1
221	421	1
535	107	1
532	110	1
101	541	1
81	561	1
84	558	1
565	77	1
576	66	1
585	57	1
55	587	1
630	12	1
9	633	1
5	637	2
7	635	2
616	26	1
614	28	1
612	30	1
36	606	2
42	600	1
104	538	1
530	112	1
510	132	1
153	489	1
476	166	1
189	453	1
462	180	1
204	438	1
203	439	1
450	192	1
313	329	2
292	350	1
87	555	1
598	44	1
550	92	1
51	591	2
251	391	1
272	370	1
395	247	2
580	62	3
162	480	1
583	59	1
644	24	1
33	635	1
131	537	1
494	174	1
19	649	1
249	419	2
321	347	1
339	329	1
340	328	1
374	294	1
290	378	1
353	315	1
355	313	1
267	401	1
261	407	1
263	405	1
262	406	1
410	258	1
428	240	2
248	420	1
250	418	1
254	414	1
440	228	1
229	439	1
236	432	1
237	431	1
219	449	1
218	450	1
220	448	1
561	107	1
558	110	1
576	92	1
81	587	1
77	591	1
68	600	1
612	56	1
611	57	1
609	59	1
655	13	1
2	666	1
35	633	1
36	632	2
628	40	1
564	104	1
541	127	1
540	128	1
145	523	1
479	189	1
489	179	1
491	177	1
488	180	1
476	192	1
335	333	1
637	31	1
62	606	2
350	318	2
614	54	1
359	309	2
188	480	1
21	647	1
146	522	1
653	15	1
308	360	1
518	150	2
171	497	2
654	14	1
52	616	1
203	465	1
98	570	1
280	388	1
519	150	1
529	140	1
615	54	2
445	224	1
649	20	1
340	329	1
375	294	1
291	378	1
290	379	1
353	316	1
355	314	1
356	313	1
307	362	1
408	261	1
263	406	1
262	407	1
258	411	1
428	241	1
249	420	1
248	421	1
441	228	1
440	229	1
236	433	1
237	432	1
219	450	1
218	451	1
221	448	1
220	449	1
110	559	1
84	585	1
69	600	1
612	57	1
614	55	1
12	657	1
2	667	1
36	633	1
628	41	1
565	104	1
564	105	1
112	557	1
129	540	1
541	128	1
131	538	1
146	523	1
503	166	1
479	190	1
490	179	1
489	180	1
462	207	1
32	637	1
63	606	1
170	499	1
334	335	2
579	90	2
656	13	1
168	501	1
399	270	2
336	333	1
655	14	4
321	348	1
223	447	1
231	439	2
529	141	1
36	634	1
354	316	1
460	210	1
533	137	1
524	146	1
520	150	1
239	431	1
102	568	1
323	347	1
339	331	1
291	379	1
353	317	1
356	314	1
355	315	1
357	313	1
409	261	1
263	407	1
408	262	1
430	240	1
249	421	1
250	420	1
441	229	1
232	438	1
237	433	1
462	208	1
219	451	1
221	449	1
220	450	1
576	94	1
66	604	1
614	56	1
611	59	1
55	615	1
655	15	1
657	13	1
35	635	1
628	42	1
630	40	1
565	105	1
112	558	1
140	530	1
541	129	1
132	538	2
517	153	1
503	167	1
491	179	1
488	182	1
490	180	1
473	197	1
649	21	1
371	299	1
444	226	2
623	47	2
152	518	1
87	583	3
219	452	1
152	519	1
133	538	1
20	651	1
342	329	1
50	621	1
660	11	1
68	603	1
599	72	1
320	351	1
272	399	1
578	93	2
528	143	1
565	106	1
340	331	1
355	316	1
357	314	1
356	315	1
358	313	2
309	362	1
401	270	1
410	261	1
408	263	1
409	262	1
258	413	1
430	241	1
431	240	1
428	243	1
250	421	2
232	439	1
218	453	1
221	450	1
220	451	1
564	107	1
561	110	1
84	587	1
67	604	1
609	62	1
615	56	1
614	57	1
612	59	1
55	616	1
16	655	1
5	666	2
669	2	1
36	635	3
630	41	1
118	553	1
112	559	1
140	531	1
540	131	1
510	161	1
505	166	1
494	177	1
489	182	1
491	180	1
479	192	1
353	318	1
21	650	1
290	381	2
370	301	2
656	15	1
462	209	2
264	407	1
81	583	1
424	240	1
4	660	1
653	11	1
543	121	1
472	192	1
59	605	1
419	245	1
8	656	1
333	331	1
294	370	1
290	374	1
347	317	1
309	355	1
357	307	1
263	401	1
258	406	1
278	386	1
421	243	2
246	418	1
414	250	1
410	254	1
232	432	1
236	428	1
455	209	1
456	208	1
557	107	1
77	587	1
66	598	1
609	55	1
50	614	1
16	648	1
655	9	1
7	657	1
635	29	1
36	628	1
41	623	1
559	105	1
143	521	1
535	129	1
532	132	1
519	145	1
161	503	1
476	188	1
335	329	2
142	522	1
293	371	4
625	39	1
126	538	2
353	311	1
26	638	2
199	465	2
277	387	1
110	554	1
530	135	1
17	648	1
651	14	1
80	585	1
239	426	1
455	210	1
23	642	1
5	660	1
244	421	1
336	329	3
603	62	1
374	291	1
356	309	1
358	307	1
258	407	1
254	411	1
232	433	1
237	428	1
456	209	1
558	107	1
110	555	1
564	101	1
84	581	1
598	67	1
609	56	1
59	606	1
50	615	1
51	614	1
8	657	1
28	637	2
635	30	1
35	630	1
625	40	1
561	104	1
112	553	1
127	538	1
510	155	1
144	521	1
519	146	1
476	189	1
488	177	1
462	203	1
473	192	1
305	360	1
182	483	1
375	290	2
33	632	2
326	339	1
626	39	1
650	15	2
42	623	3
196	469	1
20	645	1
171	494	1
592	73	1
17	649	1
140	526	1
54	612	1
80	586	1
426	240	1
83	583	1
543	123	1
488	178	1
245	421	1
59	607	1
652	14	3
98	568	1
375	291	1
357	309	1
399	267	1
261	405	1
258	408	1
246	420	1
248	418	1
228	438	1
236	430	1
218	448	1
559	107	1
565	101	1
81	585	1
66	600	1
604	62	1
609	57	1
611	55	1
50	616	1
51	615	1
16	650	1
9	657	1
29	637	1
630	36	1
561	105	1
540	126	1
143	523	1
128	538	2
535	131	1
145	521	1
494	172	1
505	161	1
476	190	1
489	177	1
462	204	1
353	313	2
110	556	1
374	292	1
474	192	1
68	598	2
394	272	1
625	41	2
348	318	1
468	198	2
127	539	2
504	162	2
94	572	1
347	319	2
22	644	1
223	444	1
494	173	1
141	526	1
80	587	1
239	428	1
33	634	1
510	157	1
307	360	1
366	301	1
185	482	1
426	241	1
339	328	1
353	314	1
358	309	1
305	362	1
261	406	1
262	405	1
258	409	1
246	421	1
249	418	1
254	413	1
228	439	1
229	438	1
236	431	1
237	430	1
219	448	1
218	449	1
110	557	1
67	600	1
69	598	1
611	56	1
55	612	1
51	616	1
655	12	1
637	30	1
35	632	1
625	42	1
118	549	1
112	555	1
127	540	1
541	126	1
129	538	1
144	523	1
506	161	1
479	188	1
488	179	1
490	177	1
283	384	1
576	91	1
68	599	2
550	117	1
535	132	6
487	180	1
146	521	2
579	81	1
519	141	1
580	80	1
537	123	1
299	361	2
21	639	1
206	454	1
331	329	1
339	321	1
290	370	1
313	347	1
307	353	1
305	355	1
399	261	1
276	384	1
278	382	1
274	386	1
420	240	1
414	246	1
411	249	1
410	250	1
254	406	1
432	228	1
431	229	1
428	232	1
451	209	1
441	219	1
221	439	1
440	220	1
107	553	1
564	96	1
101	559	1
576	84	1
69	591	1
598	62	1
56	604	1
51	609	1
647	13	1
648	12	1
655	5	1
632	28	1
630	30	1
35	625	1
555	105	1
517	143	1
531	129	1
532	128	1
155	505	1
488	172	1
204	456	1
207	453	1
170	490	1
55	605	2
177	483	2
139	521	2
494	166	5
480	180	1
646	14	1
277	383	2
273	387	1
24	637	1
529	132	1
123	538	1
518	143	2
184	477	1
360	301	1
500	161	1
333	328	2
340	321	1
291	370	1
314	347	1
356	305	1
399	262	1
277	384	1
278	383	1
275	386	1
420	241	1
421	240	1
418	243	1
248	413	1
411	250	1
254	407	1
433	228	1
432	229	1
453	208	1
440	221	1
220	441	1
565	96	1
57	604	1
55	606	1
611	50	1
648	13	1
655	6	1
635	26	1
632	29	1
633	28	1
625	36	1
614	47	1
557	104	1
549	112	1
140	521	1
532	129	1
530	131	1
155	506	1
517	144	1
489	172	1
494	167	1
188	473	1
479	182	1
207	454	1
476	185	2
25	636	1
369	292	1
593	68	1
468	193	2
646	15	1
535	126	2
572	89	1
20	641	2
380	281	1
529	133	1
608	54	1
159	503	1
494	168	1
619	43	2
205	457	1
595	67	1
339	323	1
315	347	1
309	353	1
307	355	1
305	357	1
261	401	1
276	386	1
278	384	1
421	241	1
413	249	1
414	248	1
254	408	1
433	229	1
430	232	1
453	209	1
441	221	1
555	107	1
101	561	1
81	581	1
585	77	1
56	606	1
50	612	1
51	611	1
647	15	1
650	12	1
5	657	1
655	7	1
633	29	1
632	30	1
615	47	1
558	104	1
557	105	1
535	127	1
519	143	1
531	131	2
530	132	1
517	145	1
490	172	1
473	189	1
207	455	1
185	477	2
256	406	1
179	483	1
19	643	1
587	75	1
399	263	2
333	329	4
600	62	2
39	623	1
579	83	1
308	354	1
123	539	1
277	385	1
199	464	1
444	219	1
239	424	1
580	83	1
80	583	1
50	613	1
503	160	1
453	210	1
381	282	1
68	595	1
340	323	1
347	316	1
356	307	1
305	358	1
262	401	1
258	405	1
277	386	1
420	243	1
414	249	1
250	413	1
254	409	1
431	232	1
455	208	1
57	606	1
59	604	1
51	612	1
16	647	1
648	15	1
650	13	1
6	657	1
655	8	1
26	637	2
635	28	1
633	30	1
35	628	1
40	623	1
616	47	1
559	104	1
558	105	1
140	523	1
535	128	1
532	131	1
531	132	1
153	510	1
519	144	1
517	146	2
491	172	1
190	473	1
207	456	1
283	380	1
313	350	1
110	553	2
557	106	4
309	354	2
4	659	1
584	79	1
454	209	4
245	418	1
175	488	1
272	391	2
142	521	1
422	241	1
256	407	2
260	403	1
214	449	1
550	113	1
117	539	1
168	488	1
321	335	1
99	557	1
20	636	1
494	162	1
613	43	2
653	3	1
323	333	1
294	362	1
340	316	1
339	317	1
309	347	1
386	270	1
277	379	1
278	378	1
274	382	1
413	243	1
410	246	1
408	248	1
250	406	1
428	228	1
236	420	1
208	448	1
218	438	1
549	107	1
101	555	1
564	92	1
69	587	1
600	56	1
50	606	2
9	647	1
6	650	1
648	8	1
630	26	1
628	28	1
614	42	1
616	40	1
615	41	1
609	47	1
118	538	1
530	126	1
153	503	1
510	146	1
489	167	1
490	166	1
479	177	1
476	180	1
207	449	1
203	453	1
583	73	2
272	384	7
249	407	2
275	381	2
531	125	1
322	334	1
478	178	1
353	303	1
258	398	1
521	135	1
273	383	2
98	558	1
565	91	1
447	210	1
54	603	1
294	363	1
20	637	1
529	128	1
326	331	1
23	634	1
653	4	1
36	621	1
114	543	1
342	315	1
532	125	2
432	225	1
280	377	1
528	129	1
328	329	1
340	317	1
258	399	1
276	381	1
278	379	1
273	384	1
274	383	1
275	382	1
414	243	1
411	246	1
408	249	1
409	248	1
250	407	1
428	229	1
236	421	1
237	420	1
208	449	1
219	438	1
218	439	1
561	96	1
565	92	1
576	81	1
66	591	1
600	57	1
598	59	1
51	606	1
648	9	1
650	7	1
628	29	1
615	42	1
616	41	1
104	553	1
531	126	1
517	140	1
490	167	1
491	166	1
204	453	1
207	450	1
583	74	2
506	151	1
2	655	2
209	448	7
530	127	2
203	454	1
634	24	1
177	481	1
393	265	1
526	132	1
578	80	1
239	419	1
23	635	1
653	5	1
115	543	1
537	121	1
259	399	1
168	490	1
158	500	1
339	319	1
276	382	1
277	381	1
274	384	2
275	383	1
418	240	1
409	249	1
410	248	1
408	250	1
430	228	1
237	421	1
209	449	1
208	450	1
219	439	1
440	218	1
220	438	1
101	557	1
564	94	1
581	77	1
67	591	1
650	8	1
632	26	1
630	28	1
628	30	1
35	623	1
42	616	1
611	47	1
553	105	2
118	540	1
531	127	2
532	126	1
530	128	1
153	505	1
155	503	1
491	167	1
479	179	1
476	182	1
207	451	1
203	455	1
305	353	2
428	230	1
584	74	1
273	385	1
554	105	1
526	133	1
419	240	1
43	616	1
432	227	1
508	151	1
331	328	1
340	319	1
258	401	1
276	383	1
277	382	1
278	381	1
273	386	1
275	384	1
418	241	1
413	246	1
410	249	1
411	248	1
409	250	1
254	405	1
431	228	1
430	229	1
450	209	1
451	208	1
440	219	1
441	218	1
221	438	1
220	439	1
549	110	1
101	558	1
565	94	1
59	600	1
55	604	1
50	609	1
647	12	1
650	9	1
2	657	1
633	26	1
630	29	1
36	623	1
612	47	1
555	104	1
118	541	1
532	127	1
519	140	2
530	129	1
531	128	1
153	506	1
479	180	1
204	455	1
203	456	1
462	197	1
170	489	1
68	591	2
263	396	1
613	46	1
256	403	1
98	561	1
20	727	1
684	63	1
54	693	1
373	374	1
426	321	1
537	210	1
115	632	1
259	488	1
504	243	1
124	623	1
719	28	1
68	679	1
393	354	1
418	329	2
408	339	1
340	407	1
294	453	1
291	456	1
428	319	1
431	316	1
430	317	1
432	315	1
309	438	1
440	307	2
258	489	1
274	473	1
506	241	1
519	228	1
510	237	1
209	538	1
110	637	1
655	92	1
81	666	2
670	77	1
56	691	1
59	688	1
55	692	1
50	697	1
5	742	1
717	30	1
705	42	1
706	41	1
112	635	2
143	604	1
616	131	1
615	132	3
581	166	1
190	557	1
188	559	1
565	182	1
207	540	1
555	192	1
685	62	1
277	470	1
189	558	2
225	522	3
549	198	5
446	301	1
433	314	8
312	435	1
414	333	2
592	155	1
548	198	1
554	192	1
596	150	1
20	726	1
100	646	2
426	320	1
104	642	1
114	632	1
112	634	1
143	603	2
428	318	2
67	679	1
384	362	1
418	328	1
413	333	1
399	347	1
339	407	1
340	406	1
291	455	1
290	456	1
430	316	1
432	314	1
431	315	1
313	433	1
307	439	1
305	441	2
476	270	1
479	267	1
258	488	1
273	473	1
505	241	1
506	240	1
503	243	1
517	229	1
510	236	1
208	538	1
96	650	1
669	77	1
69	677	1
684	62	2
57	689	1
55	691	1
9	737	1
720	26	1
717	29	1
716	30	1
36	710	1
40	706	1
705	41	1
118	628	1
140	606	1
615	131	1
155	591	1
600	146	1
585	161	1
188	558	1
189	557	1
564	182	1
549	197	1
683	63	1
256	490	1
292	454	5
614	132	2
394	352	1
385	361	1
670	75	1
518	227	1
219	526	1
612	133	1
52	693	1
424	321	1
326	419	1
154	591	1
494	251	1
409	336	2
594	151	1
651	94	1
383	362	1
375	370	1
414	331	1
339	406	1
340	405	1
294	451	1
428	317	1
431	314	1
430	315	1
432	313	1
307	438	1
505	240	1
254	491	1
517	228	1
635	110	1
68	677	2
56	689	1
57	688	1
8	737	1
716	29	1
717	28	2
715	30	1
35	710	1
36	709	1
705	40	1
112	633	1
129	616	1
614	131	1
600	145	1
190	555	1
188	557	1
565	180	1
204	541	1
207	538	1
192	553	1
683	62	1
246	499	1
256	489	1
440	305	2
324	421	2
682	63	1
249	496	4
290	455	5
703	42	2
281	464	3
173	572	3
504	241	2
2	743	1
599	146	1
613	132	2
290	454	1
152	592	1
730	14	1
424	320	1
426	318	1
123	621	1
613	131	1
432	312	1
219	525	1
545	199	3
358	386	1
382	362	1
374	370	1
413	331	1
411	333	1
323	421	1
339	405	1
294	450	1
291	453	1
428	316	1
430	314	1
431	313	1
305	439	1
503	241	1
494	250	1
254	490	1
535	209	1
221	523	1
107	637	2
648	96	1
650	94	1
667	77	1
67	677	1
69	675	1
682	62	1
56	688	1
55	689	1
7	737	1
715	29	1
716	28	1
714	30	1
35	709	1
702	42	1
703	41	1
697	47	1
112	632	2
140	604	1
615	129	1
128	616	1
612	132	2
153	591	1
144	600	1
598	146	1
189	555	1
565	179	1
564	180	1
204	540	1
203	541	1
384	360	3
353	391	1
712	32	1
19	725	1
261	483	1
324	420	1
394	350	1
2	742	2
383	361	3
356	388	1
614	130	1
705	46	1
24	727	1
509	242	1
100	651	1
723	28	1
567	184	1
747	4	2
87	664	1
550	201	1
146	605	1
110	641	4
183	568	1
370	381	1
420	331	1
418	333	1
430	321	1
428	323	1
411	340	1
432	319	1
313	438	1
490	261	1
488	263	1
489	262	1
278	473	1
275	476	1
510	241	1
505	246	1
248	503	1
228	523	1
519	232	2
532	219	1
221	530	1
220	531	1
655	96	1
101	650	1
94	657	1
670	81	1
84	667	1
684	67	1
69	682	1
62	689	1
59	692	1
50	701	1
9	742	1
2	749	1
722	29	1
35	716	1
715	36	1
42	709	1
41	710	1
647	104	1
118	633	1
611	140	1
128	623	1
153	598	1
145	606	1
585	166	1
190	561	1
559	192	1
391	360	3
119	632	1
625	126	2
644	107	1
160	591	4
494	257	1
152	599	1
403	348	1
26	725	2
100	650	1
505	245	1
519	231	1
730	20	1
361	389	1
675	75	1
419	331	1
326	424	1
115	635	1
366	384	1
713	37	1
383	367	2
421	329	3
411	339	1
410	340	1
294	456	1
431	319	1
433	317	1
441	309	1
489	261	1
262	488	1
277	473	1
274	476	1
510	240	1
229	521	1
541	209	1
531	219	1
532	218	1
220	530	1
669	81	1
84	666	1
77	673	1
684	66	1
68	682	1
62	688	1
59	691	1
2	748	1
8	742	1
722	28	1
720	30	1
35	715	1
714	36	1
40	710	1
41	709	1
703	47	1
127	623	2
144	606	1
146	604	1
197	553	1
558	192	1
170	580	1
305	445	1
107	643	1
324	426	1
117	633	1
737	13	2
251	499	2
561	189	2
415	335	1
624	126	1
118	632	2
600	150	1
55	695	1
414	336	2
358	392	3
256	494	1
608	141	1
360	389	1
669	80	1
744	5	1
115	634	1
114	635	1
550	199	1
259	490	1
504	245	1
372	377	1
100	649	1
251	498	1
395	354	1
370	379	1
375	374	1
420	329	1
421	328	1
418	331	1
428	321	4
410	339	1
409	340	1
294	455	1
430	319	1
433	316	1
432	317	1
440	309	1
479	270	1
488	261	1
258	491	1
473	276	1
476	273	1
506	243	1
246	503	1
228	521	1
517	232	1
540	209	1
541	208	1
530	219	1
531	218	1
101	648	1
655	94	1
92	657	1
77	672	1
682	67	1
692	57	1
737	12	1
747	2	1
7	742	1
720	29	1
35	714	1
40	709	1
702	47	1
112	637	1
609	140	1
143	606	2
145	604	1
190	559	1
561	188	1
32	717	1
686	63	2
272	477	2
557	192	2
227	522	1
290	459	1
358	391	3
267	482	1
117	632	1
19	730	1
126	623	2
599	150	1
171	578	1
177	572	2
539	210	1
415	334	1
614	135	1
251	497	1
266	482	1
529	219	1
152	596	1
615	133	1
128	620	1
608	140	1
625	123	1
744	4	1
114	634	1
34	714	1
225	523	1
414	334	1
673	75	1
504	244	1
381	367	1
729	19	1
246	502	1
127	621	1
428	320	4
386	362	1
370	378	1
420	328	1
401	347	1
409	339	1
408	340	1
432	316	1
431	317	1
433	315	1
309	439	1
441	307	1
258	490	1
275	473	1
505	243	1
254	494	1
519	229	1
540	208	1
218	530	1
101	647	1
81	667	1
682	66	2
692	56	1
57	691	1
59	689	1
51	697	1
6	742	1
722	26	1
720	28	1
701	47	1
118	630	1
616	132	1
144	604	1
576	172	1
161	587	1
581	167	1
190	558	1
189	559	1
207	541	1
717	31	1
686	62	3
249	499	1
294	454	3
476	272	1
705	43	3
674	74	1
42	706	7
685	63	4
204	544	1
668	80	1
696	52	2
387	361	1
634	105	1
152	587	1
393	346	1
117	622	1
580	159	1
616	123	1
494	245	2
421	318	1
136	603	1
320	419	2
288	451	1
355	384	1
353	386	1
357	382	1
356	383	1
358	381	1
410	329	1
411	328	1
408	331	1
333	406	1
321	418	1
340	399	1
291	448	1
290	449	1
420	319	1
309	430	1
476	263	1
462	277	1
491	248	1
489	250	1
510	229	1
236	503	1
530	209	1
531	208	1
220	519	1
92	647	1
84	655	1
67	672	1
66	673	1
69	670	1
677	62	1
682	57	1
684	55	1
50	689	1
51	688	1
2	737	1
29	710	1
709	30	1
703	36	1
697	42	1
692	47	1
635	104	2
612	127	1
611	128	1
549	190	1
557	182	1
559	180	1
204	535	1
532	207	1
490	249	2
292	447	2
445	294	1
148	591	3
632	107	2
488	251	2
218	521	2
307	432	2
258	481	3
257	482	6
20	719	1
609	130	1
217	522	4
196	543	1
444	294	1
152	586	1
615	123	1
634	104	1
320	418	1
441	297	1
359	379	1
257	481	1
340	398	1
494	244	1
491	247	1
473	265	1
102	636	1
356	382	1
355	383	1
357	381	1
409	329	1
410	328	1
407	331	1
333	405	1
399	339	1
421	317	1
307	431	1
305	433	1
476	262	1
462	276	1
248	490	1
250	488	1
510	228	1
506	232	1
530	208	1
519	219	2
517	221	1
628	110	1
101	637	1
81	657	1
66	672	1
669	69	1
682	56	1
50	688	1
16	722	1
725	13	1
709	29	1
28	710	1
703	35	1
702	36	2
697	41	1
691	47	1
633	105	1
611	127	1
612	126	1
140	598	1
609	129	1
132	606	1
549	189	1
559	179	1
561	177	1
558	180	1
207	531	1
541	197	1
32	706	1
489	249	3
580	158	2
358	380	2
535	203	4
644	94	1
723	15	1
258	480	1
290	448	2
153	585	2
68	670	3
139	599	1
155	583	1
509	228	1
587	150	1
152	585	1
141	596	1
419	318	1
510	227	1
217	520	2
402	335	1
545	192	1
358	379	1
355	382	1
356	381	1
375	362	1
408	329	1
409	328	1
406	331	1
414	323	1
418	319	1
421	316	1
317	420	1
309	428	1
307	430	1
305	432	1
476	261	1
258	479	1
275	462	1
494	243	2
491	246	1
488	249	1
489	248	1
505	232	1
519	218	1
220	517	1
630	107	1
670	67	1
68	669	1
675	62	1
55	682	1
722	15	1
12	725	1
709	28	1
702	35	1
701	36	1
697	40	1
633	104	1
632	105	1
625	112	1
611	126	2
609	128	1
131	606	2
146	591	1
565	172	1
576	161	1
549	188	1
558	179	1
182	555	1
557	180	1
207	530	1
197	540	1
353	384	2
706	31	1
283	454	1
292	445	1
528	209	1
399	338	1
541	196	1
594	143	2
272	465	1
707	29	1
586	150	1
608	128	1
596	140	1
476	260	1
653	83	1
731	5	1
115	621	1
146	590	1
444	292	2
613	123	3
387	349	1
358	378	1
357	379	1
353	383	1
355	381	1
374	362	1
407	329	1
408	328	1
331	405	1
323	413	1
420	316	1
315	421	1
305	431	1
263	473	1
462	274	1
488	248	1
517	219	1
101	635	1
655	81	1
669	67	1
670	66	1
69	667	1
59	677	2
16	720	1
26	710	1
706	30	1
35	701	1
47	689	1
632	104	2
609	127	1
604	132	1
155	581	1
145	591	1
564	172	1
179	557	1
559	177	1
532	204	3
490	246	2
571	165	1
334	402	5
87	649	6
375	361	1
712	24	3
705	31	3
2	734	1
348	388	1
370	366	1
123	620	1
22	721	1
518	225	1
83	660	1
583	160	1
36	707	1
667	76	1
565	178	1
447	296	1
500	243	1
357	386	1
381	362	1
414	329	3
410	333	1
323	420	1
294	449	1
290	453	1
428	315	1
430	313	1
305	438	1
473	270	1
476	267	1
503	240	2
494	249	2
254	489	1
237	506	1
535	208	1
220	523	1
110	633	1
96	647	1
666	77	1
66	677	1
68	675	2
684	59	2
55	688	1
51	692	1
6	737	1
714	29	1
715	28	1
701	42	1
703	40	1
702	41	1
118	625	1
127	616	1
143	600	1
614	129	1
615	128	2
612	131	1
611	132	1
598	145	1
576	167	1
190	553	1
188	555	1
564	179	1
561	182	1
203	540	1
712	31	4
374	369	1
593	150	2
256	487	2
355	388	2
352	391	1
171	572	1
311	432	2
592	151	3
383	360	2
717	26	3
592	150	1
424	318	1
239	503	1
731	11	1
121	621	1
583	159	1
257	485	1
619	123	2
358	384	1
356	386	1
413	329	2
414	328	1
411	331	1
409	333	1
321	421	2
294	448	1
291	451	1
428	314	1
309	433	1
479	263	1
494	248	1
254	488	1
510	232	1
236	506	1
237	505	1
219	523	1
221	521	1
635	107	1
648	94	1
650	92	1
67	675	1
69	673	1
50	692	1
51	691	1
5	737	1
716	26	1
714	28	1
702	40	1
701	41	1
630	112	1
615	127	1
126	616	1
614	128	1
611	131	1
155	587	1
598	144	1
581	161	1
576	166	1
189	553	1
565	177	1
204	538	1
535	207	1
668	74	1
549	193	4
36	706	2
626	116	1
680	62	1
118	624	1
110	632	2
637	105	4
460	282	1
550	192	1
461	281	2
117	625	1
335	407	1
518	223	1
608	133	1
687	54	1
100	641	1
374	367	1
531	210	1
734	7	1
548	193	1
343	398	1
251	490	1
440	301	1
184	557	1
307	434	2
18	723	1
260	481	2
355	386	1
357	384	1
362	379	1
358	383	1
413	328	1
410	331	1
408	333	1
321	420	1
323	418	1
340	401	1
291	450	1
290	451	1
428	313	2
309	432	1
479	262	1
250	491	1
236	505	1
532	209	1
218	523	1
220	521	1
84	657	1
66	675	1
69	672	1
68	673	1
684	57	1
50	691	1
16	725	1
715	26	1
35	706	1
36	705	1
701	40	1
637	104	1
118	623	1
614	127	1
615	126	1
143	598	1
612	129	1
609	132	1
188	553	1
564	177	1
559	182	1
561	180	1
203	538	1
549	192	1
668	73	1
294	447	1
454	287	1
599	142	1
697	44	2
350	391	2
535	206	1
70	671	1
647	94	2
117	624	1
334	407	2
682	59	3
461	280	1
666	74	1
548	192	1
608	132	1
726	14	1
373	367	1
321	419	1
80	660	1
580	160	1
477	263	1
653	87	1
141	599	1
49	691	1
239	501	1
619	121	1
515	225	2
356	384	1
362	378	1
358	382	1
357	383	1
411	329	1
409	331	1
333	407	1
339	401	1
291	449	1
290	450	1
421	319	1
309	431	1
473	267	1
479	261	1
462	278	1
494	246	1
491	249	1
237	503	1
531	209	1
532	208	1
219	521	1
221	519	1
633	107	1
630	110	1
648	92	1
67	673	1
68	672	1
684	56	1
51	689	1
725	15	1
714	26	1
710	30	1
35	705	1
635	105	1
628	112	1
614	126	1
140	600	1
611	129	1
612	128	2
609	131	1
153	587	1
155	585	1
561	179	1
558	182	1
256	484	2
380	360	3
142	598	1
513	227	1
242	498	1
565	175	1
307	433	2
168	572	1
428	312	2
530	210	1
510	230	1
250	490	3
649	113	1
373	389	1
537	225	1
159	603	1
652	110	2
517	245	1
667	95	1
355	407	1
409	353	1
357	405	1
356	406	1
384	378	1
383	379	1
433	329	1
431	331	1
441	321	1
323	439	1
314	448	1
313	449	1
309	453	1
307	455	1
273	489	1
274	488	2
519	243	1
530	232	1
209	553	1
221	541	1
655	107	1
666	96	1
670	92	1
706	56	1
705	57	1
703	59	1
747	15	1
749	13	1
722	40	1
715	47	1
657	105	1
650	112	1
635	127	1
129	633	1
630	132	1
153	609	1
616	146	1
585	177	1
204	558	1
207	555	1
203	559	1
565	197	1
730	32	2
272	490	2
256	506	1
580	182	1
395	367	3
119	643	1
521	241	3
342	420	4
358	404	1
173	589	4
258	504	1
280	482	1
444	318	1
20	742	1
612	150	2
720	42	2
664	98	1
671	91	1
532	231	1
10	753	1
518	245	1
554	209	1
428	335	1
277	486	1
374	389	1
260	503	1
121	642	1
603	160	1
259	504	1
434	329	1
266	497	1
37	726	1
613	150	2
668	95	2
401	362	1
408	355	1
410	353	1
358	405	1
357	406	1
356	407	1
384	379	2
381	382	1
432	331	1
430	333	1
440	323	1
290	473	1
314	449	1
315	448	1
313	450	1
307	456	1
258	505	1
273	490	1
274	489	1
275	488	1
240	523	1
517	246	1
535	228	1
531	232	1
208	555	1
96	667	1
669	94	1
81	682	1
66	697	1
701	62	1
57	706	1
747	16	1
748	15	1
751	12	1
737	26	1
722	41	1
716	47	1
126	637	1
140	623	1
635	128	1
131	632	2
172	591	1
581	182	1
204	559	1
445	318	1
343	420	6
257	506	1
20	743	1
444	319	1
261	502	1
549	214	1
717	46	1
668	92	1
529	231	1
152	608	1
140	620	1
414	346	1
393	367	1
749	11	1
157	603	1
21	739	1
598	162	1
612	148	3
729	31	1
515	245	1
185	575	1
355	405	1
353	407	1
382	378	1
381	379	1
374	386	1
431	329	1
432	328	1
321	439	1
413	347	1
339	421	1
340	420	1
441	319	1
309	451	1
307	453	1
305	455	1
490	270	1
519	241	1
517	243	2
510	250	1
254	506	1
532	228	1
531	229	1
237	523	1
219	541	1
220	540	1
650	110	1
666	94	2
69	691	1
68	692	1
703	57	1
701	59	1
55	705	1
50	710	1
51	709	1
747	13	1
748	12	1
751	9	1
8	752	1
35	725	1
720	40	1
655	105	1
648	112	1
127	633	1
128	632	1
628	132	1
144	616	1
615	145	1
614	146	1
581	179	1
207	553	1
203	557	1
686	74	1
447	313	1
24	736	1
272	488	2
577	183	2
342	418	2
80	680	3
479	281	1
358	402	2
326	434	1
236	525	1
728	33	1
529	232	1
141	620	1
651	110	1
83	678	1
648	113	2
517	244	1
124	637	1
425	336	2
325	436	1
280	481	1
666	95	1
399	362	1
355	406	1
408	353	1
356	405	1
382	379	1
383	378	1
375	386	1
432	329	1
433	328	1
430	331	1
440	321	2
323	438	1
414	347	1
340	421	2
313	448	1
305	456	1
491	270	1
258	503	2
273	488	1
521	240	1
532	229	1
208	553	1
221	540	1
220	541	1
669	92	1
84	677	1
684	77	1
69	692	1
705	56	1
702	59	1
55	706	1
51	710	1
748	13	1
749	12	1
9	752	1
2	759	1
720	41	1
714	47	1
657	104	1
635	126	1
129	632	1
128	633	1
630	131	1
155	606	1
145	616	1
615	146	1
600	161	1
581	180	1
204	557	1
203	558	1
564	197	1
730	31	1
272	489	1
392	369	1
370	391	1
189	572	2
629	132	1
494	267	2
279	482	1
428	333	3
667	94	3
547	214	1
3	758	1
582	179	1
36	725	2
85	676	2
634	132	1
625	141	1
373	393	1
677	89	1
762	4	1
160	606	1
227	539	2
712	54	2
494	272	1
448	318	1
430	336	1
481	285	1
177	589	2
671	95	2
411	355	1
353	413	1
408	358	1
357	409	1
410	356	1
384	382	1
438	328	1
433	333	1
476	290	1
450	316	1
317	449	1
315	451	1
313	453	1
505	261	1
263	503	1
490	276	1
489	277	1
488	278	1
275	491	1
243	523	1
517	249	1
228	538	1
236	530	1
558	208	1
670	96	1
94	672	1
84	682	1
77	689	1
69	697	1
56	710	1
57	709	1
50	716	1
51	715	1
751	15	1
7	759	1
737	29	1
41	725	1
118	648	1
143	623	1
635	131	2
611	155	1
600	166	1
576	190	1
179	587	1
207	559	1
129	637	2
535	231	1
392	374	1
687	79	1
123	643	1
299	467	1
110	656	1
39	727	1
170	596	2
311	455	1
480	286	1
693	73	1
557	209	2
361	405	1
152	615	1
753	14	2
687	80	1
393	374	1
518	249	1
744	23	1
763	4	1
731	36	1
653	114	1
524	243	1
684	83	2
362	405	1
414	353	1
358	409	1
410	357	1
356	411	1
383	384	1
381	386	1
438	329	1
328	439	1
347	420	1
339	428	1
294	473	1
476	291	1
319	448	1
451	316	1
317	450	1
453	314	1
305	462	1
506	261	1
262	505	1
491	276	1
277	490	1
489	278	1
273	494	1
246	521	1
519	248	1
517	250	1
229	538	1
535	232	1
236	531	1
237	530	1
558	209	1
559	208	1
549	218	1
110	657	1
101	666	1
94	673	1
92	675	1
701	66	1
705	62	1
57	710	1
50	717	1
51	716	1
16	751	1
752	15	1
762	5	3
8	759	1
737	30	1
720	47	1
655	112	1
153	614	1
155	612	1
144	623	1
161	606	1
600	167	1
585	182	1
587	180	1
564	203	1
313	454	3
245	522	1
647	120	1
42	725	4
635	132	3
754	13	2
360	407	1
684	80	1
760	4	1
731	33	1
660	104	1
143	621	1
641	123	2
225	539	1
761	3	1
584	180	1
500	264	2
249	515	1
196	568	1
579	185	2
669	95	2
409	355	1
411	353	1
358	406	1
357	407	1
356	408	1
386	378	1
381	383	1
433	331	1
431	333	1
441	323	1
291	473	1
316	448	1
314	450	1
315	449	1
313	451	1
309	455	1
494	270	1
261	503	1
258	506	1
488	276	1
273	491	1
274	490	2
275	489	1
523	241	1
521	243	1
254	510	1
535	229	1
532	232	1
555	209	1
657	107	1
92	672	1
697	67	1
702	62	1
55	709	1
50	714	1
16	748	1
749	15	1
751	13	1
752	12	1
5	759	1
762	2	1
42	722	1
717	47	1
635	129	1
633	131	1
632	132	1
611	153	1
609	155	1
576	188	1
585	179	1
587	177	1
207	557	1
561	203	1
380	384	2
127	637	3
745	19	3
343	421	7
89	675	2
170	594	1
598	166	2
394	370	1
139	625	1
712	52	2
175	589	3
152	612	2
312	452	1
428	336	1
670	94	2
701	63	1
705	59	2
185	580	1
615	150	1
227	538	1
760	5	1
653	112	1
123	642	1
634	131	1
159	606	1
299	466	1
441	324	1
399	366	1
143	622	1
573	192	1
162	603	1
410	355	1
358	407	1
357	408	1
356	409	1
386	379	1
383	382	1
381	384	1
432	333	1
418	347	1
316	449	1
317	448	1
314	451	1
315	450	1
309	456	1
262	503	1
489	276	1
488	277	1
274	491	1
275	490	1
519	246	1
517	248	1
557	208	2
655	110	4
669	96	1
92	673	1
684	81	1
77	688	1
68	697	1
703	62	1
56	709	1
59	706	2
55	710	1
50	715	1
51	714	1
16	749	1
752	13	1
763	2	1
6	759	1
737	28	1
40	725	1
118	647	1
625	140	2
128	637	1
153	612	1
161	604	1
598	167	1
576	189	1
585	180	1
204	561	1
207	558	1
447	318	1
599	166	1
178	587	1
633	132	3
497	268	1
562	203	1
361	404	1
635	130	1
485	280	1
472	282	1
63	691	1
272	482	1
530	224	1
393	361	1
326	428	1
112	642	1
580	174	1
201	553	1
525	229	1
21	733	1
731	23	2
78	676	1
649	105	1
98	656	1
399	355	1
353	401	1
370	384	1
375	379	1
333	421	1
321	433	1
323	431	1
340	414	1
316	438	1
440	314	1
315	439	1
441	313	1
305	449	1
263	491	1
476	278	1
275	479	1
505	249	1
506	248	1
517	237	1
535	219	1
647	107	1
81	673	1
84	670	1
77	677	1
66	688	1
692	62	1
697	57	1
51	703	1
12	742	1
5	749	2
2	752	1
6	748	1
747	7	1
29	725	1
714	40	1
650	104	1
628	126	1
614	140	1
625	129	1
131	623	1
609	145	1
564	190	1
565	189	1
197	557	1
712	42	1
700	54	2
545	209	1
454	300	1
611	143	3
100	654	3
587	167	2
425	329	2
622	132	2
274	480	1
693	61	1
20	734	1
730	24	2
347	407	3
494	260	2
624	130	1
3	752	1
668	87	1
655	100	1
424	331	1
744	11	1
634	121	1
719	36	1
356	399	1
374	381	1
323	432	1
408	347	1
316	439	1
317	438	1
441	314	1
440	315	3
307	448	2
305	450	1
488	267	1
494	261	1
479	276	1
250	505	1
232	523	1
519	236	1
220	535	1
648	107	1
67	688	1
66	689	1
50	705	1
742	13	1
749	6	1
748	7	1
747	8	1
725	30	1
35	720	1
715	40	1
714	41	1
650	105	1
118	637	1
628	127	1
615	140	2
612	143	1
623	132	1
155	600	1
611	144	1
609	146	1
565	190	1
576	179	1
558	197	1
506	249	2
256	499	1
632	123	2
504	251	3
255	500	2
342	413	4
375	380	1
469	286	1
530	225	1
461	294	1
682	73	2
321	434	3
98	657	1
198	554	1
132	620	1
652	100	1
423	329	1
677	75	1
326	426	1
669	83	1
131	621	1
3	749	2
385	367	1
370	382	1
374	378	1
421	331	1
347	405	1
339	413	1
462	290	1
433	319	1
313	439	2
491	261	1
489	263	1
262	490	1
258	494	2
476	276	1
479	273	1
249	503	2
229	523	1
221	531	1
220	532	1
77	675	1
68	684	1
55	697	1
702	50	2
51	701	2
747	5	2
722	30	1
35	717	1
716	36	1
42	710	1
705	47	1
648	104	1
647	105	1
625	127	1
140	612	2
609	143	1
129	623	1
146	606	1
161	591	1
585	167	1
564	188	1
549	203	1
197	555	1
506	246	2
305	447	1
272	480	1
199	553	3
392	360	1
147	605	5
453	299	1
737	15	2
394	358	1
371	381	3
399	353	2
314	438	4
431	321	2
508	245	1
133	620	1
141	612	1
393	360	1
543	210	1
4	749	1
632	121	1
603	150	1
259	494	1
146	607	1
86	667	1
653	100	2
326	427	1
370	383	1
374	379	1
333	420	1
323	430	1
406	347	1
414	339	1
340	413	1
462	291	1
314	439	1
315	438	1
305	448	1
263	490	1
262	491	1
476	277	1
479	274	1
510	243	1
505	248	1
250	503	2
232	521	1
517	236	1
535	218	1
532	221	1
96	657	1
81	672	1
669	84	1
69	684	1
691	62	2
697	56	1
702	51	1
16	737	1
5	748	1
2	751	1
747	6	1
725	28	2
706	47	1
648	105	1
118	635	1
625	128	2
153	600	1
155	598	1
609	144	1
581	172	1
587	166	1
565	188	1
564	189	1
576	177	1
204	549	1
561	192	1
170	583	1
440	313	2
183	570	1
79	674	2
478	275	1
744	9	1
550	203	2
729	24	7
375	378	2
115	638	1
50	703	2
321	432	4
461	292	1
717	36	2
626	132	1
668	90	1
232	526	1
608	150	1
625	133	1
518	240	1
80	678	1
747	11	1
168	590	1
256	502	1
653	105	1
102	656	1
353	405	1
357	401	1
374	384	1
375	383	1
430	328	1
411	347	1
340	418	1
319	439	1
441	317	1
309	449	1
307	451	1
305	453	1
488	270	1
491	267	1
517	241	1
510	248	1
530	228	1
237	521	1
549	209	1
218	540	1
220	538	1
648	110	1
101	657	1
666	92	1
81	677	1
67	691	1
66	692	1
69	689	1
702	56	1
701	57	1
703	55	1
16	742	1
749	9	1
6	752	1
751	7	2
36	722	1
716	42	1
717	41	1
615	143	1
630	128	1
614	144	1
612	146	1
167	591	1
581	177	1
576	182	1
203	555	1
561	197	1
685	73	1
445	313	1
440	318	1
651	107	1
635	123	3
381	377	2
457	301	1
126	632	2
2	756	1
294	464	3
355	403	1
494	265	1
336	423	1
581	178	1
399	360	1
479	280	1
353	406	1
358	401	1
381	378	1
375	384	2
430	329	1
431	328	1
428	331	2
321	438	1
339	420	1
440	319	1
309	450	1
489	270	1
519	240	1
510	249	1
254	505	1
531	228	1
530	229	1
236	523	1
219	540	1
218	541	1
221	538	1
667	92	1
84	675	1
682	77	1
67	692	1
68	691	1
703	56	1
702	57	1
50	709	1
747	12	1
7	752	1
751	8	1
655	104	1
112	647	1
127	632	1
126	633	1
143	616	2
630	129	1
628	131	1
153	606	1
155	604	1
615	144	1
614	145	1
172	587	1
598	161	1
204	555	1
685	74	1
686	73	1
305	454	1
272	487	1
593	166	3
580	179	2
54	705	2
154	605	2
697	62	2
256	503	1
684	75	1
717	42	7
206	553	4
535	224	1
528	231	1
718	41	1
356	403	1
624	135	1
272	484	1
141	615	1
373	383	1
367	389	1
217	539	1
531	225	1
114	642	1
635	121	1
143	613	1
150	606	1
335	421	1
239	517	1
647	109	1
355	401	1
357	399	1
370	386	1
374	382	1
375	381	1
428	328	1
323	433	1
409	347	1
462	294	1
440	316	1
317	439	1
441	315	1
307	449	1
305	451	1
489	267	1
494	262	1
479	277	1
510	246	1
250	506	1
237	519	1
221	535	1
655	101	1
81	675	1
84	672	1
67	689	1
68	688	1
697	59	1
701	55	1
50	706	1
51	705	1
747	9	1
751	5	1
749	7	1
748	8	1
36	720	1
714	42	1
716	40	1
715	41	1
709	47	1
630	126	1
140	616	1
628	128	1
625	131	1
612	144	1
611	145	1
576	180	1
207	549	1
203	553	2
197	559	1
564	192	1
683	73	1
457	299	1
693	63	3
18	738	2
424	332	1
19	737	1
32	724	1
218	538	2
649	107	9
292	464	7
684	72	1
667	89	1
292	465	1
548	209	1
426	331	1
239	518	1
653	104	1
115	642	1
634	123	1
174	583	1
50	707	1
185	572	1
358	399	1
356	401	1
379	378	1
374	383	2
375	382	1
428	329	1
410	347	1
339	418	1
438	319	1
441	316	1
440	317	1
309	448	1
307	450	1
490	267	1
494	263	1
479	278	1
517	240	1
254	503	1
236	521	1
549	208	1
219	538	2
650	107	2
110	647	1
84	673	1
66	691	1
69	688	1
68	689	1
701	56	1
702	55	1
51	706	1
742	15	1
748	9	1
5	752	1
751	6	1
749	8	1
35	722	1
715	42	1
717	40	1
716	41	1
47	710	1
630	127	1
614	143	1
628	129	1
153	604	1
612	145	1
611	146	1
172	585	1
166	591	1
204	553	1
683	74	1
606	151	1
231	526	3
580	177	4
18	739	1
52	705	3
625	132	3
326	431	1
565	192	2
682	31	1
367	346	1
503	210	1
702	11	1
488	225	1
122	591	1
685	28	1
358	355	1
356	357	1
382	331	1
374	339	1
399	314	2
307	406	1
305	408	1
263	450	1
262	451	1
258	455	2
440	273	1
274	439	1
275	438	1
473	240	1
476	237	1
505	208	1
494	219	2
107	606	1
101	612	1
81	632	1
66	647	1
56	657	1
16	697	1
701	12	1
7	706	1
705	8	1
684	29	1
36	677	1
40	673	1
41	672	1
666	47	1
609	104	1
126	587	1
585	128	2
155	558	1
172	541	1
190	523	1
531	182	1
510	203	1
521	192	1
353	360	1
384	329	4
380	333	1
207	506	2
110	603	1
293	420	1
342	371	1
581	132	2
22	691	1
487	226	2
359	354	3
413	300	1
143	570	1
578	135	1
100	612	1
520	192	1
605	107	1
607	105	1
669	43	1
683	29	1
327	385	1
357	355	1
383	329	3
384	328	1
381	331	1
333	379	2
294	418	1
291	421	1
399	313	1
307	405	1
305	407	2
261	451	1
263	449	1
262	450	1
273	439	1
274	438	1
462	250	1
476	236	1
494	218	1
221	491	1
96	616	1
611	101	1
84	628	1
635	77	1
650	62	1
655	57	1
55	657	1
697	15	1
703	9	1
2	710	1
6	706	1
7	705	1
684	28	1
682	30	1
35	677	1
670	42	1
40	672	1
112	600	1
127	585	2
581	131	1
153	559	1
155	557	1
172	540	1
189	523	1
535	177	1
530	182	1
532	180	1
207	505	1
583	129	1
440	272	2
549	163	1
503	209	2
80	632	2
580	132	1
89	623	1
396	316	1
698	14	1
98	614	1
24	691	1
100	615	1
592	123	1
260	455	1
239	476	1
112	603	1
491	224	1
143	572	1
353	362	1
357	358	1
386	329	1
384	331	1
382	333	1
375	340	1
294	421	1
399	316	1
401	314	1
309	406	1
408	307	1
410	305	1
267	448	1
262	453	1
276	439	1
277	438	1
441	274	1
440	275	1
479	236	1
506	209	1
221	494	1
101	614	1
92	623	1
648	67	1
68	647	3
702	13	1
703	12	1
5	710	1
6	709	1
26	689	1
42	673	1
40	675	1
611	104	1
128	587	2
549	166	1
177	538	1
535	180	1
192	523	1
32	683	1
124	591	1
80	635	3
380	335	3
83	632	3
9	706	3
505	210	1
712	3	3
22	693	3
128	586	1
192	522	2
80	634	1
36	678	1
583	131	1
7	707	1
141	573	1
293	421	1
107	607	1
124	590	1
641	73	1
508	206	1
700	14	2
142	572	1
356	358	1
386	328	1
383	331	1
381	333	1
374	340	1
294	420	1
399	315	1
313	401	1
309	405	1
307	407	1
305	409	1
261	453	1
263	451	1
258	456	1
276	438	1
441	273	1
440	274	2
275	439	1
473	241	1
506	208	1
220	494	1
110	604	1
81	633	1
84	630	1
77	637	1
67	647	3
648	66	1
57	657	1
655	59	1
701	13	1
702	12	1
705	9	1
5	709	1
8	706	1
26	688	1
684	30	1
42	672	1
41	673	1
609	105	1
127	587	1
129	585	1
153	561	1
155	559	1
161	553	1
535	179	1
532	182	1
204	510	1
517	197	3
683	31	1
505	209	3
428	286	1
55	659	2
334	380	2
375	339	3
667	47	2
257	457	2
354	360	1
592	122	1
326	388	1
434	280	1
508	209	1
452	265	1
654	63	1
83	634	1
613	104	1
114	603	1
174	543	1
85	632	1
127	590	1
504	213	1
142	575	1
355	362	1
386	331	1
370	347	1
339	378	1
401	316	1
408	309	1
410	307	1
267	450	1
456	261	1
262	455	1
441	276	1
440	277	1
278	439	1
476	241	1
489	228	1
488	229	1
101	616	1
94	623	1
84	633	1
650	67	1
69	648	1
655	62	1
50	667	1
51	666	1
16	701	1
702	15	1
705	12	1
715	2	1
7	710	1
8	709	1
26	691	1
29	688	1
28	689	1
35	682	1
42	675	1
677	40	1
670	47	1
612	105	1
126	591	1
585	132	2
153	564	1
179	538	1
540	177	1
535	182	1
510	207	1
384	333	2
686	31	2
685	32	1
272	445	1
119	598	1
33	684	2
433	284	1
418	299	1
117	600	1
644	73	1
400	317	1
118	599	1
625	92	2
461	256	1
518	198	1
177	539	1
94	622	1
249	467	1
222	494	1
664	52	1
325	391	1
653	63	2
383	333	1
399	317	1
315	401	1
309	407	1
307	409	1
305	411	1
267	449	1
261	455	1
263	453	1
440	276	1
277	439	1
278	438	1
275	441	1
476	240	2
473	243	1
254	462	1
488	228	1
479	237	1
609	107	1
110	606	1
101	615	2
81	635	1
84	632	1
66	650	1
69	647	1
68	648	1
59	657	1
50	666	1
701	15	1
703	13	1
2	714	1
6	710	1
7	709	1
28	688	1
41	675	1
669	47	1
612	104	1
611	105	1
118	598	1
112	604	1
576	140	1
129	587	1
585	131	1
155	561	1
161	555	1
549	167	1
519	197	1
685	31	1
528	188	1
290	426	1
178	538	1
432	284	1
593	123	1
507	209	1
387	329	1
272	444	1
586	133	1
578	141	1
596	123	1
336	383	1
373	346	1
494	225	1
253	466	1
667	52	1
326	393	1
357	362	1
386	333	1
340	379	1
291	428	1
314	405	1
313	406	1
410	309	1
305	414	1
270	449	1
263	456	1
441	278	1
479	240	1
476	243	1
473	246	1
491	228	1
490	229	1
510	209	1
612	107	1
609	110	1
96	623	1
625	94	1
84	635	1
69	650	1
657	62	1
669	50	2
703	16	1
706	13	1
9	710	1
714	5	1
2	717	2
691	28	1
689	30	1
35	684	1
42	677	1
47	672	1
615	104	1
614	105	1
576	143	1
128	591	1
587	132	3
564	155	1
558	161	1
166	553	1
531	188	1
530	189	2
540	179	1
335	384	3
272	447	1
83	636	1
489	230	1
599	120	1
611	108	2
398	321	1
171	548	1
184	535	2
442	277	1
586	132	1
585	133	1
578	140	1
608	110	1
83	635	1
115	603	1
356	362	1
339	379	1
340	378	1
290	428	1
399	319	1
401	317	1
313	405	1
409	309	1
411	307	1
305	413	1
270	448	1
267	451	1
263	455	1
262	456	1
441	277	1
440	278	1
490	228	1
489	229	1
510	208	1
611	107	1
81	637	1
68	650	1
51	667	1
702	16	1
703	15	1
705	13	1
706	12	1
9	709	1
2	716	1
8	710	1
692	26	1
29	689	1
688	30	1
682	36	1
677	41	1
614	104	1
112	606	2
127	591	1
131	587	1
153	565	1
161	557	1
188	530	1
541	177	1
180	538	1
197	521	1
206	512	1
358	360	1
119	599	1
476	242	1
118	600	2
686	32	2
146	572	1
334	384	1
454	264	1
488	230	1
389	329	2
579	126	1
137	568	1
371	334	1
54	651	1
174	531	1
369	336	1
653	52	2
392	313	1
374	331	1
321	384	2
323	382	1
358	347	1
411	294	1
291	414	1
386	319	1
267	438	1
428	277	1
273	432	1
274	431	1
275	430	1
462	243	1
456	249	2
250	455	1
254	451	1
476	229	1
473	232	1
609	96	1
101	604	1
611	94	1
628	77	1
68	637	1
648	57	1
55	650	1
50	655	1
16	689	1
692	13	1
703	2	1
697	8	1
677	28	2
675	30	1
35	670	1
669	36	2
600	105	1
118	587	1
565	140	1
576	129	1
561	144	1
559	146	1
167	538	1
517	188	1
182	523	1
598	107	2
324	381	1
175	530	1
70	635	1
668	37	3
82	623	1
644	61	1
625	80	2
583	122	1
256	449	1
570	135	1
444	260	1
684	20	1
371	333	1
83	621	1
583	121	1
479	225	1
99	605	1
151	553	2
375	329	2
321	383	1
323	381	1
357	347	1
410	294	1
291	413	1
305	399	1
441	263	1
428	276	1
273	431	1
274	430	1
249	455	2
248	456	1
254	450	1
476	228	1
612	92	1
81	623	1
67	637	1
69	635	1
648	56	1
647	57	1
16	688	1
689	15	1
691	13	1
692	12	1
702	2	1
697	7	1
675	29	1
669	35	1
657	47	1
600	104	1
564	140	1
561	143	1
576	128	1
549	155	1
559	145	1
558	146	1
532	172	1
166	538	1
313	391	3
54	650	1
474	230	1
494	210	2
436	268	1
624	80	1
290	414	3
682	22	5
356	348	1
113	591	2
260	447	1
687	20	1
361	346	1
467	240	1
684	23	1
603	104	1
494	213	1
508	199	1
378	329	1
379	328	1
374	333	1
321	386	1
323	384	1
294	413	1
440	267	1
258	449	1
431	276	1
277	430	1
274	433	1
275	432	2
254	453	1
479	228	1
488	219	1
489	218	1
600	107	1
611	96	1
615	92	1
84	623	1
630	77	1
650	57	1
648	59	1
50	657	1
16	691	1
692	15	1
702	5	2
2	705	1
701	6	1
677	30	1
35	672	1
667	40	1
666	41	1
581	126	1
564	143	1
576	131	1
561	146	1
535	172	1
540	167	1
541	166	1
517	190	1
519	188	1
530	177	1
204	503	1
510	197	1
580	127	1
101	606	2
644	63	3
628	79	1
549	158	6
483	224	1
599	108	2
18	689	1
572	135	1
360	347	1
508	198	1
578	128	1
652	54	1
596	110	1
360	346	1
239	467	1
702	4	1
583	123	1
548	158	1
272	434	1
493	213	1
579	127	1
377	329	3
687	19	2
328	378	1
375	331	1
323	383	1
305	401	1
267	439	1
258	448	1
430	276	1
428	278	1
273	433	1
275	431	1
250	456	1
488	218	1
612	94	1
614	92	1
625	81	1
69	637	1
650	56	1
59	647	1
691	15	1
697	9	1
701	5	1
677	29	1
670	36	1
666	40	1
153	553	1
561	145	1
517	189	1
203	503	1
207	499	1
615	91	1
293	413	1
599	107	1
51	655	2
307	399	3
669	37	3
481	225	7
39	667	1
480	226	1
540	166	2
274	432	3
682	24	1
444	265	1
655	54	1
586	123	1
373	336	1
646	63	1
289	420	1
630	79	2
683	26	1
356	353	1
381	328	1
331	378	1
323	386	1
347	362	1
339	370	1
291	418	1
270	439	1
261	448	1
258	451	1
276	433	1
277	432	1
278	431	1
254	455	1
236	473	1
490	219	1
491	218	1
221	488	1
220	489	1
615	94	1
81	628	1
84	625	1
77	632	2
647	62	1
650	59	1
697	12	1
703	6	1
702	7	1
701	8	1
36	673	1
669	40	1
604	105	1
118	591	1
581	128	1
565	144	1
564	145	1
519	190	1
188	521	1
530	179	1
532	177	1
204	505	1
506	203	1
517	192	1
380	329	1
580	129	1
391	318	1
171	538	1
2	707	1
170	539	1
667	42	2
321	388	1
260	449	1
684	24	1
686	22	1
17	691	1
137	571	1
608	100	1
585	123	1
483	225	1
652	56	1
481	227	2
274	434	1
207	501	1
136	572	1
353	355	1
379	329	1
414	294	1
290	418	1
307	401	1
270	438	1
441	267	1
258	450	1
276	432	1
431	277	1
278	430	1
275	433	1
462	246	1
479	229	1
476	232	1
489	219	1
218	490	1
220	488	1
598	110	1
612	96	1
614	94	1
92	616	1
51	657	1
16	692	1
703	5	1
2	706	1
702	6	1
701	7	1
682	26	1
35	673	1
36	672	1
667	41	1
604	104	1
581	127	1
576	132	1
153	555	1
155	553	1
564	144	1
541	167	1
519	189	1
531	177	1
505	203	1
3	705	7
375	333	3
309	399	2
358	350	1
666	42	3
671	37	4
510	198	1
444	264	1
649	59	2
578	130	1
494	214	1
565	143	3
428	280	2
4	707	1
578	133	1
89	622	1
33	678	1
580	131	1
603	108	1
174	537	2
184	527	1
245	466	1
358	353	1
382	329	1
383	328	1
333	378	1
291	420	1
305	406	1
441	270	1
261	450	1
263	448	1
262	449	1
258	453	1
278	433	1
273	438	1
462	249	1
479	232	1
503	208	1
221	490	1
220	491	1
604	107	1
615	96	1
81	630	1
655	56	3
702	9	1
5	706	2
2	709	1
6	705	1
703	8	1
682	29	1
36	675	1
669	42	1
670	41	1
606	105	1
585	126	1
153	558	1
565	146	1
190	521	1
188	523	1
532	179	1
531	180	1
519	192	1
637	74	1
20	691	2
68	643	1
290	421	2
139	572	2
342	369	1
171	540	1
246	465	1
356	355	2
431	280	1
518	192	1
228	482	1
578	132	1
374	336	1
50	660	1
587	123	2
494	216	1
460	250	1
611	99	1
605	105	1
667	43	1
357	353	1
381	329	2
382	328	1
331	379	1
340	370	1
309	401	1
305	405	1
440	270	1
261	449	1
262	448	1
277	433	1
278	432	1
462	248	1
254	456	1
237	473	1
491	219	1
221	489	1
220	490	1
614	96	1
609	101	1
616	94	1
77	633	1
655	55	1
697	13	1
701	9	1
5	705	1
703	7	1
702	8	1
684	26	1
682	28	1
35	675	1
670	40	1
669	41	1
104	606	2
598	112	1
581	129	1
153	557	1
155	555	1
565	145	1
564	146	1
172	538	1
549	161	1
531	179	1
530	180	1
204	506	1
207	503	1
350	360	1
583	127	1
73	637	1
668	42	1
68	642	1
78	632	1
290	420	2
256	454	5
358	352	1
189	521	3
399	311	1
110	600	2
648	62	2
206	504	1
349	361	1
463	265	1
596	132	1
141	587	1
503	225	1
518	210	2
50	678	1
684	44	1
367	361	2
477	251	1
427	301	1
375	353	1
321	407	1
323	405	1
381	347	1
290	438	2
409	319	1
411	317	1
414	314	1
413	315	1
307	421	2
277	451	1
278	450	1
273	455	1
275	453	1
488	240	1
479	249	2
237	491	1
519	209	1
510	218	1
96	632	1
81	647	1
666	62	1
56	672	1
669	59	1
55	673	1
51	677	1
715	13	1
716	12	1
6	722	1
720	8	1
702	26	1
36	692	1
40	688	1
623	105	2
112	616	1
143	585	1
600	128	1
561	167	1
190	538	1
188	540	1
207	521	2
531	197	1
686	42	1
445	283	1
549	179	2
649	79	1
358	370	2
399	329	4
115	613	2
578	150	2
32	696	1
395	333	1
18	711	1
596	133	1
393	336	1
383	346	1
123	606	1
263	466	1
157	572	1
395	334	1
124	605	1
207	522	1
374	355	1
401	328	1
408	321	1
323	406	1
382	347	1
291	438	1
290	439	1
410	319	1
413	316	1
414	315	1
309	420	1
462	267	1
276	453	1
278	451	1
273	456	1
274	455	1
488	241	1
489	240	1
479	250	1
208	521	1
510	219	1
96	633	1
101	628	1
635	94	1
92	637	1
81	648	1
667	62	1
56	673	1
57	672	1
670	59	1
714	15	1
716	13	1
717	12	1
720	9	1
7	722	1
703	26	1
701	28	1
40	689	1
41	688	1
682	47	1
625	104	1
611	118	1
129	600	1
598	131	1
576	153	1
144	585	1
172	557	1
188	541	1
189	540	1
549	180	1
532	197	1
72	657	1
261	468	1
428	301	2
159	570	2
666	63	1
171	558	1
432	297	1
705	24	7
375	354	4
533	196	1
264	465	1
326	403	1
280	449	1
3	727	1
110	620	1
580	150	1
477	253	1
548	182	1
249	481	2
356	374	1
375	355	1
401	329	1
399	331	1
409	321	1
323	407	1
383	347	1
291	439	1
440	290	1
411	319	1
414	316	1
413	317	1
309	421	1
277	453	1
274	456	1
489	241	1
490	240	1
254	476	1
494	236	1
521	209	1
220	510	1
623	107	2
57	673	1
55	675	1
16	714	1
715	15	1
717	13	1
5	725	1
8	722	1
701	29	1
702	28	1
42	688	1
41	689	1
625	105	1
118	612	1
126	604	1
143	587	1
598	132	1
585	145	1
172	558	1
564	166	1
190	540	1
189	541	1
177	553	1
207	523	1
192	538	1
380	350	1
447	283	1
506	224	1
246	484	1
640	90	1
651	79	1
433	297	1
668	62	3
275	455	2
152	578	2
626	105	1
80	651	1
608	123	1
192	539	1
432	299	1
111	620	1
55	676	1
99	632	1
124	607	1
311	420	1
292	439	1
327	404	1
353	378	1
357	374	1
356	375	1
410	321	1
408	323	1
440	291	1
441	290	1
414	317	1
313	418	1
258	473	1
276	455	1
278	453	1
275	456	1
490	241	1
491	240	1
488	243	2
503	228	1
237	494	1
208	523	1
221	510	1
96	635	1
101	630	1
94	637	1
81	650	1
84	647	1
669	62	2
56	675	1
59	672	1
16	715	1
716	15	1
9	722	1
6	725	1
705	26	1
702	29	1
703	28	1
701	30	1
42	689	1
40	691	1
684	47	1
127	604	1
140	591	1
600	131	1
576	155	1
144	587	1
585	146	1
172	559	1
564	167	1
565	166	1
190	541	1
668	63	1
580	151	1
411	320	1
656	75	1
549	182	7
428	303	2
384	347	2
178	554	1
592	140	1
652	80	1
263	469	1
381	351	1
184	548	1
488	244	1
127	605	1
175	557	1
313	419	1
327	405	1
353	379	1
370	362	1
358	374	1
357	375	1
401	331	1
399	333	1
411	321	1
409	323	1
294	438	1
441	291	1
413	319	1
418	314	1
462	270	1
456	276	1
277	455	1
491	241	1
489	243	1
229	503	1
209	523	1
625	107	1
84	648	1
655	77	1
666	66	1
670	62	2
57	675	1
59	673	1
55	677	1
50	682	1
16	716	1
717	15	1
720	12	1
7	725	1
706	26	2
703	29	1
702	30	1
35	697	1
692	40	1
41	691	1
628	104	1
118	614	1
126	606	1
128	604	1
600	132	1
145	587	1
565	167	1
179	553	1
177	555	1
535	197	1
540	192	1
440	292	1
729	3	3
171	561	1
354	378	1
505	227	2
670	63	2
592	141	1
373	360	1
22	711	1
239	494	1
653	80	1
112	621	1
583	150	1
184	549	1
488	245	1
87	646	1
671	62	1
251	482	1
355	378	1
358	375	1
328	405	1
410	323	1
386	347	1
294	439	2
414	319	1
315	418	1
313	420	1
305	428	1
277	456	1
278	455	1
490	243	2
254	479	1
505	228	1
110	623	1
96	637	1
666	67	1
66	667	1
677	56	1
51	682	1
16	717	1
720	13	1
8	725	1
705	28	1
703	30	1
36	697	1
42	691	2
692	41	1
628	105	1
118	615	1
129	604	1
146	587	1
561	172	1
180	553	1
203	530	1
541	192	1
353	380	1
127	606	2
101	632	3
246	487	1
729	4	1
98	635	1
221	513	1
373	361	1
374	360	1
603	131	1
712	22	1
375	359	1
655	79	1
490	244	1
17	717	1
127	607	1
399	335	1
613	121	2
206	528	2
98	636	1
356	378	1
355	379	1
353	381	1
405	329	1
406	328	1
401	333	1
413	321	1
411	323	1
418	316	1
314	420	1
313	421	1
473	261	1
258	476	2
278	456	1
494	240	2
491	243	1
488	246	1
506	228	1
505	229	1
101	633	1
84	650	1
77	657	1
667	67	1
68	666	1
62	672	1
677	57	1
59	675	2
50	684	2
722	12	1
705	29	1
706	28	2
42	692	1
630	104	1
118	616	1
128	606	1
153	581	1
179	555	1
557	177	1
204	530	1
531	203	1
350	384	1
583	151	1
440	294	2
454	280	1
275	459	1
425	309	1
9	725	5
338	396	1
624	110	1
162	572	2
143	591	4
433	301	1
599	135	1
508	227	1
585	150	1
655	80	1
612	123	1
346	389	1
374	361	1
731	4	1
702	33	1
114	621	1
603	132	1
510	225	1
490	245	1
434	301	1
527	208	1
119	616	1
679	56	1
357	378	1
356	379	1
353	382	1
406	329	1
407	328	1
414	321	1
441	294	1
418	317	1
314	421	1
315	420	1
307	428	1
305	430	1
262	473	1
462	273	1
494	241	1
506	229	1
232	503	1
517	218	1
628	107	1
625	110	2
669	66	1
69	666	1
62	673	2
51	684	1
720	15	1
722	13	1
26	709	1
705	30	1
47	688	1
630	105	1
112	623	1
609	126	1
131	604	1
144	591	1
558	177	1
182	553	1
555	180	1
204	531	1
532	203	1
197	538	2
129	606	2
489	246	2
706	29	2
671	64	1
526	209	1
714	21	1
103	632	1
42	693	3
68	667	2
256	464	2
668	52	1
455	265	1
587	133	1
592	128	1
700	20	1
100	620	1
374	346	1
239	481	1
114	606	1
493	227	2
79	641	1
19	701	1
300	420	1
343	377	1
263	457	1
221	499	1
588	132	1
528	192	1
358	362	1
399	321	2
339	381	1
290	430	1
401	319	1
314	406	1
315	405	1
313	407	1
411	309	1
307	413	1
270	450	1
267	453	1
258	462	1
479	241	1
491	229	1
488	232	1
628	92	1
50	670	1
51	669	1
705	15	1
715	5	1
714	6	1
29	691	1
692	28	1
684	36	2
47	673	1
616	104	1
615	105	1
129	591	1
565	155	1
576	144	1
559	161	1
167	553	1
190	530	1
532	188	1
531	189	1
541	179	1
182	538	1
540	180	1
517	203	1
197	523	1
163	557	1
391	329	2
370	350	1
696	24	1
358	363	1
494	227	1
80	641	1
360	361	1
481	240	1
115	606	1
613	108	1
421	300	1
579	142	1
599	122	1
374	347	1
339	382	1
340	381	1
291	430	1
290	431	1
316	405	1
314	407	1
315	406	1
408	313	1
307	414	1
451	270	1
273	448	1
248	473	1
489	232	1
218	503	1
614	107	1
611	110	1
625	96	1
84	637	1
655	66	1
55	666	1
51	670	1
16	705	1
706	15	1
709	12	1
716	5	1
715	6	1
714	7	1
692	29	1
691	30	1
616	105	1
609	112	1
581	140	1
576	145	1
549	172	1
555	166	1
190	531	1
532	189	1
541	180	1
517	204	1
700	21	2
354	367	1
598	123	2
78	643	1
326	395	2
632	89	5
592	129	2
418	303	2
2	719	1
256	465	2
461	260	1
420	301	1
393	329	1
700	22	1
253	469	1
371	351	1
321	401	1
399	323	1
375	347	1
339	383	1
340	382	1
428	294	1
291	431	1
290	432	1
406	316	1
317	405	1
408	314	1
315	407	1
409	313	1
309	413	1
455	267	1
273	449	1
274	448	1
479	243	1
476	246	1
473	249	1
494	228	1
490	232	1
219	503	1
615	107	1
612	110	2
628	94	1
630	92	1
666	56	1
55	667	1
50	672	1
16	706	1
709	13	1
12	710	1
717	5	2
2	720	1
716	6	1
715	7	1
714	8	1
692	30	1
682	40	1
675	47	1
118	604	1
576	146	1
561	161	1
167	555	1
532	190	1
540	182	1
519	203	1
530	192	1
668	54	1
131	591	2
80	642	2
599	123	2
352	370	1
655	67	2
404	318	1
572	150	1
649	73	2
624	98	1
421	301	2
360	363	1
17	706	2
573	150	2
594	129	1
353	370	1
339	384	1
340	383	1
291	432	1
290	433	2
407	316	1
406	317	1
409	314	1
408	315	1
410	313	1
414	309	1
305	418	1
453	270	1
456	267	1
462	261	1
273	450	1
274	449	1
275	448	1
250	473	1
494	229	1
491	232	1
505	218	1
220	503	1
616	107	1
66	657	1
68	655	1
667	56	1
666	57	1
50	673	1
51	672	1
13	710	1
714	9	1
717	6	1
716	7	1
715	8	1
697	26	1
35	688	1
682	41	1
611	112	1
132	591	1
557	166	1
535	188	1
541	182	1
204	519	1
531	192	1
440	283	1
649	74	1
394	329	1
530	193	2
474	249	2
580	143	8
301	422	1
686	37	2
242	482	1
592	132	1
596	128	1
603	121	1
108	616	1
611	113	1
573	151	1
3	721	2
617	107	1
479	245	1
323	401	1
340	384	1
294	430	1
291	433	1
319	405	1
408	316	1
317	407	1
410	314	1
409	315	1
411	313	1
462	262	1
276	448	1
273	451	1
274	450	1
275	449	1
476	248	1
236	488	1
505	219	1
506	218	1
221	503	1
614	110	1
96	628	1
101	623	1
630	94	1
92	632	1
77	647	1
67	657	1
69	655	1
667	57	1
669	55	1
51	673	1
709	15	1
715	9	1
2	722	1
717	7	1
716	8	1
35	689	1
36	688	1
682	42	1
684	40	1
677	47	1
118	606	1
612	112	1
598	126	1
557	167	1
558	166	1
535	189	1
517	207	1
203	521	1
532	192	1
311	413	2
333	391	2
457	267	2
581	143	4
515	209	2
13	711	1
19	705	3
321	403	1
253	472	1
354	371	1
494	231	1
592	133	1
625	100	1
336	389	1
258	467	1
83	642	1
702	23	1
104	621	1
613	112	1
548	177	1
626	99	2
515	210	1
20	705	1
718	7	1
355	370	1
347	378	1
339	386	1
431	294	1
406	319	1
409	316	1
408	317	1
411	314	1
410	315	1
307	418	1
305	420	1
455	270	1
462	263	1
276	449	1
277	448	1
274	451	1
275	450	1
479	246	1
476	249	2
236	489	1
237	488	1
517	208	1
506	219	1
220	505	1
648	77	1
68	657	1
669	56	1
666	59	2
670	55	1
50	675	1
16	709	1
710	15	1
716	9	1
5	720	1
717	8	1
697	28	1
36	689	1
684	41	1
598	127	1
140	585	2
581	144	1
172	553	1
564	161	1
558	167	1
559	166	1
535	190	1
204	521	1
683	42	1
615	110	3
33	692	1
545	180	2
334	391	1
651	74	1
92	633	2
414	311	1
682	43	1
143	582	1
601	125	1
548	178	1
140	586	1
141	585	1
3	723	1
143	583	1
719	7	1
603	123	3
366	360	1
113	613	1
579	147	1
356	370	1
321	405	1
347	379	1
340	386	1
294	432	1
410	316	1
409	317	1
411	315	1
413	313	1
305	421	1
456	270	1
276	450	1
277	449	1
278	448	1
273	453	1
275	451	1
476	250	1
494	232	3
236	490	1
237	489	1
517	209	1
221	505	1
220	506	1
110	616	1
630	96	1
625	101	1
632	94	1
69	657	1
670	56	1
669	57	1
667	59	1
51	675	1
16	710	1
714	12	1
6	720	1
697	29	1
35	691	1
684	42	1
614	112	1
598	128	1
581	145	1
565	161	1
559	167	1
188	538	1
207	519	1
203	523	1
272	454	3
292	434	1
359	367	1
230	496	2
335	391	2
245	481	2
717	9	7
549	177	7
338	388	1
83	643	1
600	126	2
414	312	1
365	361	1
407	319	2
518	209	1
141	586	1
260	467	1
114	613	1
121	606	1
712	15	1
445	282	1
207	520	1
549	178	2
684	43	1
142	585	1
476	251	1
357	370	1
374	353	1
399	328	1
321	406	1
294	433	1
408	319	1
411	316	1
410	317	1
413	314	1
414	313	1
309	418	1
307	420	1
276	451	1
277	450	1
278	449	1
274	453	1
479	248	1
254	473	1
236	491	1
237	490	1
519	208	1
221	506	1
633	94	1
635	92	1
650	77	1
670	57	1
55	672	1
50	677	1
714	13	1
715	12	1
5	722	1
2	725	1
7	720	1
701	26	1
697	30	1
35	692	1
36	691	1
623	104	1
118	609	1
615	112	1
127	600	1
140	587	2
598	129	1
581	146	1
172	555	1
561	166	1
204	523	1
530	197	1
535	192	1
528	199	3
394	333	1
685	42	2
189	538	2
367	360	2
428	299	3
206	521	1
619	108	2
20	707	1
380	347	1
540	281	1
503	318	1
143	678	1
340	481	1
300	521	1
508	313	2
142	679	1
266	555	1
401	420	1
414	407	1
408	413	1
410	411	1
382	439	1
383	438	1
370	451	1
490	331	1
291	530	1
505	316	1
506	315	1
262	559	1
581	240	1
236	585	1
612	209	1
221	600	1
714	107	1
96	725	1
101	720	1
84	737	1
69	752	1
762	59	1
766	55	1
806	15	1
812	9	1
816	5	1
6	815	1
7	814	1
29	792	1
28	793	1
35	786	1
42	779	1
40	781	1
774	47	1
717	104	1
716	105	1
703	118	1
112	709	1
129	692	1
132	689	1
155	666	2
144	677	1
146	675	1
655	166	1
188	633	1
189	632	1
207	614	1
334	487	3
474	347	2
290	531	2
62	759	3
488	333	2
263	558	2
249	572	1
433	388	1
440	381	3
785	36	5
19	802	3
808	13	2
399	422	2
728	93	1
260	561	1
113	708	1
288	532	1
320	500	1
687	133	1
580	240	1
660	160	1
36	784	1
567	253	1
427	393	1
399	421	2
413	407	1
414	406	1
462	358	1
441	379	1
382	438	1
381	439	1
370	450	1
491	329	1
489	331	1
473	347	1
290	530	2
503	317	1
506	314	1
505	315	1
267	553	1
261	559	1
263	557	1
262	558	1
612	208	1
220	600	1
110	710	1
69	751	1
68	752	2
763	57	1
51	769	1
9	811	1
5	815	2
6	814	1
812	8	1
26	794	1
28	792	1
35	785	1
42	778	1
41	779	1
716	104	1
715	105	1
702	118	1
143	677	1
129	691	1
128	692	1
131	689	1
132	688	1
153	667	1
145	675	1
648	172	1
190	630	1
188	632	1
204	616	1
197	623	1
628	192	1
440	380	1
766	54	1
229	591	4
411	409	2
43	777	1
21	799	4
432	388	1
80	740	1
39	781	1
747	73	1
611	209	2
179	641	1
800	20	2
774	46	1
326	494	3
292	528	3
700	123	1
463	360	1
342	481	1
801	22	1
320	503	1
583	240	1
812	11	1
702	121	1
488	335	1
505	318	1
580	243	1
701	122	1
613	210	2
20	803	1
251	572	1
418	405	1
409	414	1
410	413	1
441	382	1
440	383	1
370	453	1
374	449	1
375	448	1
494	329	7
476	347	1
532	291	1
506	317	1
510	313	1
270	553	1
262	561	1
258	565	1
274	549	1
232	591	1
236	587	1
614	209	1
615	208	1
219	604	1
716	107	1
101	722	1
81	742	1
766	57	1
12	811	1
9	814	1
817	6	1
816	7	1
8	815	1
797	26	1
29	794	1
793	30	1
787	36	1
782	41	1
47	776	1
118	705	1
697	126	1
692	131	1
153	670	1
677	146	1
657	166	1
190	633	1
188	635	1
207	616	1
384	439	1
490	333	2
31	792	3
592	231	3
87	736	2
147	676	2
691	132	4
42	781	4
455	367	1
239	583	1
50	772	1
493	329	1
528	294	1
325	497	3
395	427	1
401	421	1
409	413	1
408	414	1
440	382	1
383	439	1
441	381	1
374	448	1
494	328	1
491	331	1
291	531	1
532	290	1
503	319	1
506	316	1
505	317	1
305	517	1
267	555	1
561	261	1
263	559	1
258	564	1
273	549	2
581	241	1
576	246	1
237	585	1
614	208	1
218	604	1
766	56	1
16	806	1
817	5	1
816	6	1
7	815	1
8	814	1
796	26	1
29	793	1
794	28	1
792	30	1
35	787	1
786	36	1
782	40	1
781	41	1
717	105	2
112	710	1
682	140	1
131	691	1
669	153	1
155	667	1
145	677	1
650	172	1
190	632	1
189	633	1
207	615	1
625	197	1
630	192	1
384	438	1
489	333	2
63	759	1
715	107	2
358	464	5
335	487	1
355	467	1
354	468	2
284	538	1
653	169	1
540	282	1
655	167	7
42	780	1
301	521	2
23	799	1
763	59	2
434	388	1
456	366	1
231	586	1
373	444	1
723	94	1
511	306	1
702	115	1
806	11	2
742	75	1
321	496	2
431	386	1
399	418	1
408	409	1
411	406	1
410	407	1
455	362	1
462	355	1
439	378	1
438	379	1
489	328	1
494	323	1
294	523	1
503	314	1
510	307	1
262	555	1
258	559	2
276	541	1
277	540	1
576	241	1
232	585	3
236	581	1
609	208	1
598	219	1
107	710	1
101	716	1
92	725	1
751	66	1
69	748	1
68	749	1
762	55	1
51	766	1
2	815	1
6	811	1
787	30	1
35	782	1
36	781	2
41	776	1
112	705	1
126	691	1
140	677	1
129	688	1
128	689	1
144	673	1
145	672	1
650	167	1
628	189	1
635	182	1
637	180	1
614	203	1
625	192	1
433	384	1
499	318	2
5	812	3
488	329	3
334	483	4
440	377	4
117	700	1
111	706	1
365	452	1
774	43	1
356	461	1
256	561	1
231	585	1
455	361	1
393	423	1
788	28	1
210	606	2
4	812	1
702	114	1
174	642	1
333	483	1
414	402	1
24	792	2
487	329	1
213	603	1
504	312	1
430	386	1
409	407	1
411	405	1
410	406	1
438	378	1
433	383	1
441	375	1
488	328	1
476	340	1
313	503	1
549	267	1
261	555	1
263	553	1
258	558	1
276	540	1
278	538	1
275	541	1
576	240	1
229	587	1
218	598	1
709	107	1
110	706	1
96	720	1
715	101	1
722	94	1
747	69	1
68	748	1
57	759	1
50	766	1
16	800	1
5	811	1
2	814	1
787	29	1
786	30	1
35	781	1
774	42	1
40	776	1
769	47	1
127	689	1
143	673	2
128	688	1
684	132	2
144	672	1
655	161	1
650	166	1
188	628	1
179	637	1
204	612	1
207	609	1
432	384	1
729	87	6
565	251	1
749	67	2
36	780	2
497	319	1
20	796	1
171	645	1
670	146	2
442	374	1
461	355	1
98	718	1
260	556	1
712	107	1
113	706	1
687	132	1
20	799	1
744	75	1
239	580	1
4	815	1
159	660	1
669	150	1
184	635	1
393	426	1
62	757	1
398	421	1
493	326	1
367	452	2
183	636	1
108	711	1
433	386	1
399	420	1
418	401	1
413	406	1
414	405	1
411	408	1
410	409	1
462	357	1
441	378	1
440	379	1
381	438	1
370	449	1
491	328	1
488	331	1
479	340	1
503	316	1
505	314	1
510	309	1
549	270	1
261	558	1
262	557	1
258	561	1
278	541	1
576	243	1
254	565	1
228	591	1
232	587	2
611	208	1
219	600	1
221	598	1
110	709	1
94	725	1
77	742	1
67	752	1
68	751	2
763	56	1
762	57	1
50	769	1
806	13	1
5	814	1
2	817	1
7	812	1
8	811	1
26	793	1
40	779	1
41	778	1
715	104	1
714	105	1
118	701	1
127	692	1
131	688	1
153	666	1
144	675	1
146	673	1
172	647	1
630	189	1
204	615	1
207	612	1
203	616	1
490	329	3
668	151	2
506	313	2
170	649	1
484	335	1
128	691	2
182	637	2
39	780	1
461	358	1
431	388	1
592	226	1
626	192	1
231	587	1
232	586	1
374	444	1
33	785	1
517	301	1
434	384	1
504	314	1
472	346	1
432	386	1
413	405	1
411	407	1
410	408	1
456	362	1
356	462	1
440	378	1
379	439	1
370	448	1
490	328	1
479	339	1
315	503	1
505	313	2
261	557	1
263	555	1
277	541	1
278	540	1
254	564	1
237	581	1
609	209	1
218	600	1
220	598	1
96	722	1
101	717	1
81	737	1
66	752	1
69	749	1
762	56	1
59	759	1
763	55	1
806	12	1
2	816	1
6	812	1
7	811	1
26	792	1
36	782	2
42	776	1
40	778	1
714	104	1
112	706	1
127	691	1
126	692	1
143	675	1
129	689	1
145	673	1
146	672	1
161	657	1
190	628	1
630	188	1
204	614	1
611	207	2
615	203	1
489	329	2
107	711	1
334	484	1
297	521	1
751	67	2
686	132	3
695	123	3
500	318	3
235	583	1
668	150	1
703	115	1
304	514	2
24	794	1
260	558	1
103	715	1
223	606	1
168	661	1
290	539	1
326	503	1
80	749	1
806	23	1
669	160	1
494	335	1
500	329	1
493	336	1
686	143	2
619	210	1
399	430	1
428	401	1
409	420	1
408	421	1
411	418	1
476	353	1
356	473	1
451	378	1
450	379	1
381	448	1
374	455	2
323	506	1
339	490	1
340	489	1
535	294	1
291	538	1
510	319	1
559	270	1
276	553	1
274	555	1
581	248	1
600	229	1
611	218	1
220	609	1
722	107	1
92	737	1
81	748	1
77	752	1
762	67	1
763	66	1
774	55	1
50	779	1
51	778	1
814	15	1
816	13	1
817	12	1
5	824	1
2	827	1
822	7	1
800	29	1
799	30	1
35	794	1
36	793	1
787	42	1
782	47	1
725	104	1
717	112	1
702	127	1
703	126	1
140	689	1
701	128	1
697	132	1
684	145	1
172	657	1
650	179	1
647	182	1
204	625	1
197	632	1
192	637	2
445	384	1
580	249	2
583	246	3
671	158	6
729	100	2
396	433	1
594	235	1
550	279	1
206	623	1
324	505	1
549	280	2
721	107	1
596	232	1
700	128	1
687	141	1
669	159	1
678	150	1
817	11	1
393	435	1
618	210	1
515	313	1
373	455	2
421	407	1
408	420	1
410	418	1
473	355	1
450	378	1
449	379	1
375	453	1
505	323	1
489	339	1
340	488	1
290	538	1
519	309	1
305	523	1
558	270	1
561	267	1
565	263	1
273	555	1
275	553	1
587	241	1
585	243	1
600	228	1
237	591	1
609	219	1
747	81	1
751	77	1
762	66	1
69	759	1
769	59	1
50	778	1
16	812	1
815	13	1
816	12	1
822	6	1
799	29	1
800	28	1
798	30	1
35	793	1
36	792	1
786	42	1
787	41	1
118	710	1
716	112	1
701	127	1
702	126	1
140	688	1
697	131	1
153	675	1
155	673	1
684	144	1
682	146	2
667	161	1
648	180	1
625	203	1
32	796	1
359	469	1
68	760	2
499	329	3
307	521	2
396	432	1
705	123	1
603	225	4
766	62	2
781	47	2
717	111	1
601	227	1
463	365	1
444	384	1
614	214	1
3	825	1
715	113	1
343	485	1
518	313	1
225	606	1
210	621	1
307	524	1
392	439	1
477	354	1
263	568	1
430	401	1
413	418	2
411	420	1
410	421	1
476	355	1
358	473	1
453	378	1
382	449	1
383	448	1
381	450	1
375	456	1
503	328	1
510	321	1
340	491	1
291	540	1
290	541	1
517	314	1
561	270	1
564	267	1
276	555	1
278	553	1
273	558	1
274	557	1
240	591	1
246	585	1
250	581	1
208	623	1
612	219	5
220	611	1
737	94	1
747	84	1
762	69	1
68	763	1
769	62	1
774	57	1
55	776	1
50	781	2
16	815	1
816	15	1
822	9	1
6	825	1
7	824	1
35	796	1
705	126	1
140	691	1
143	688	1
702	129	1
703	128	1
670	161	1
203	628	1
440	391	1
447	384	1
651	180	1
260	571	1
511	320	1
293	538	1
399	432	3
789	42	2
530	301	1
72	759	1
701	130	1
463	367	1
747	83	1
707	123	1
567	263	1
469	361	1
603	227	1
706	124	2
257	573	1
501	329	1
326	504	1
391	439	1
579	251	1
399	431	1
409	421	1
410	420	1
357	473	1
451	379	1
382	448	1
381	449	1
374	456	1
375	455	1
339	491	1
340	490	1
290	540	1
517	313	1
309	521	1
307	523	1
277	553	1
273	557	2
275	555	1
587	243	1
581	249	1
576	254	1
598	232	1
611	219	1
612	218	1
221	609	1
720	110	1
81	749	1
763	67	1
762	68	1
774	56	1
51	779	1
16	814	1
815	15	1
817	13	2
5	825	1
6	824	1
822	8	1
800	30	1
36	794	1
725	105	1
703	127	1
701	129	1
702	128	1
153	677	1
155	675	1
684	146	1
669	161	1
648	182	1
650	180	2
207	623	1
197	633	1
687	143	1
54	776	2
50	780	2
775	55	1
476	354	2
680	150	2
100	730	10
668	162	1
398	432	1
258	572	2
788	42	2
2	828	2
518	312	1
494	336	4
333	497	1
260	570	1
550	280	1
373	452	1
702	123	1
184	641	1
42	783	2
524	301	1
326	499	1
386	439	1
420	405	1
418	407	1
411	414	1
370	455	2
374	451	1
375	450	1
494	331	2
531	294	1
535	290	1
506	319	1
510	315	1
270	555	1
558	267	1
564	261	1
549	276	1
585	240	1
576	249	1
616	209	1
219	606	1
221	604	1
715	110	1
748	77	1
66	759	1
763	62	1
769	56	1
766	59	1
774	51	1
812	13	1
816	9	1
817	8	1
799	26	1
796	29	1
797	28	1
785	40	1
778	47	1
720	105	1
697	128	1
153	672	1
670	155	1
190	635	1
188	637	1
628	197	1
633	192	1
441	384	1
445	380	1
490	335	2
806	19	2
545	280	1
272	553	1
682	143	3
598	227	2
322	503	1
648	177	2
504	321	2
354	471	1
696	129	3
360	465	1
763	61	1
626	198	1
592	232	1
744	80	1
801	23	1
599	225	1
821	3	1
157	667	1
360	464	1
326	498	1
386	438	1
418	406	1
411	413	1
410	414	1
462	362	1
441	383	1
374	450	1
375	449	1
491	333	1
321	503	2
294	530	1
505	319	1
510	314	1
517	307	2
305	519	1
267	557	1
275	549	1
581	243	1
576	248	1
237	587	1
615	209	1
616	208	1
218	606	1
220	604	1
717	107	2
714	110	1
747	77	1
762	62	1
55	769	1
774	50	1
13	811	1
812	12	1
9	815	1
2	822	1
817	7	1
816	8	1
798	26	1
796	28	1
794	30	1
782	42	1
720	104	1
118	706	1
697	127	1
684	140	1
692	132	1
669	155	1
167	657	1
189	635	1
647	177	1
632	192	1
440	384	3
489	335	1
32	792	1
506	318	1
263	561	2
425	399	2
696	128	1
644	180	1
461	363	1
463	361	2
752	72	1
444	380	2
464	363	1
596	231	1
608	219	1
687	140	1
444	383	1
752	75	1
744	83	1
747	80	1
653	174	1
466	361	1
101	726	1
669	158	1
803	24	1
354	473	1
530	297	2
718	109	1
441	386	1
399	428	1
420	407	1
421	406	1
414	413	1
409	418	1
449	378	1
379	448	1
374	453	1
506	321	1
339	488	1
510	317	1
557	270	1
564	263	1
565	262	1
549	278	1
274	553	1
587	240	1
581	246	1
598	229	1
236	591	1
609	218	1
221	606	1
720	107	1
717	110	1
68	759	1
51	776	1
16	811	1
812	15	1
814	13	1
815	12	1
822	5	1
2	825	1
798	29	1
799	28	1
797	30	1
35	792	1
785	42	2
787	40	1
786	41	1
722	105	1
118	709	1
715	112	1
701	126	1
684	143	3
155	672	1
682	145	1
655	172	1
666	161	1
190	637	1
648	179	2
650	177	1
647	180	1
204	623	1
630	197	1
635	192	1
447	380	2
796	31	1
359	468	1
498	329	1
780	47	1
494	333	2
705	122	1
547	280	1
634	192	1
100	726	1
374	452	1
815	11	1
540	286	1
802	24	1
633	193	1
445	381	1
668	158	1
617	209	1
683	143	2
508	318	1
251	575	1
770	56	1
440	386	1
421	405	1
406	420	1
408	418	1
353	473	1
448	378	1
375	451	1
505	321	1
323	503	1
479	347	1
532	294	1
535	291	1
510	316	1
517	309	1
307	519	1
305	521	1
559	267	1
565	261	1
564	262	1
549	277	1
273	553	1
585	241	1
576	250	1
598	228	1
220	606	1
716	110	1
101	725	1
84	742	1
749	77	1
67	759	1
769	57	1
50	776	1
811	15	1
814	12	1
817	9	1
2	824	1
800	26	1
797	29	1
798	28	2
796	30	1
786	40	1
785	41	1
779	47	1
722	104	1
714	112	1
697	129	1
153	673	1
682	144	1
189	637	1
179	647	1
203	623	1
580	246	1
392	434	1
661	165	1
599	227	1
326	500	1
763	63	1
171	655	1
780	46	1
320	506	1
712	114	1
646	180	1
545	281	1
256	570	1
370	456	3
626	178	1
113	691	1
152	652	1
745	59	1
266	538	1
19	785	1
653	151	2
775	29	1
215	589	4
386	418	1
399	405	1
353	451	1
356	448	1
383	421	1
374	430	1
476	328	1
473	331	1
510	294	1
488	316	1
490	314	1
489	315	1
491	313	1
263	541	1
273	531	1
274	530	1
564	240	1
561	243	1
558	246	1
249	555	1
576	228	1
219	585	2
697	107	1
703	101	1
94	710	1
84	720	1
67	737	1
742	62	1
748	56	1
747	57	1
55	749	1
12	792	1
5	799	1
6	798	1
7	797	1
8	796	1
26	778	1
28	776	1
774	30	1
35	769	1
762	42	1
763	41	1
112	692	1
127	677	1
129	675	1
131	673	1
132	672	1
172	632	1
167	637	1
614	190	1
188	616	1
615	189	1
625	179	1
204	600	1
612	192	1
384	420	1
454	350	1
730	74	1
305	499	2
611	193	1
580	224	1
760	44	2
324	480	1
22	782	1
518	286	1
20	784	1
444	360	2
682	122	1
155	649	1
355	449	2
103	701	1
204	601	1
774	31	1
219	586	1
655	150	1
444	361	1
580	225	1
4	801	1
3	802	1
143	662	1
324	481	1
698	107	1
168	637	1
758	47	1
493	312	1
684	121	2
762	43	2
428	377	1
100	705	1
399	406	1
355	450	1
357	448	1
374	431	1
375	430	1
476	329	1
489	316	1
488	317	1
491	314	1
490	315	1
267	538	1
532	273	1
274	531	2
275	530	1
564	241	1
565	240	1
246	559	1
248	557	1
250	555	1
576	229	1
218	587	1
220	585	1
96	709	1
749	56	1
748	57	1
13	792	1
12	793	1
9	796	1
800	5	1
6	799	1
7	798	1
8	797	1
26	779	1
29	776	1
36	769	1
701	104	1
128	677	1
132	673	1
155	650	1
172	633	1
190	615	1
189	616	1
628	177	1
182	623	1
625	180	1
207	598	1
384	421	2
445	360	1
68	737	2
763	42	2
521	284	1
487	318	4
535	270	2
290	515	1
504	301	4
670	135	1
356	449	2
98	707	1
256	549	1
223	583	1
54	752	1
80	726	1
383	423	1
801	5	1
174	632	1
321	485	1
440	366	1
222	584	1
786	20	1
3	803	2
155	651	2
477	329	1
679	127	1
386	420	1
399	407	1
401	405	1
355	451	1
353	453	1
358	448	1
357	449	1
356	450	1
428	378	1
374	432	1
375	431	1
473	333	1
490	316	1
489	317	1
491	315	1
530	276	1
532	274	1
275	531	1
565	241	1
249	557	1
248	558	1
598	208	1
219	587	2
221	585	1
96	710	1
101	705	1
714	92	1
81	725	1
84	722	1
69	737	1
749	57	1
747	59	1
751	55	1
13	793	1
12	794	1
9	797	1
800	6	1
7	799	1
8	798	1
778	28	1
776	30	1
766	40	1
759	47	1
702	104	2
701	105	1
118	688	1
140	666	1
129	677	1
131	675	1
190	616	1
609	197	1
614	192	1
535	271	1
147	659	4
712	94	1
680	126	1
774	32	2
780	26	1
168	638	2
760	46	1
494	312	2
763	43	1
152	655	1
54	753	1
393	414	1
326	481	1
684	123	2
386	421	1
401	406	1
408	399	1
358	449	1
357	450	1
356	451	1
428	379	1
374	433	1
375	432	1
479	328	1
476	331	2
517	290	1
488	319	1
491	316	1
490	317	1
494	313	2
540	267	1
258	549	1
531	276	1
277	530	1
275	532	1
564	243	1
561	246	1
248	559	1
250	557	1
254	553	1
598	209	1
220	587	1
697	110	1
101	706	1
715	92	1
751	56	1
748	59	1
55	752	1
792	15	1
794	13	1
800	7	1
799	8	1
781	26	2
778	29	1
779	28	1
766	41	1
703	104	1
702	105	1
118	689	1
140	667	1
675	132	1
172	635	1
628	179	2
630	177	1
625	182	1
207	600	1
203	604	1
615	192	1
447	360	1
353	454	1
170	637	1
489	318	1
426	381	1
733	74	1
744	63	1
249	558	2
760	47	2
169	638	1
798	9	4
279	528	1
550	257	5
547	260	1
677	130	1
700	100	1
434	366	1
488	312	1
649	151	3
206	594	1
301	499	1
399	401	1
414	386	1
438	362	1
421	379	1
418	382	1
430	370	1
479	321	1
453	347	1
510	290	1
309	491	1
530	270	1
262	538	1
277	523	1
559	241	1
557	243	1
564	236	1
209	591	1
581	219	1
706	94	2
84	716	1
785	15	1
787	13	1
2	798	2
6	794	1
7	793	1
8	792	1
774	26	1
41	759	1
118	682	1
112	688	1
127	673	1
143	657	1
128	672	1
669	131	2
153	647	1
655	145	1
628	172	1
633	167	1
612	188	1
611	189	1
177	623	1
440	360	2
353	447	1
506	294	2
140	660	1
668	132	2
289	511	2
51	749	2
693	107	2
168	632	1
508	292	4
471	329	3
365	435	1
728	72	1
335	465	1
186	615	1
651	150	1
455	346	1
258	543	1
678	123	1
159	642	1
44	757	1
722	79	1
472	329	1
256	545	1
179	622	1
320	481	3
362	439	1
353	448	1
383	418	1
431	370	1
473	328	1
462	339	1
510	291	1
488	313	1
307	494	2
531	270	1
261	540	1
278	523	1
561	240	1
558	243	1
246	555	1
248	553	1
565	236	1
237	564	1
220	581	1
110	691	1
96	705	1
92	709	1
81	720	1
84	717	1
59	742	1
50	751	2
16	785	1
786	15	1
9	792	1
5	796	1
2	799	1
7	794	1
8	793	1
35	766	1
697	104	1
112	689	1
126	675	1
129	672	1
128	673	1
670	131	1
669	132	1
153	648	1
144	657	1
655	146	1
611	190	1
612	189	1
203	598	1
197	604	1
609	192	1
42	759	2
231	570	1
635	166	4
24	777	1
381	420	2
263	538	2
321	480	1
454	347	1
592	209	1
280	521	1
169	632	1
291	511	1
17	785	1
652	150	1
321	481	1
160	642	1
68	734	1
573	229	1
358	444	1
508	294	1
326	476	2
440	362	1
353	449	1
382	420	1
370	432	1
374	428	1
473	329	1
479	323	1
455	347	1
462	340	1
488	314	1
532	270	1
535	267	1
261	541	1
262	540	1
559	243	1
249	553	1
565	237	1
221	581	2
110	692	1
96	706	1
701	101	1
92	710	1
77	725	1
747	55	1
50	752	1
16	786	1
787	15	1
9	793	1
5	797	1
6	796	1
8	794	1
26	776	1
774	28	1
766	36	1
762	40	1
697	105	1
118	684	1
127	675	1
129	673	1
670	132	2
155	647	1
145	657	1
630	172	1
635	167	1
190	612	1
614	188	1
179	623	1
625	177	1
204	598	1
418	384	1
489	313	2
363	439	1
381	421	2
272	530	1
334	468	4
51	751	2
561	241	2
62	740	1
760	42	1
22	780	1
20	782	2
2	800	2
729	73	2
715	87	1
282	521	1
265	538	1
152	651	1
414	389	1
744	59	1
159	644	1
23	780	1
143	660	1
653	150	1
760	43	1
320	483	1
272	531	1
560	243	1
307	496	1
326	477	1
355	448	1
353	450	1
382	421	1
383	420	1
370	433	1
375	428	1
456	347	1
489	314	1
488	315	1
494	309	1
263	540	1
262	541	1
273	530	1
246	557	1
248	555	1
250	553	1
254	549	1
218	585	1
702	101	1
94	709	1
81	722	1
66	737	1
747	56	1
55	748	1
16	787	1
9	794	1
5	798	1
6	797	1
7	796	1
774	29	1
763	40	1
762	41	1
112	691	1
126	677	1
128	675	1
131	672	1
153	650	1
155	648	1
146	657	1
166	637	1
615	188	1
614	189	1
623	180	1
203	600	1
197	606	1
611	192	1
730	73	1
490	313	2
369	434	1
32	771	1
594	209	2
290	513	1
759	44	2
51	752	2
503	300	1
625	178	1
22	781	1
441	362	3
20	783	1
256	547	1
130	673	1
260	543	2
178	634	1
20	792	1
452	360	1
423	389	1
68	744	1
723	89	1
712	100	1
481	331	1
494	318	1
801	11	1
653	159	1
769	43	1
445	367	1
440	372	1
19	793	1
358	454	2
457	355	1
407	405	1
411	401	1
450	362	1
357	455	1
356	456	1
433	379	1
430	382	1
431	381	1
374	438	1
479	333	1
491	321	1
489	323	1
339	473	1
291	521	1
309	503	1
307	505	1
549	263	1
535	277	1
274	538	1
564	248	1
254	558	1
576	236	1
208	604	1
221	591	2
702	110	1
716	96	1
720	92	1
762	50	2
16	796	1
799	13	1
800	12	1
806	6	1
786	26	1
782	30	1
36	776	1
140	672	1
684	128	1
155	657	1
667	145	1
666	146	2
189	623	1
179	633	1
635	177	1
630	182	1
632	180	1
609	203	1
615	197	1
428	384	1
683	129	1
313	499	1
807	5	1
256	556	2
87	725	1
290	522	1
760	52	2
733	79	1
705	107	6
797	15	2
737	75	1
33	779	1
685	127	6
718	94	1
311	501	2
669	143	5
171	641	1
476	336	1
680	132	1
347	465	1
677	135	1
399	413	2
753	60	1
603	210	1
33	780	1
653	160	1
293	520	1
549	264	1
784	29	1
406	407	1
399	414	1
408	405	1
451	362	1
358	455	1
357	456	1
431	382	1
430	383	1
432	381	1
374	439	1
375	438	1
323	490	1
340	473	1
519	294	1
290	523	1
494	319	1
307	506	1
258	555	1
535	278	1
273	540	1
564	249	1
565	248	1
254	559	1
585	228	1
581	232	1
576	237	1
604	209	1
706	107	2
703	110	1
717	96	1
747	66	1
751	62	1
763	50	2
762	51	1
16	797	1
798	15	1
800	13	1
2	811	1
806	7	1
787	26	1
785	28	1
35	778	1
766	47	1
709	104	1
701	112	1
140	673	1
670	143	2
684	129	1
682	131	1
669	144	1
667	146	1
647	166	1
190	623	1
625	188	1
633	180	1
204	609	1
197	616	1
686	127	1
207	606	2
68	745	2
154	659	1
770	43	1
760	53	1
275	538	2
572	241	2
261	552	2
601	212	1
582	231	1
501	312	1
452	361	3
799	14	4
496	318	1
800	14	1
275	539	1
494	320	1
731	83	1
515	299	1
326	488	1
334	480	1
197	617	2
428	386	1
413	401	1
409	405	1
408	406	1
358	456	1
432	382	1
431	383	1
381	433	1
440	374	1
375	439	1
323	491	1
291	523	1
309	505	1
261	553	1
276	538	1
273	541	1
274	540	1
565	249	1
564	250	1
585	229	1
208	606	1
720	94	1
92	722	1
77	737	1
747	67	1
66	748	1
55	759	1
51	763	1
16	798	1
799	15	1
2	812	1
806	8	1
786	28	1
35	779	1
36	778	1
774	40	1
104	710	1
709	105	1
702	112	2
126	688	1
682	132	1
670	144	1
647	167	1
648	166	1
635	179	1
177	637	1
632	182	1
611	203	1
430	384	1
454	360	4
685	129	1
752	62	2
605	209	9
625	189	2
671	143	19
592	222	2
669	145	2
684	130	1
256	558	1
701	113	2
785	29	3
178	637	1
124	691	1
333	482	1
596	219	1
687	128	1
455	360	1
664	151	1
79	736	1
479	336	2
683	132	1
17	798	1
414	401	1
409	406	1
408	407	1
410	405	1
453	362	1
462	353	1
433	382	1
432	383	1
441	374	1
440	375	1
476	339	1
294	521	1
309	506	1
305	510	1
262	553	1
258	557	1
277	538	1
274	541	1
275	540	1
565	250	1
254	561	1
587	228	1
209	606	1
705	110	1
714	101	1
749	66	1
747	68	1
56	759	1
16	799	1
800	15	1
806	9	1
786	29	1
787	28	1
785	30	1
36	779	1
774	41	1
710	105	1
118	697	1
703	112	1
126	689	1
140	675	1
143	672	1
684	131	2
670	145	1
669	146	1
648	167	1
625	190	1
633	182	1
635	180	1
611	204	1
612	203	1
623	192	1
431	384	1
686	129	1
737	78	2
289	526	1
748	67	2
769	46	1
142	673	1
93	722	1
127	688	2
494	321	4
290	518	1
87	721	1
173	635	1
84	724	1
583	225	1
785	23	1
174	634	1
772	36	1
488	320	1
472	336	1
312	496	1
326	482	1
401	407	1
409	399	1
353	455	1
358	450	1
357	451	1
430	378	1
370	438	1
375	433	1
479	329	1
517	291	1
489	319	1
491	317	1
494	314	1
305	503	1
270	538	1
541	267	1
532	276	1
531	277	1
278	530	1
535	273	1
565	243	1
249	559	1
250	558	1
576	232	1
600	208	1
221	587	1
701	107	1
714	94	1
716	92	1
66	742	1
752	56	1
751	57	1
749	59	1
16	792	1
793	15	1
796	12	1
806	2	1
800	8	1
782	26	1
29	779	1
778	30	1
766	42	1
703	105	1
682	126	1
677	131	1
153	655	1
647	161	1
628	180	1
204	604	2
611	197	1
616	192	2
490	318	1
374	434	1
577	231	1
592	216	1
166	642	2
293	515	1
355	453	2
747	61	1
799	9	2
176	632	1
673	135	1
578	231	1
463	346	1
678	131	1
174	635	1
611	198	1
395	414	1
480	329	1
804	5	1
241	568	1
404	405	1
373	436	2
408	401	1
410	399	1
353	456	1
358	451	1
356	453	1
431	378	1
430	379	1
428	381	2
370	439	1
488	321	2
462	347	1
290	519	1
490	319	1
494	315	1
532	277	1
278	531	1
274	535	1
561	248	1
250	559	1
254	555	1
581	228	1
600	209	1
218	591	1
702	107	1
715	94	1
717	92	1
84	725	1
67	742	1
747	62	1
752	57	1
50	759	1
16	793	1
794	15	1
796	13	1
797	12	1
800	9	1
781	28	1
779	30	1
774	35	1
769	40	1
762	47	1
705	104	1
118	691	1
697	112	1
682	127	1
669	140	1
677	132	1
172	637	1
648	161	1
630	179	1
632	177	2
203	606	1
612	197	1
256	553	1
166	643	1
579	230	2
583	226	2
666	143	2
312	497	1
476	333	2
670	139	1
184	625	1
461	348	1
549	260	1
578	232	1
730	80	1
700	110	1
687	123	1
481	329	1
342	468	1
50	760	1
806	4	1
660	150	1
518	292	2
788	22	1
618	192	2
786	24	1
409	401	1
411	399	1
362	448	1
355	455	1
357	453	1
432	378	1
431	379	1
428	382	1
440	370	1
479	331	1
489	321	2
519	291	1
491	319	1
494	316	1
307	503	1
305	505	1
540	270	1
532	278	1
275	535	1
564	246	1
581	229	1
703	107	1
714	96	1
101	709	1
716	94	1
68	742	2
748	62	1
751	59	1
51	759	1
16	794	1
798	12	1
782	28	1
774	36	1
769	41	1
763	47	1
706	104	1
705	105	2
118	692	1
684	126	1
670	140	1
143	667	1
153	657	1
655	155	1
666	144	1
633	177	1
628	182	1
630	180	1
204	606	1
683	127	1
549	261	2
682	128	3
797	13	2
561	249	2
219	591	5
781	29	5
530	280	1
613	197	4
609	201	1
540	271	1
444	367	1
731	80	1
307	504	1
789	22	1
19	792	1
683	128	1
406	405	1
410	401	1
449	362	1
456	355	1
358	453	1
356	455	1
433	378	1
432	379	1
428	383	1
430	381	1
441	370	1
490	321	2
488	323	1
517	294	1
290	521	1
494	317	1
541	270	1
549	262	1
258	553	1
535	276	1
273	538	1
565	246	1
250	561	2
254	557	1
701	110	1
715	96	1
101	710	1
717	94	1
69	742	1
749	62	1
59	752	2
796	15	1
798	13	1
799	12	1
806	5	2
785	26	1
782	29	1
781	30	1
35	776	1
769	42	1
706	105	2
682	129	1
667	144	1
666	145	1
650	161	1
188	623	1
179	632	1
207	604	1
614	197	1
305	506	2
592	219	2
668	143	3
169	642	1
774	37	2
220	591	2
684	127	2
359	452	1
581	230	1
103	708	1
220	571	1
526	265	1
140	651	1
336	455	1
68	723	1
780	11	1
660	131	1
159	632	1
784	7	1
168	623	1
490	301	1
545	246	1
386	405	1
353	438	1
358	433	1
413	378	1
409	382	1
408	383	1
410	381	1
370	421	1
462	329	1
340	451	1
476	315	1
270	521	1
530	261	1
517	274	2
250	541	1
232	559	1
236	555	1
684	107	1
697	94	1
81	710	1
714	77	1
66	725	1
69	722	1
776	15	1
778	13	1
12	779	1
782	9	1
786	5	1
785	6	1
762	29	1
763	28	1
749	42	1
751	40	1
118	673	1
144	647	1
630	161	1
625	166	1
612	179	1
614	177	1
609	182	1
611	180	1
204	587	1
717	74	1
32	759	1
292	499	1
371	420	1
290	501	2
648	143	8
531	260	2
641	150	2
384	407	2
444	347	1
592	199	1
387	404	1
403	388	1
770	20	1
63	727	1
700	90	1
776	14	1
444	346	1
367	423	1
580	210	1
112	678	1
321	469	1
259	531	1
666	124	1
701	89	1
669	121	2
667	123	1
385	405	1
384	406	1
428	362	1
358	432	1
357	433	1
411	379	1
408	382	1
383	407	1
409	381	1
370	420	1
462	328	1
339	451	1
340	450	1
473	317	1
476	314	1
267	523	1
258	532	1
517	273	1
549	241	1
249	541	1
250	540	1
561	229	1
232	558	1
237	553	1
581	209	1
101	689	1
81	709	1
84	706	1
68	722	1
774	16	1
778	12	1
9	781	1
5	785	2
782	8	1
762	28	1
748	42	1
118	672	1
140	650	1
143	647	1
153	637	1
155	635	1
167	623	1
190	600	1
611	179	2
203	587	1
598	192	1
440	350	1
717	73	1
759	31	1
207	583	1
219	571	1
54	736	1
275	515	1
53	737	1
682	108	2
749	41	2
218	572	1
751	39	2
371	419	1
35	755	3
680	110	1
308	482	1
356	434	1
186	603	1
62	727	1
206	583	1
370	419	1
4	785	1
477	312	1
371	418	1
171	618	1
517	272	1
488	301	1
695	94	1
3	786	1
142	647	1
384	405	1
358	431	1
357	432	1
356	433	1
411	378	1
410	379	2
382	407	1
383	406	1
408	381	1
375	414	1
456	333	1
339	450	1
340	449	1
473	316	1
476	313	1
519	270	1
258	531	2
549	240	1
249	540	1
248	541	1
254	535	1
561	228	1
232	557	1
236	553	1
581	208	1
682	107	1
101	688	1
697	92	1
84	705	1
67	722	1
69	720	1
774	15	1
13	776	1
2	787	1
7	782	2
8	781	1
763	26	1
759	30	1
747	42	1
749	40	1
742	47	1
684	105	2
112	677	1
657	132	1
628	161	1
623	166	1
189	600	1
612	177	1
609	180	1
204	585	1
454	335	3
506	283	1
219	570	1
52	737	2
748	41	2
766	23	1
167	622	7
508	281	1
428	361	2
385	404	2
355	434	1
220	568	1
655	133	1
321	467	1
326	462	1
667	121	1
679	109	1
395	393	1
491	297	1
355	433	1
358	430	1
357	431	1
356	432	1
410	378	1
409	379	1
382	406	1
383	405	1
381	407	1
370	418	1
374	414	2
375	413	1
455	333	1
441	347	1
339	449	1
340	448	1
494	294	1
473	315	1
479	309	1
267	521	1
258	530	1
510	278	1
248	540	1
250	538	1
559	229	1
96	692	1
66	722	1
68	720	2
51	737	1
12	776	1
9	779	1
2	786	1
6	782	1
7	781	2
762	26	1
29	759	1
36	752	1
748	40	1
747	41	1
684	104	2
648	140	1
131	657	1
153	635	1
155	633	1
172	616	1
190	598	1
188	600	1
609	179	1
182	606	1
207	581	1
203	585	1
197	591	1
637	151	1
611	177	2
275	513	1
334	454	3
63	725	1
39	749	1
579	209	2
476	312	1
336	452	2
118	670	2
599	189	1
87	701	3
729	59	1
255	532	1
152	635	1
80	707	1
687	100	1
373	414	1
320	467	1
174	613	1
184	603	1
321	466	1
639	148	1
366	421	1
68	719	2
336	451	1
386	401	1
355	432	2
357	430	1
409	378	1
408	379	1
382	405	1
381	406	1
374	413	1
456	331	1
440	347	1
339	448	1
473	314	1
517	270	1
510	277	1
541	246	1
559	228	1
558	229	1
232	555	1
110	677	1
96	691	1
81	706	1
703	84	1
77	710	1
67	720	1
725	62	1
50	737	1
774	13	1
9	778	1
5	782	1
2	785	1
6	781	1
8	779	1
759	28	1
35	752	1
747	40	1
682	105	1
669	118	1
112	675	1
140	647	1
655	132	3
155	632	1
615	172	1
598	189	1
454	333	1
207	580	1
766	21	1
230	557	2
196	591	3
103	684	2
39	748	1
249	538	2
399	388	1
751	36	3
693	94	4
215	572	3
594	193	1
380	407	1
763	24	1
383	404	1
356	431	2
326	461	1
130	657	1
3	783	1
171	615	1
686	100	1
249	537	1
763	23	1
154	632	1
113	673	1
326	460	1
353	433	1
358	428	1
356	430	1
408	378	1
407	379	1
381	405	1
411	375	1
455	331	2
453	333	1
347	439	1
473	313	1
479	307	1
519	267	1
263	523	1
510	276	1
246	540	1
248	538	1
254	532	1
558	228	1
229	557	1
237	549	1
221	565	1
692	94	1
81	705	1
702	84	1
77	709	1
66	720	1
69	717	1
774	12	1
5	781	2
7	779	1
8	778	1
35	751	1
682	104	1
129	657	1
655	131	1
153	633	1
614	172	1
625	161	1
188	598	1
609	177	1
182	604	1
180	606	1
712	74	1
216	570	1
760	26	1
744	42	2
668	118	1
471	315	1
424	362	1
2	784	1
68	718	2
203	583	1
431	355	3
485	301	1
4	781	1
100	685	1
652	133	1
493	292	1
467	318	1
702	83	1
762	23	1
5	780	1
143	642	1
213	572	1
744	41	1
718	67	1
399	386	1
384	401	1
430	355	1
357	428	1
407	378	1
406	379	1
411	374	1
410	375	1
456	329	1
462	323	1
347	438	1
491	294	1
494	291	1
476	309	1
262	523	1
275	510	1
535	250	1
254	531	1
557	228	1
232	553	1
549	236	1
576	209	1
221	564	1
220	565	1
110	675	1
96	689	1
684	101	1
94	691	1
84	701	1
69	716	1
68	717	1
16	769	1
9	776	1
6	779	1
7	778	1
26	759	1
749	36	2
118	667	1
112	673	1
128	657	1
153	632	1
155	630	1
179	606	1
204	581	1
712	73	2
635	150	4
142	643	1
33	752	1
394	391	1
611	174	1
668	117	1
353	432	2
257	528	4
162	623	1
2	783	2
452	333	1
127	658	1
519	265	1
651	133	1
730	54	1
361	423	1
162	622	1
4	780	1
669	115	1
653	131	1
634	150	1
50	734	1
652	132	2
108	676	1
353	431	1
356	428	1
406	378	1
379	405	1
383	401	1
414	370	1
410	374	1
375	409	1
455	329	2
456	328	1
453	331	1
333	451	1
290	494	2
305	479	1
517	267	1
261	523	1
278	506	1
274	510	1
541	243	1
246	538	1
535	249	1
254	530	1
229	555	1
576	208	1
565	219	1
220	564	1
677	107	1
96	688	1
92	692	1
703	81	1
717	67	1
69	715	1
68	716	1
722	62	1
59	725	1
769	15	1
5	779	1
6	778	1
8	776	1
35	749	1
36	748	1
42	742	1
737	47	1
118	666	1
112	672	1
127	657	1
655	129	1
612	172	1
161	623	1
604	180	1
581	203	1
197	587	1
294	490	2
371	413	1
705	79	2
263	521	2
396	388	1
671	113	2
369	415	1
281	503	1
2	782	2
481	303	1
319	465	1
214	570	1
245	554	1
712	87	3
20	779	1
481	318	1
684	115	1
678	121	1
428	371	1
572	227	1
193	606	1
392	407	1
23	776	1
479	320	1
301	498	1
297	502	1
413	386	1
441	358	1
421	378	1
420	379	1
381	418	2
476	323	1
505	294	1
309	490	1
305	494	1
532	267	1
261	538	1
258	541	1
276	523	1
278	521	1
559	240	1
246	553	1
549	250	1
208	591	1
581	218	1
692	107	1
110	689	1
703	96	1
705	94	1
84	715	1
77	722	1
737	62	1
57	742	1
50	749	2
786	13	1
787	12	1
5	794	1
2	797	1
6	793	1
7	792	1
769	30	1
763	36	2
40	759	1
752	47	1
127	672	1
126	673	2
670	129	1
667	132	1
655	144	1
632	167	1
633	166	1
609	190	1
611	188	1
512	287	1
51	748	2
558	241	2
760	39	1
351	448	1
463	336	2
334	465	1
664	135	1
508	290	1
137	661	1
452	346	1
723	75	1
467	331	1
684	114	1
477	321	1
274	524	1
17	781	2
350	448	1
178	620	2
123	675	1
391	407	1
334	464	1
414	384	1
440	358	1
441	357	1
420	378	1
451	347	1
479	319	1
489	309	1
307	491	1
531	267	1
535	263	1
258	540	1
277	521	1
275	523	1
557	241	1
558	240	1
555	243	1
549	249	1
237	561	1
691	107	1
110	688	1
702	96	1
101	697	1
92	706	1
717	81	1
84	714	1
56	742	1
50	748	1
747	51	1
16	782	1
785	13	1
786	12	1
5	793	1
6	792	1
769	29	1
763	35	1
762	36	2
126	672	1
655	143	2
669	129	1
670	128	1
667	131	1
666	132	1
161	637	1
609	189	1
616	182	1
207	591	1
192	606	1
445	353	1
292	506	1
392	406	1
632	166	2
428	370	3
751	47	2
480	318	3
118	680	2
227	571	1
592	206	1
2	796	2
627	171	1
774	24	4
578	219	1
687	110	1
374	423	1
468	329	1
260	537	1
572	225	1
258	539	1
395	402	1
594	203	1
413	384	1
411	386	1
358	439	2
440	357	1
356	441	1
418	379	1
414	383	2
476	321	2
347	450	1
294	503	1
291	506	1
309	488	1
307	490	2
530	267	1
535	262	1
276	521	1
519	278	1
274	523	1
557	240	1
549	248	1
565	232	1
236	561	1
576	221	1
701	96	1
703	94	1
705	92	1
81	716	1
720	77	1
55	742	1
747	50	2
16	781	1
782	15	2
785	12	1
5	792	1
769	28	1
762	35	1
692	105	1
670	127	1
140	657	1
669	128	1
666	131	1
625	172	1
630	167	1
615	182	1
197	600	1
447	350	1
668	129	1
21	776	1
275	522	2
494	303	1
724	73	1
117	680	2
751	46	1
496	301	1
290	507	1
529	268	1
152	645	1
609	188	2
348	449	1
655	141	1
373	423	1
342	454	1
426	370	1
476	320	1
785	11	1
763	33	1
683	113	1
272	524	1
686	110	1
419	377	1
4	792	1
653	143	2
160	636	2
410	386	1
441	355	1
358	438	1
357	439	1
440	356	1
418	378	1
414	382	1
413	383	1
375	421	1
323	473	1
347	449	1
340	456	1
291	505	1
290	506	1
479	317	1
307	489	1
305	491	1
535	261	1
258	538	1
519	277	1
273	523	1
275	521	1
555	241	1
243	553	1
564	232	1
237	559	1
587	209	1
576	220	1
107	689	1
702	94	1
715	81	1
59	737	1
781	15	1
787	9	1
2	794	1
766	30	1
749	47	1
692	104	1
691	105	2
684	112	2
669	127	1
670	126	1
667	129	1
650	146	1
635	161	1
630	166	1
190	606	1
614	182	1
616	180	1
604	192	1
752	44	2
171	625	1
760	36	3
577	219	2
207	589	5
685	111	1
20	776	2
463	333	1
435	361	1
100	696	1
3	792	1
649	146	1
275	520	1
258	537	1
174	621	1
635	160	1
474	321	1
716	79	3
515	280	1
409	386	1
411	384	1
433	362	1
440	355	1
357	438	1
356	439	1
413	382	1
414	381	1
374	421	1
375	420	1
462	333	1
339	456	1
340	455	1
290	505	2
476	319	1
479	316	1
307	488	2
532	263	1
519	276	1
517	278	1
555	240	1
549	246	1
254	541	1
236	559	1
237	558	1
587	208	1
576	219	1
107	688	1
701	94	1
703	92	1
714	81	1
16	779	1
782	13	1
786	9	1
2	793	1
787	8	1
769	26	1
766	29	1
36	759	1
748	47	1
691	104	1
118	677	1
669	126	2
655	140	2
666	129	1
667	128	1
650	145	1
172	623	1
628	167	1
189	606	1
179	616	1
615	180	1
204	591	1
598	197	1
445	350	1
668	127	1
305	490	2
399	396	1
762	33	2
494	301	3
274	521	2
347	448	2
645	150	1
592	203	1
565	230	1
87	708	1
774	20	1
529	265	1
117	677	1
424	370	1
476	318	1
50	744	1
159	635	1
634	160	1
434	360	1
154	640	1
719	75	1
292	502	1
313	481	1
686	108	1
408	386	1
410	384	1
432	362	1
355	439	1
441	353	1
356	438	1
411	383	1
413	381	1
374	420	1
473	321	1
339	455	1
291	503	1
479	315	1
263	531	1
532	262	1
517	277	1
273	521	1
275	519	1
553	241	1
254	540	1
565	229	1
236	558	1
237	557	1
585	209	1
576	218	1
702	92	1
84	710	1
717	77	1
69	725	1
737	57	1
16	778	1
781	13	1
782	12	1
785	9	1
2	792	1
787	7	1
786	8	1
766	28	1
35	759	1
42	752	1
747	47	1
689	105	1
682	112	1
666	128	1
650	144	1
648	146	2
633	161	1
628	166	1
190	604	1
188	606	1
615	179	1
612	182	1
614	180	1
207	587	1
203	591	1
305	489	2
701	93	2
770	24	2
684	110	2
655	139	1
67	727	1
668	126	1
779	15	2
392	402	2
667	127	2
722	72	1
664	130	1
548	245	1
137	656	1
652	141	1
779	14	1
326	467	1
583	210	2
760	33	1
115	678	1
159	634	1
432	361	1
37	756	1
594	199	1
386	407	1
409	384	1
431	362	1
355	438	1
414	379	1
411	382	1
410	383	1
375	418	1
462	331	1
340	453	1
290	503	1
476	317	1
479	314	1
305	488	1
270	523	1
532	261	1
263	530	1
262	531	1
258	535	1
517	276	1
274	519	1
240	553	1
565	228	1
564	229	1
561	232	1
236	557	1
585	208	1
96	697	1
101	692	1
701	92	1
84	709	1
716	77	1
737	56	1
51	742	1
778	15	1
781	12	1
787	6	1
786	7	1
785	8	1
763	30	1
751	42	1
752	41	1
104	689	1
688	105	1
118	675	1
667	126	1
143	650	2
647	146	1
161	632	1
189	604	1
614	179	1
616	177	1
440	353	2
294	499	1
577	216	1
68	725	2
730	63	4
611	182	2
584	209	1
666	127	3
648	145	4
774	19	10
152	641	3
428	365	1
652	140	1
141	651	1
463	329	1
117	675	1
249	543	1
114	678	1
632	160	1
51	741	1
783	9	2
506	286	1
641	151	1
669	123	2
649	143	2
474	318	1
729	63	1
386	406	1
408	384	1
430	362	1
353	439	1
414	378	1
413	379	1
410	382	1
411	381	1
374	418	1
339	453	1
473	319	1
476	316	1
479	313	3
531	261	1
262	530	1
273	519	1
275	517	1
549	243	2
254	538	1
564	228	1
237	555	1
682	110	1
101	691	1
715	77	1
67	725	1
55	737	1
50	742	1
16	776	1
779	13	1
787	5	1
786	6	1
785	7	1
766	26	1
763	29	1
762	30	1
752	40	1
688	104	1
666	126	1
155	637	1
648	144	1
145	647	1
625	167	1
188	604	1
615	177	1
612	180	1
207	585	1
600	192	1
730	62	1
150	642	3
309	483	1
87	705	8
751	41	2
700	92	2
409	383	2
168	624	1
685	107	1
129	663	1
583	209	2
578	214	1
657	135	1
277	497	1
171	603	1
641	133	1
651	123	1
414	360	1
763	11	1
114	660	1
653	121	1
201	573	1
51	723	1
253	521	2
462	312	1
718	56	1
679	95	1
293	481	1
353	421	1
356	418	1
375	399	1
441	333	1
321	453	1
323	451	1
455	319	1
531	243	2
236	538	1
565	209	1
219	555	1
221	553	1
667	107	2
101	673	1
682	92	1
697	77	1
69	705	1
68	706	1
717	57	1
715	59	1
759	15	1
762	12	1
5	769	1
766	8	1
748	26	1
670	104	1
669	105	1
127	647	2
648	126	1
630	144	1
628	146	1
189	585	1
445	329	1
712	62	1
183	591	2
411	363	1
142	632	3
649	125	1
624	150	1
385	389	1
494	280	1
729	46	1
548	227	1
336	439	1
320	455	1
115	660	1
68	707	1
652	123	2
667	108	1
54	721	2
531	244	1
251	524	1
168	607	1
80	695	1
668	107	1
343	432	1
413	362	1
355	420	1
357	418	1
370	405	1
374	401	1
456	319	1
462	313	1
505	270	1
258	517	1
535	240	1
532	243	1
254	521	1
237	538	1
218	557	1
220	555	1
84	691	1
66	709	1
69	706	1
716	59	1
55	720	1
50	725	1
16	759	1
762	13	1
763	12	1
766	9	1
6	769	1
749	26	1
747	28	1
670	105	2
118	657	1
648	127	2
140	635	1
143	632	3
128	647	1
630	145	1
614	161	1
609	166	1
190	585	1
188	587	1
598	177	1
384	391	1
440	335	2
712	63	2
369	406	1
592	183	1
428	347	2
102	673	1
129	646	2
463	312	1
414	361	2
625	150	2
326	449	1
98	677	1
561	214	1
648	124	1
728	44	1
152	620	2
383	389	1
744	28	1
749	23	1
112	660	1
613	159	1
199	573	1
460	312	1
367	405	1
246	526	1
410	362	1
358	414	1
441	331	1
333	439	1
321	451	1
323	449	1
339	433	1
340	432	2
453	319	1
456	316	1
455	317	1
505	267	1
510	262	1
494	278	1
531	241	1
532	240	2
249	523	1
232	540	1
535	237	1
564	208	1
219	553	1
81	691	1
84	688	1
67	705	1
66	706	1
703	69	1
62	710	1
716	56	1
715	57	1
717	55	1
50	722	1
759	13	1
766	6	1
742	30	1
35	737	1
725	47	1
667	105	1
140	632	1
628	144	1
172	600	1
611	161	1
166	606	1
565	207	1
730	42	1
489	283	1
454	318	1
409	363	2
592	180	3
457	315	1
729	43	3
763	9	2
392	380	2
680	92	1
649	123	1
87	685	1
387	385	2
558	214	1
649	124	1
20	753	1
444	329	1
511	262	1
455	318	1
131	642	1
613	160	1
762	11	2
641	132	2
168	605	1
491	282	1
231	542	1
476	297	1
205	568	1
411	362	1
355	418	1
353	420	1
374	399	1
323	450	1
340	433	1
479	294	2
456	317	1
503	270	1
506	267	1
510	263	1
532	241	1
530	243	1
250	523	1
254	519	1
232	541	1
564	209	1
565	208	1
218	555	1
220	553	1
666	107	2
96	677	1
101	672	1
81	692	1
84	689	1
67	706	1
68	705	1
717	56	1
716	57	1
714	59	1
51	722	1
766	7	1
747	26	1
669	104	2
118	655	1
126	647	1
140	633	1
630	143	1
628	145	1
612	161	1
167	606	1
188	585	1
182	591	1
576	197	1
440	333	2
490	283	1
549	224	1
580	193	4
36	737	2
358	415	1
3	770	3
579	194	1
581	192	3
701	72	1
454	319	1
620	150	2
239	531	1
747	23	1
734	36	1
204	566	1
86	684	1
185	585	1
386	384	1
408	362	1
357	413	1
356	414	1
441	329	1
331	439	1
339	431	1
340	430	1
476	294	1
479	291	1
451	319	1
453	317	1
456	314	1
455	315	1
267	503	1
494	276	1
530	240	1
541	229	1
232	538	2
561	209	1
221	549	1
669	101	1
81	689	1
703	67	1
69	701	1
702	68	1
714	56	1
715	55	1
50	720	1
763	7	1
762	8	1
742	28	2
666	104	1
630	140	1
155	615	1
625	145	1
598	172	1
609	161	1
604	166	1
581	189	1
179	591	1
249	521	2
338	432	2
342	428	1
171	599	1
387	383	1
321	449	2
635	135	1
214	556	1
755	15	2
290	481	1
712	59	1
150	621	1
184	587	1
760	11	2
350	421	1
425	346	1
758	13	1
545	226	2
479	292	1
367	404	1
409	362	1
353	418	1
358	413	1
357	414	1
370	401	1
440	331	1
333	438	1
321	450	1
323	448	1
339	432	1
340	431	1
455	316	1
456	315	1
462	309	1
510	261	1
494	277	1
530	241	1
531	240	2
248	523	1
250	521	1
254	517	1
535	236	1
218	553	1
96	675	1
670	101	1
677	94	2
66	705	1
702	69	1
68	703	1
709	62	1
715	56	1
714	57	1
55	716	1
51	720	1
12	759	1
762	9	1
766	5	1
2	769	1
763	8	1
29	742	1
667	104	1
666	105	2
143	628	1
155	616	1
625	146	1
167	604	1
190	581	1
180	591	1
207	564	1
343	428	2
200	571	1
380	391	2
478	293	1
272	499	3
338	433	1
16	755	1
501	270	1
336	435	1
594	177	1
649	122	1
98	673	1
46	725	1
543	225	1
653	115	1
469	299	1
524	244	1
517	251	1
406	362	1
413	355	1
410	358	1
411	357	1
386	382	1
439	329	1
440	328	1
421	347	1
340	428	1
449	319	1
451	317	1
453	315	1
455	313	1
505	263	1
262	506	1
258	510	2
491	277	1
278	490	1
274	494	2
519	249	1
540	228	1
532	236	1
237	531	1
559	209	1
549	219	1
96	672	1
101	667	1
84	684	1
77	691	1
701	67	1
702	66	1
59	709	1
51	717	1
16	752	1
9	759	1
2	766	1
762	6	1
26	742	1
118	650	1
140	628	1
625	143	1
131	637	1
153	615	1
145	623	1
177	591	1
204	564	1
207	561	1
565	203	1
576	192	1
706	62	2
487	281	1
763	5	3
41	727	1
168	600	1
435	333	1
383	385	1
379	389	1
199	570	1
231	538	1
128	641	1
346	423	1
50	719	1
351	418	1
410	359	1
171	598	1
524	245	1
335	434	1
407	362	1
414	355	1
411	358	1
356	413	1
386	383	1
399	370	1
441	328	1
331	438	1
321	448	2
339	430	1
479	290	1
450	319	1
453	316	1
455	314	1
456	313	1
462	307	1
263	506	1
278	491	1
275	494	1
246	523	1
248	521	1
519	250	1
541	228	1
540	229	1
532	237	1
561	208	1
220	549	1
96	673	1
94	675	2
92	677	1
81	688	1
77	692	1
702	67	1
703	66	1
68	701	1
59	710	1
714	55	1
763	6	1
762	7	1
722	47	1
112	657	1
132	637	2
153	616	1
155	614	1
625	144	1
146	623	2
581	188	1
587	182	1
204	565	1
440	329	6
611	158	1
649	120	1
706	63	2
69	700	1
369	400	2
626	143	2
186	583	1
87	682	2
141	641	1
393	389	1
59	723	1
239	543	1
702	80	1
33	749	1
678	104	1
251	531	1
142	640	1
176	606	1
676	106	1
420	362	1
399	383	1
381	401	1
408	374	1
375	407	1
453	329	1
451	331	1
333	449	1
488	294	1
291	491	1
309	473	1
261	521	1
519	263	1
506	276	1
505	277	1
541	241	1
532	250	1
229	553	1
564	218	1
221	561	1
675	107	1
110	672	1
94	688	1
701	81	1
705	77	1
715	67	1
716	66	1
68	714	1
720	62	1
57	725	1
16	766	1
769	13	1
6	776	1
774	8	1
752	30	1
747	35	1
40	742	1
677	105	1
670	112	1
655	127	1
145	637	1
615	167	1
616	166	1
600	182	1
197	585	1
447	335	1
283	499	1
292	490	1
650	132	2
454	328	1
2	780	1
481	301	1
256	526	1
745	37	1
466	316	1
632	150	3
669	113	1
760	22	1
653	129	4
402	380	1
730	52	1
693	89	1
583	199	1
461	321	1
434	348	1
651	132	1
360	423	1
752	31	1
543	240	1
760	23	1
669	114	1
660	123	1
626	157	1
708	75	1
259	524	1
517	266	1
392	391	1
399	384	2
421	362	1
428	355	1
353	430	1
405	378	1
401	382	1
413	370	1
409	374	1
408	375	1
455	328	1
333	450	1
462	321	1
476	307	1
262	521	1
506	277	1
505	278	1
510	273	1
540	243	1
535	248	1
228	555	1
564	219	1
565	218	1
110	673	1
101	682	1
94	689	1
92	691	1
702	81	1
77	706	1
716	67	1
717	66	1
69	714	1
68	715	1
774	9	1
5	778	1
2	781	1
7	776	1
35	748	1
747	36	2
41	742	1
126	657	1
655	128	2
153	630	1
155	628	1
146	637	2
611	172	1
616	167	1
179	604	1
177	606	1
576	207	1
192	591	1
454	329	2
489	294	2
729	54	2
324	459	2
116	667	1
301	482	2
212	571	1
171	612	1
87	696	2
652	128	1
54	726	1
444	336	1
87	693	2
747	33	1
744	36	1
159	621	1
174	606	1
769	11	1
19	761	1
595	185	1
418	362	1
401	379	1
399	381	1
410	370	1
375	405	1
451	329	1
331	449	1
433	347	1
441	339	1
440	340	1
291	489	1
290	490	1
307	473	1
510	270	1
519	261	1
517	263	1
277	503	1
274	506	1
275	505	1
540	240	1
531	249	2
532	248	1
250	530	1
561	219	1
221	559	1
107	673	1
670	110	1
684	96	1
92	688	1
703	77	1
714	66	1
55	725	1
2	778	1
774	6	1
751	29	1
752	28	2
675	105	1
648	132	1
625	155	1
635	145	1
614	166	1
189	591	1
598	182	1
600	180	1
576	204	1
447	333	1
445	335	1
706	74	1
374	406	2
493	287	1
3	777	1
717	63	2
258	522	1
500	280	1
143	637	3
4	776	1
618	162	6
114	666	1
592	188	1
700	80	2
504	277	1
227	554	1
509	272	1
140	641	1
414	367	1
294	487	2
326	455	1
50	731	1
660	121	1
160	621	1
312	469	1
421	360	1
452	329	2
307	474	1
427	354	1
426	355	1
686	95	3
428	353	1
399	382	1
411	370	1
374	407	1
375	406	1
453	328	1
450	331	1
333	448	1
441	340	1
291	490	1
290	491	1
462	319	1
305	476	1
519	262	1
258	523	1
505	276	1
278	503	1
275	506	1
540	241	1
541	240	1
243	538	1
535	246	1
532	249	1
250	531	1
228	553	1
549	232	1
220	561	1
92	689	1
84	697	1
714	67	1
715	66	1
56	725	1
59	722	1
766	15	1
769	12	1
5	776	1
2	779	1
774	7	1
752	29	2
751	30	1
677	104	1
669	112	2
650	131	1
153	628	1
144	637	1
635	146	2
609	172	1
614	167	1
615	166	1
190	591	1
177	604	1
489	292	1
737	44	1
107	674	1
251	530	2
655	126	2
729	52	3
178	603	1
168	613	1
744	37	1
518	260	2
312	466	1
655	123	2
141	637	1
411	367	1
297	481	2
649	129	1
477	301	1
683	95	1
358	420	1
357	421	1
399	379	1
408	370	1
449	329	1
450	328	1
323	455	1
431	347	1
339	439	1
340	438	1
290	488	1
462	316	1
305	473	1
517	261	1
273	505	1
275	503	1
240	538	1
535	243	1
532	246	1
248	530	1
549	229	1
237	541	1
219	559	1
221	557	1
220	558	1
682	96	1
101	677	1
684	94	1
81	697	1
701	77	1
69	709	1
68	710	1
716	62	1
722	56	1
762	16	1
763	15	1
766	12	1
769	9	1
752	26	2
749	29	1
748	30	1
36	742	1
737	41	1
673	105	1
666	112	1
650	128	1
647	131	1
153	625	1
155	623	1
145	633	1
146	632	1
172	606	1
611	167	1
612	166	1
598	180	1
581	197	1
445	333	1
272	506	1
580	198	3
51	727	1
143	635	3
668	110	1
206	572	1
274	504	2
277	501	1
2	776	2
371	407	1
444	334	2
705	73	2
186	592	1
651	128	1
772	7	1
428	351	1
118	661	1
613	166	1
297	482	2
358	421	1
401	378	1
409	370	1
374	405	1
450	329	1
451	328	1
331	448	1
323	456	1
432	347	1
440	339	1
340	439	1
291	488	2
290	489	1
462	317	1
517	262	1
276	503	1
273	506	1
274	505	1
530	249	1
531	248	1
221	558	1
220	559	1
107	672	1
669	110	1
702	77	1
69	710	1
722	57	1
720	59	1
763	16	1
766	13	1
774	5	1
751	28	1
749	30	1
42	737	1
675	104	1
667	112	1
650	129	1
648	131	1
647	132	1
635	144	1
633	146	1
612	167	1
188	591	1
600	179	1
576	203	1
587	192	1
706	73	1
717	62	2
760	19	4
705	74	1
218	561	2
241	538	2
279	500	1
258	521	2
207	572	2
627	152	1
414	365	1
444	335	1
431	348	1
292	487	5
393	383	1
258	518	1
239	537	1
653	123	1
477	299	1
701	75	1
517	259	1
531	245	1
395	381	2
275	501	1
414	362	1
355	421	1
358	418	1
356	420	1
370	406	1
375	401	1
328	448	1
321	455	2
323	453	1
462	314	1
506	270	1
273	503	1
535	241	1
530	246	1
236	540	1
219	557	1
221	555	1
669	107	1
666	110	1
682	94	1
684	92	1
84	692	1
67	709	1
66	710	1
714	62	1
720	56	1
717	59	2
51	725	1
763	13	1
774	2	1
769	7	1
747	29	1
748	28	1
104	672	1
650	126	1
143	633	1
129	647	1
648	128	1
153	623	1
144	632	1
630	146	1
172	604	1
615	161	3
609	167	1
189	587	1
447	329	1
170	606	1
101	675	2
206	570	1
205	571	1
322	454	1
272	504	2
218	558	2
494	282	1
20	756	1
626	150	1
152	625	1
537	240	1
143	634	2
174	603	1
774	3	3
235	542	1
770	7	1
476	301	1
357	420	1
356	421	1
399	378	1
370	407	1
448	329	2
449	328	1
456	321	2
430	347	1
339	438	1
462	315	1
510	267	1
258	519	1
274	503	1
531	246	1
254	523	1
549	228	1
236	541	1
237	540	1
219	558	1
218	559	1
220	557	1
670	107	1
667	110	1
67	710	1
68	709	1
715	62	1
720	57	1
55	722	1
762	15	1
769	8	1
748	29	1
749	28	1
747	30	1
35	742	1
737	40	1
673	104	1
672	105	1
650	127	1
140	637	1
648	129	1
144	633	1
616	161	1
611	166	1
190	587	1
598	179	1
600	177	1
585	192	1
309	468	1
669	108	1
478	299	1
145	632	2
744	33	2
224	553	1
684	93	4
277	500	1
751	26	2
773	4	1
627	150	1
220	661	1
128	753	1
342	539	1
413	468	2
818	63	2
426	455	1
260	621	1
239	642	1
801	80	1
760	121	1
731	150	1
3	878	1
683	198	1
733	148	1
274	607	1
244	637	1
24	857	1
476	405	1
408	473	1
519	362	1
358	523	1
503	378	1
375	506	1
328	553	1
323	558	1
340	541	1
294	587	1
290	591	1
565	316	1
564	317	1
576	305	1
611	270	1
614	267	1
277	604	1
275	606	2
635	246	1
249	632	2
248	633	1
209	672	1
208	673	1
774	107	2
785	96	1
787	94	1
800	81	1
84	797	1
67	814	1
66	815	1
69	812	1
56	825	1
57	824	1
822	59	1
51	830	1
866	15	1
872	9	1
7	874	1
8	873	1
855	26	1
852	29	1
853	28	1
35	846	1
36	845	1
840	41	1
834	47	1
776	105	1
763	118	1
769	112	1
129	752	2
749	132	1
144	737	1
172	709	1
720	161	1
714	167	1
715	166	1
190	691	1
189	692	1
702	179	1
701	180	1
204	677	1
684	197	1
192	689	1
440	441	1
432	449	1
433	448	1
428	453	1
431	450	2
430	451	1
490	391	1
819	62	1
730	151	2
650	231	1
771	110	1
55	826	1
175	706	1
594	287	1
258	623	2
548	333	1
87	794	2
682	199	1
751	130	1
126	755	1
277	603	1
173	707	1
682	198	1
615	265	1
730	150	1
800	80	1
519	361	1
342	538	1
598	282	1
773	107	1
579	301	1
494	386	1
473	407	1
479	401	1
357	523	1
510	370	1
375	505	1
549	331	1
321	559	1
323	557	1
339	541	1
340	540	1
561	319	1
564	316	1
565	315	1
276	604	1
274	606	1
243	637	2
248	632	1
250	630	1
648	232	1
208	672	1
101	779	1
786	94	1
81	799	1
84	796	1
66	814	1
69	811	1
68	812	1
56	824	1
55	825	1
50	830	1
864	16	1
6	874	1
7	873	1
872	8	1
854	26	1
852	28	2
35	845	1
36	844	1
840	40	1
776	104	1
762	118	1
143	737	1
751	129	1
128	752	1
749	131	2
748	132	1
155	725	1
714	166	1
188	692	1
189	691	1
701	179	1
703	177	1
207	673	1
203	677	1
192	688	1
441	439	1
432	448	1
430	450	1
462	418	1
489	391	1
806	74	2
219	661	1
836	44	1
459	421	2
293	587	1
530	350	1
729	151	3
374	506	2
428	452	1
431	449	2
256	624	1
652	231	1
651	232	1
249	634	1
292	591	1
517	366	1
773	110	1
762	121	2
426	457	1
836	47	1
476	407	1
410	473	1
521	362	1
353	530	1
505	378	1
555	328	1
564	319	1
576	307	1
267	616	1
258	625	1
277	606	1
274	609	1
248	635	1
250	633	1
655	228	1
236	647	1
675	208	1
107	776	1
787	96	1
101	782	1
84	799	1
806	77	1
816	67	1
817	66	1
69	814	1
68	815	1
56	827	1
59	824	1
55	828	1
51	832	1
870	13	1
9	874	1
6	877	1
854	29	1
855	28	1
853	30	1
36	847	1
842	41	1
779	104	1
778	105	1
752	131	1
751	132	2
737	146	1
722	161	1
716	167	1
717	166	1
706	177	1
701	182	1
703	180	1
691	192	2
432	451	1
433	450	1
428	455	2
430	453	1
462	421	1
384	499	1
852	31	1
851	32	3
246	637	2
760	123	3
209	674	1
549	334	7
755	128	1
311	572	1
117	766	1
494	389	2
626	257	1
601	282	1
518	365	1
789	94	4
434	449	1
98	785	1
651	231	1
152	730	1
54	828	1
240	642	1
849	33	1
548	334	1
259	623	1
245	637	2
434	448	1
760	122	1
684	198	3
277	605	1
476	406	1
409	473	1
503	379	1
553	329	1
549	333	2
323	559	1
535	347	1
291	591	1
565	317	1
612	270	1
615	267	1
276	606	1
278	604	1
273	609	1
249	633	1
250	632	2
254	628	1
650	232	1
209	673	1
786	96	1
101	781	1
84	798	1
67	815	1
816	66	1
68	814	1
57	825	1
55	827	1
50	832	1
16	866	1
870	12	1
873	9	1
5	877	1
8	874	1
856	26	1
853	29	1
854	28	1
852	30	1
35	847	1
36	846	1
42	840	1
842	40	1
835	47	1
778	104	1
140	742	1
751	131	1
145	737	1
172	710	1
715	167	1
716	166	1
190	692	1
703	179	1
705	177	1
702	180	1
207	675	1
432	450	1
433	449	1
431	451	1
462	420	1
819	63	1
712	170	1
851	31	4
394	488	1
352	530	1
838	44	2
752	130	1
788	94	5
87	795	1
494	388	1
561	321	2
326	556	1
494	391	1
265	620	1
162	723	1
857	28	1
660	225	1
874	11	1
849	36	1
618	267	1
168	717	1
32	853	1
865	20	1
83	802	1
829	56	1
324	561	1
479	406	1
476	409	1
362	523	1
530	355	1
532	353	1
506	379	1
503	382	1
510	375	1
557	328	1
564	321	1
347	538	1
294	591	1
576	309	1
615	270	1
262	623	1
609	276	1
273	612	1
611	274	1
248	637	1
250	635	1
228	657	1
237	648	1
677	208	1
666	219	1
218	667	1
778	107	1
92	793	1
69	816	1
68	817	1
828	57	1
55	830	1
835	50	1
834	51	1
870	15	1
872	13	1
873	12	1
8	877	1
859	26	1
856	29	1
855	30	1
40	845	1
41	844	1
781	104	1
126	759	1
143	742	1
188	697	1
179	706	1
703	182	1
705	180	1
197	688	1
432	453	1
430	455	1
440	445	1
305	580	1
614	271	1
676	209	2
426	459	1
684	201	2
833	52	2
762	123	5
338	547	1
883	2	1
753	132	4
763	122	1
682	203	2
509	375	1
652	232	1
346	538	1
801	83	1
23	861	1
780	104	1
763	121	1
550	334	1
524	360	1
312	572	1
881	3	1
837	47	1
760	124	1
479	405	1
476	408	1
411	473	1
353	531	1
506	378	1
505	379	1
381	503	1
510	374	1
555	329	1
331	553	1
323	561	1
565	319	1
614	270	1
261	623	1
278	606	1
611	273	1
275	609	1
249	635	2
254	630	1
655	229	1
236	648	1
237	647	1
675	209	1
666	218	1
774	110	1
92	792	1
84	800	1
817	67	1
69	815	1
68	816	1
822	62	1
828	56	1
57	827	1
59	825	1
834	50	1
872	12	1
7	877	1
858	26	1
855	29	1
856	28	1
854	30	1
842	42	1
40	844	1
779	105	1
752	132	2
717	167	1
705	179	1
702	182	1
207	677	1
692	192	1
433	451	1
428	456	3
431	453	1
32	852	1
262	622	2
143	741	1
359	525	2
107	777	1
9	875	1
258	626	2
480	404	1
118	766	2
734	150	1
548	336	1
592	292	3
729	155	1
188	696	1
184	700	1
624	260	1
326	558	1
526	361	1
334	553	2
739	148	1
51	836	1
246	641	1
161	726	2
393	494	3
399	488	2
414	473	1
479	408	1
411	476	1
532	355	1
357	530	1
356	531	1
505	382	1
506	381	1
517	370	1
558	329	1
559	328	1
564	323	1
540	347	1
625	262	1
611	276	1
609	278	1
273	614	1
275	612	1
647	240	1
254	633	1
655	232	3
237	650	1
669	218	1
221	666	2
220	667	1
101	786	1
94	793	1
806	81	2
825	62	1
57	830	1
59	828	1
832	55	1
872	15	1
874	13	1
858	29	1
859	28	1
35	852	1
40	847	1
41	846	1
840	47	1
782	105	1
118	769	1
747	140	1
128	759	1
145	742	1
715	172	1
720	167	1
190	697	1
177	710	1
705	182	1
684	203	1
503	384	1
455	432	1
449	438	1
448	439	1
431	456	1
440	447	1
42	845	2
170	717	1
843	44	1
407	480	4
139	748	1
315	572	2
250	637	2
744	143	2
452	435	1
326	561	1
214	673	1
501	385	1
655	231	1
753	133	1
519	367	1
463	423	1
468	418	1
419	467	1
806	80	1
763	123	1
395	491	1
594	292	1
100	786	1
585	301	1
754	132	1
479	407	1
473	413	1
410	476	1
531	355	1
356	530	1
383	503	1
505	381	1
557	329	1
558	328	1
555	331	1
333	553	1
565	321	1
305	581	1
616	270	1
625	261	1
263	623	1
258	628	1
274	612	1
275	611	1
254	632	1
229	657	1
236	650	1
677	209	1
667	219	1
220	666	1
779	107	1
101	785	1
94	792	2
92	794	1
69	817	1
824	62	2
830	56	1
59	827	1
51	835	1
16	870	1
873	13	1
874	12	1
9	877	1
858	28	1
856	30	1
42	844	1
40	846	1
41	845	1
782	104	1
781	105	2
774	112	1
144	742	1
714	172	1
161	725	1
720	166	1
697	189	1
177	709	1
706	180	1
204	682	1
197	689	1
433	453	1
438	448	1
431	455	1
456	430	1
506	380	1
127	759	2
249	637	2
143	743	1
299	587	3
371	515	4
110	776	3
760	126	1
864	22	1
152	734	1
592	294	3
526	360	2
609	277	2
751	135	1
358	528	5
223	666	1
288	601	1
198	691	1
869	20	1
661	228	1
529	360	1
249	640	1
806	83	1
817	72	1
463	426	1
402	487	1
457	432	1
668	221	1
865	24	2
386	503	1
399	490	2
488	401	1
476	413	1
410	479	1
358	531	1
532	357	1
510	379	1
506	383	1
519	370	1
561	328	1
558	331	1
549	340	1
291	598	1
576	313	1
628	261	1
612	277	1
611	278	1
273	616	1
274	615	1
275	614	2
648	241	1
254	635	1
232	657	1
670	219	1
220	669	1
782	107	1
110	779	2
96	793	1
92	797	1
812	77	1
822	67	1
62	827	3
832	57	1
59	830	1
834	55	1
16	873	1
874	15	1
12	877	1
2	887	1
859	30	1
35	854	1
853	36	1
42	847	1
842	47	1
785	104	2
762	127	1
763	126	1
140	749	1
717	172	1
722	167	1
179	710	1
709	180	1
207	682	1
197	692	1
697	192	1
505	384	1
440	449	1
441	448	1
456	433	1
451	438	1
450	439	1
283	606	1
309	580	2
290	599	1
836	53	1
868	21	1
876	13	1
93	796	5
644	245	2
130	759	1
701	188	2
87	802	2
834	54	1
487	401	1
85	803	1
387	501	1
874	14	1
592	296	1
518	370	1
678	210	1
253	635	1
567	321	1
391	497	1
251	637	1
504	384	1
594	294	1
457	431	1
489	399	1
357	531	1
356	532	1
510	378	1
506	382	1
505	383	1
559	329	1
557	331	1
333	555	1
565	323	1
541	347	1
549	339	1
307	581	1
258	630	1
612	276	1
611	277	1
273	615	1
274	614	1
647	241	1
648	240	1
669	219	1
670	218	1
221	667	2
781	107	2
110	778	1
96	792	1
101	787	1
94	794	1
92	796	1
77	811	1
822	66	1
832	56	1
16	872	1
873	15	1
859	29	1
858	30	1
35	853	1
36	852	1
42	846	1
41	847	1
112	776	1
762	126	1
140	748	1
146	742	1
716	172	1
722	166	1
179	709	1
706	182	1
204	684	1
197	691	1
440	448	1
456	432	1
455	433	1
450	438	1
449	439	1
129	759	2
305	583	1
32	856	1
570	318	1
479	409	4
528	360	1
290	598	2
19	869	1
836	52	1
358	530	2
139	749	1
625	263	2
535	353	2
452	436	1
661	227	1
103	785	1
444	447	1
424	467	1
249	642	1
760	131	1
731	160	1
184	707	1
17	874	1
301	590	1
531	360	1
528	363	1
812	79	1
95	796	1
300	591	1
393	498	1
455	436	1
505	386	1
490	401	1
353	538	1
356	535	1
510	381	1
370	521	1
517	374	1
558	333	1
291	600	1
576	315	1
630	261	1
263	628	1
258	633	1
615	276	1
614	277	1
275	616	2
650	241	1
648	243	1
254	637	1
655	236	1
219	672	1
218	673	1
221	670	1
110	781	1
797	94	1
77	814	1
67	824	1
66	825	1
69	822	1
835	56	1
834	57	1
832	59	1
51	840	1
35	856	1
855	36	1
47	844	1
787	104	1
786	105	2
112	779	1
751	140	1
143	748	1
762	129	1
763	128	1
759	132	1
747	144	1
725	166	1
701	190	1
703	188	1
702	189	1
714	177	1
709	182	1
207	684	1
203	688	1
440	451	1
441	450	1
453	438	1
473	418	1
592	299	1
817	74	1
799	92	3
876	15	1
487	404	1
463	428	1
2	889	2
85	806	1
682	209	2
186	705	1
233	658	2
256	635	1
321	570	1
214	677	1
87	803	1
625	265	1
529	361	1
731	159	1
524	366	1
250	640	1
299	591	1
170	720	1
508	382	1
17	873	2
399	491	1
489	401	1
535	355	1
532	358	1
561	329	1
559	331	1
557	333	1
290	600	1
576	314	1
309	581	1
305	585	1
267	623	1
262	628	1
258	632	2
614	276	1
278	612	1
274	616	1
275	615	1
650	240	1
647	243	1
682	208	1
218	672	1
669	221	2
220	670	1
96	794	1
796	94	1
798	92	1
84	806	2
66	824	1
68	822	1
828	62	1
834	56	1
835	55	1
50	840	1
16	874	1
877	13	1
864	26	1
35	855	1
854	36	1
786	104	1
785	105	1
112	778	1
747	143	2
762	128	1
131	759	1
153	737	1
702	188	1
701	189	1
180	710	1
440	450	1
441	449	1
451	439	1
462	428	1
506	384	2
207	683	1
807	83	1
46	844	2
63	827	2
79	811	1
479	411	4
391	499	2
763	127	2
139	751	1
494	396	1
611	279	1
150	740	1
875	15	1
476	414	2
171	719	1
578	312	1
407	483	1
817	73	2
869	24	1
140	753	1
426	467	1
653	240	1
814	79	1
613	280	1
454	439	1
395	498	1
273	620	2
526	367	2
494	399	2
488	405	1
479	414	1
531	362	1
355	538	1
353	540	1
535	358	1
510	383	1
370	523	1
519	374	2
564	329	1
565	328	1
340	553	1
576	317	1
270	623	1
261	632	1
630	263	1
258	635	2
277	616	1
615	278	1
650	243	1
246	647	1
236	657	1
684	209	2
218	675	1
221	672	1
220	673	1
786	107	1
96	797	1
101	792	1
799	94	1
81	812	1
816	77	1
66	827	1
69	824	1
68	825	2
834	59	2
51	842	1
16	877	1
887	6	1
864	29	1
35	858	1
853	40	1
852	41	1
846	47	1
112	781	1
766	127	1
762	131	2
749	144	1
748	145	1
747	146	1
703	190	1
714	179	1
716	177	1
204	689	1
701	192	1
440	453	1
455	438	1
462	431	1
473	420	1
819	74	2
851	42	1
686	207	1
256	637	1
580	313	1
87	806	2
394	499	1
371	522	3
1	892	1
117	776	1
626	267	1
321	572	1
743	150	1
188	705	2
343	550	1
373	519	1
260	632	1
258	634	1
653	239	1
80	812	1
112	780	1
769	123	1
515	377	1
393	499	1
221	671	1
506	386	1
491	401	1
479	413	1
530	362	1
357	535	1
510	382	1
517	375	2
564	328	1
561	331	1
559	333	1
339	553	1
294	598	1
576	316	1
307	585	1
305	587	1
625	267	1
262	630	1
276	616	1
615	277	2
614	278	1
655	237	1
684	208	1
219	673	1
785	107	1
782	110	1
96	796	1
800	92	1
81	811	1
77	815	1
67	825	1
68	824	1
830	62	1
835	57	1
50	842	1
877	15	1
5	887	1
866	26	1
864	28	1
36	856	1
852	40	1
47	845	1
787	105	1
774	118	1
140	752	1
749	143	2
763	129	1
155	737	1
748	144	1
747	145	1
172	720	1
167	725	1
702	190	1
703	189	1
715	177	1
182	710	1
204	688	1
203	689	1
441	451	1
453	439	1
462	430	1
445	447	1
819	73	2
685	207	1
220	672	2
293	599	2
596	296	6
531	361	1
717	175	1
667	225	6
100	792	2
766	126	2
742	150	1
798	94	2
461	431	1
301	591	1
476	419	1
428	467	1
83	812	1
80	815	1
772	123	1
272	623	1
233	662	1
698	197	1
806	89	1
490	405	1
488	407	1
489	406	1
494	401	1
355	540	1
357	538	1
517	378	1
374	521	1
564	331	1
340	555	1
291	604	1
576	319	1
581	314	1
625	270	1
628	267	1
263	632	1
262	633	1
258	637	1
655	240	1
248	647	1
667	228	1
666	229	1
218	677	1
220	675	1
785	110	1
96	799	1
101	794	1
81	814	1
84	811	1
67	828	1
68	827	1
55	840	1
50	845	1
51	844	1
6	889	1
887	8	1
866	29	1
36	859	1
853	42	1
855	40	1
854	41	1
769	126	1
766	129	1
763	132	1
153	742	1
751	144	1
749	146	1
190	705	1
189	706	1
716	179	2
715	180	1
204	691	1
207	688	1
203	692	1
703	192	1
440	455	1
462	433	1
456	439	1
292	603	1
671	224	1
649	246	3
143	752	4
395	500	1
504	391	1
832	63	2
535	360	1
774	121	1
115	780	2
152	743	1
461	434	1
260	635	2
547	348	1
113	781	1
141	753	1
20	874	1
413	481	1
260	634	1
33	861	1
114	780	1
744	150	1
428	466	1
371	523	1
446	448	1
669	225	2
684	210	2
395	499	1
489	405	1
488	406	1
532	362	1
353	541	1
356	538	1
375	519	1
561	333	1
339	555	1
294	600	1
290	604	1
581	313	1
309	585	1
307	587	1
261	633	1
262	632	1
278	616	1
648	246	1
666	228	1
237	657	1
219	675	1
221	673	1
787	107	1
96	798	1
101	793	1
800	94	1
817	77	1
67	827	1
66	828	1
69	825	1
832	62	1
50	844	1
5	889	1
887	7	1
866	28	1
864	30	1
35	859	1
36	858	1
854	40	1
853	41	1
847	47	1
112	782	1
751	143	1
766	128	1
763	131	2
762	132	1
749	145	1
748	146	1
172	722	1
188	706	1
189	705	1
715	179	1
717	177	1
714	180	1
203	691	1
697	197	1
702	192	1
510	384	1
441	453	1
462	432	1
456	438	1
455	439	1
476	418	1
473	421	1
440	454	1
183	711	1
513	381	1
487	407	4
565	329	2
852	42	3
624	270	2
118	776	2
342	552	1
152	742	1
835	59	2
851	43	2
614	280	1
667	227	2
227	637	1
321	543	1
760	104	1
115	749	1
381	483	1
259	605	1
274	590	1
504	360	1
619	245	1
185	679	1
39	825	1
413	451	1
414	450	1
409	455	1
408	456	1
411	453	1
358	506	1
374	490	1
375	489	1
323	541	1
517	347	1
549	315	1
309	555	1
307	557	1
305	559	1
258	606	2
277	587	1
273	591	1
623	241	1
615	249	1
248	616	1
614	250	1
635	229	1
232	632	1
236	628	1
655	209	1
763	101	1
787	77	1
67	797	1
66	798	1
68	796	1
50	814	1
852	12	1
855	9	1
5	859	1
6	858	1
8	856	1
834	30	1
36	828	1
822	42	1
40	824	1
817	47	2
759	105	1
112	752	1
127	737	1
155	709	1
720	144	1
172	692	1
703	161	1
697	167	1
189	675	1
684	180	1
207	657	1
667	197	1
192	672	1
431	433	1
685	179	1
343	521	4
682	182	2
87	777	1
484	380	1
531	333	2
671	193	5
494	370	4
37	827	7
535	329	5
833	31	2
184	680	2
592	272	1
461	403	1
766	98	1
835	29	2
731	133	1
505	360	1
529	336	1
519	346	1
640	225	1
80	785	1
4	861	1
744	121	1
293	572	1
566	299	1
787	78	1
547	318	1
277	588	1
479	386	1
414	451	1
409	456	1
410	455	1
503	362	1
510	355	1
374	491	1
375	490	1
532	333	1
549	316	1
598	267	1
261	604	1
278	587	1
274	591	1
625	240	1
249	616	1
250	615	1
254	611	1
228	637	1
232	633	1
237	628	1
208	657	1
218	647	1
96	769	1
84	781	1
67	798	1
66	799	1
69	796	1
68	797	1
806	59	1
50	815	2
51	814	1
852	13	1
853	12	1
9	856	1
6	859	1
7	858	1
835	30	1
35	830	1
40	825	1
41	824	1
747	118	1
140	725	1
143	722	1
128	737	1
155	710	1
720	145	1
190	675	1
188	677	1
177	688	1
192	673	1
73	792	2
307	558	2
432	433	2
339	526	1
424	441	1
668	197	4
431	434	1
251	615	1
140	726	1
260	606	2
734	132	1
263	603	1
567	299	1
548	318	2
259	607	1
531	335	1
520	346	1
117	749	2
5	861	2
508	358	1
413	453	1
411	455	1
410	456	1
356	510	1
488	378	1
375	491	2
328	538	1
535	331	1
519	347	1
576	290	1
549	317	1
313	553	2
309	557	1
307	559	1
305	561	1
262	604	1
275	591	1
623	243	2
250	616	1
254	612	1
229	637	1
236	630	1
657	209	1
219	647	1
648	218	1
759	107	1
774	92	1
81	785	1
84	782	1
67	799	1
800	66	1
69	797	1
55	811	1
50	816	1
51	815	1
853	13	1
854	12	1
864	2	1
7	859	1
8	858	1
840	26	1
36	830	1
42	824	2
41	825	1
762	104	2
118	748	1
129	737	1
144	722	1
720	146	1
705	161	1
189	677	1
177	689	1
684	182	1
669	197	1
428	438	1
418	448	1
506	360	1
74	792	1
583	283	1
230	636	1
205	661	1
503	363	2
565	301	1
139	727	1
625	241	2
126	740	1
115	751	1
515	351	2
40	826	1
414	452	2
501	365	1
68	798	2
402	464	1
178	688	1
736	130	1
313	554	1
227	640	1
141	726	1
373	494	1
444	423	1
413	454	1
225	642	1
419	448	1
207	660	1
801	66	1
244	623	1
142	725	1
549	318	2
745	122	1
462	405	1
414	453	1
411	456	1
505	362	1
357	510	1
489	378	1
488	379	1
538	329	3
576	291	1
314	553	1
309	558	1
600	267	1
261	606	1
263	604	1
258	609	1
276	591	1
232	635	1
237	630	1
648	219	1
220	647	1
101	766	1
81	786	1
800	67	1
69	798	1
68	799	1
56	811	1
55	812	1
50	817	1
51	816	1
852	15	1
854	13	1
855	12	1
858	9	1
859	8	1
35	832	1
42	825	1
40	827	1
763	104	2
762	105	1
118	749	1
153	714	1
145	722	1
161	706	1
701	166	1
190	677	1
179	688	1
670	197	1
675	192	1
428	439	1
418	449	1
21	846	1
380	487	1
760	107	3
744	123	2
116	751	1
820	47	1
794	73	1
670	198	1
508	360	1
484	384	1
539	329	1
24	844	1
537	331	1
785	83	1
747	121	1
652	216	1
250	618	1
229	639	1
245	623	1
346	522	1
249	619	1
865	3	1
462	406	1
413	455	1
506	362	1
510	358	1
490	378	1
489	379	1
494	374	2
540	328	1
535	333	1
347	521	1
549	319	1
315	553	1
313	555	1
309	559	1
598	270	1
262	606	1
277	591	1
628	240	1
625	243	1
254	614	1
236	632	1
218	650	1
221	647	1
220	648	1
774	94	1
92	776	1
787	81	1
69	799	1
68	800	1
812	56	1
57	811	1
51	817	1
16	852	1
853	15	1
855	13	1
856	12	1
859	9	1
866	2	1
842	26	1
840	28	1
832	36	1
828	40	1
41	827	1
763	105	1
126	742	1
143	725	1
737	131	1
153	715	1
722	146	1
701	167	1
702	166	1
179	689	1
177	691	1
688	180	1
440	428	1
430	438	1
418	450	1
420	448	1
806	62	2
717	151	1
576	292	1
209	659	5
307	561	2
760	108	3
324	544	1
222	646	2
311	557	1
186	682	1
547	321	1
137	731	1
504	365	1
670	199	1
178	691	1
117	752	1
326	543	1
476	393	1
745	124	1
462	407	1
456	413	1
491	378	1
490	379	1
488	381	2
375	494	1
540	329	1
541	328	1
331	538	1
339	530	1
316	553	1
314	555	1
305	564	1
263	606	1
258	611	1
278	591	1
628	241	1
246	623	1
254	615	1
232	637	1
236	633	1
237	632	1
650	219	1
221	648	1
762	107	1
110	759	1
84	785	1
77	792	1
69	800	1
812	57	1
55	814	1
16	853	1
854	15	1
856	13	1
864	5	1
840	29	1
834	35	1
42	827	1
828	41	1
822	47	1
118	751	1
127	742	1
737	132	1
153	716	1
714	155	1
144	725	1
697	172	1
702	167	1
703	166	1
692	177	1
180	689	1
666	203	1
197	672	1
677	192	1
441	428	1
431	438	1
430	439	1
418	451	1
421	448	2
420	449	1
489	380	1
796	73	1
806	63	1
299	570	1
347	522	1
671	198	5
411	458	1
370	499	1
297	572	1
342	527	2
817	52	2
414	455	4
780	89	1
719	150	1
143	727	1
651	219	1
730	140	1
249	621	1
660	210	1
747	123	1
749	121	1
762	108	1
290	580	1
504	366	1
851	19	1
808	62	1
479	391	1
393	477	1
373	497	2
414	456	1
462	408	1
517	353	1
491	379	1
488	382	1
489	381	1
541	329	1
347	523	1
339	531	1
340	530	1
576	294	1
317	553	1
315	555	1
313	557	1
309	561	1
305	565	1
609	261	1
258	612	1
630	240	1
254	616	1
237	633	1
220	650	1
763	107	1
774	96	1
101	769	1
94	776	1
92	778	1
84	786	1
77	793	1
814	56	1
59	811	1
55	815	1
16	854	1
855	15	1
858	12	1
864	6	1
26	844	1
842	28	1
840	30	1
835	35	1
834	36	1
42	828	1
40	830	1
766	104	1
118	752	1
128	742	1
153	717	1
715	155	1
145	725	1
161	709	1
703	167	1
682	188	1
179	691	1
182	688	1
204	666	1
203	667	1
197	673	1
440	430	1
432	438	1
431	439	1
421	449	1
450	420	1
490	380	1
796	74	1
227	643	1
230	640	1
583	287	1
600	270	2
644	226	1
781	89	1
461	409	1
772	98	1
256	614	1
549	321	2
626	245	1
315	556	1
44	827	1
728	143	1
652	219	1
730	141	1
712	159	1
258	613	1
239	632	1
655	216	1
198	673	1
723	148	1
391	480	1
479	392	1
395	476	1
832	39	1
462	409	1
489	382	1
488	383	1
490	381	1
540	331	1
333	538	1
532	339	1
340	531	1
290	581	1
555	316	1
557	314	1
558	313	1
307	564	1
267	604	1
609	262	1
273	598	1
630	241	1
628	243	1
625	246	1
248	623	1
236	635	1
221	650	1
92	779	1
84	787	1
77	794	1
815	56	1
814	57	1
812	59	1
55	816	1
16	855	1
856	15	1
858	13	1
859	12	1
866	5	1
864	7	1
26	845	1
842	29	1
830	41	1
824	47	1
766	105	1
112	759	1
129	742	1
155	716	1
146	725	1
161	710	1
705	166	1
682	189	1
179	692	1
182	689	1
691	180	1
204	667	1
440	431	1
441	430	1
432	439	1
453	418	1
421	450	1
451	420	1
256	615	1
318	553	1
704	167	3
744	127	1
835	36	3
433	438	5
152	719	1
736	135	1
214	657	1
280	591	1
152	720	2
3	869	1
231	641	1
526	346	1
454	418	1
849	23	1
11	861	1
760	112	1
749	123	1
85	787	1
375	497	1
395	477	1
399	473	1
410	462	1
510	362	1
517	355	1
519	353	1
494	378	1
490	382	1
489	383	1
491	381	2
541	331	1
549	323	1
532	340	1
291	581	4
319	553	1
317	555	1
558	314	1
315	557	1
313	559	1
565	307	1
611	261	1
609	263	1
258	614	1
274	598	1
632	240	2
249	623	1
237	635	1
762	110	1
96	776	1
94	778	1
806	66	1
816	56	1
57	815	1
817	55	1
50	822	1
16	856	1
859	13	1
2	870	1
866	6	1
864	8	1
26	846	1
28	844	1
842	30	1
42	830	1
832	40	1
825	47	3
155	717	1
705	167	1
706	166	1
190	682	1
692	180	1
669	203	1
197	675	1
488	384	2
440	432	1
441	431	1
433	439	1
451	421	1
580	292	1
850	22	1
392	480	1
797	75	1
222	650	2
684	188	2
407	465	1
87	785	2
608	265	1
232	641	2
239	634	1
351	522	1
760	113	1
707	166	2
462	411	1
356	517	1
494	379	1
491	382	1
490	383	1
370	503	3
557	316	1
559	314	1
558	315	1
564	309	1
267	606	1
612	261	1
611	262	1
258	615	1
273	600	1
632	241	1
633	240	1
630	243	1
625	248	1
250	623	1
236	637	1
766	107	1
763	110	1
94	779	1
92	781	1
81	792	1
77	796	1
806	67	1
62	811	1
817	56	1
816	57	1
59	814	1
51	822	1
858	15	1
864	9	1
866	7	1
26	847	1
29	844	1
28	845	1
832	41	1
769	104	1
747	126	1
131	742	1
153	720	1
701	172	1
706	167	1
684	189	1
669	204	1
207	666	2
670	203	1
440	433	1
441	432	1
455	418	1
453	420	1
489	384	2
545	328	1
235	638	2
506	367	2
275	598	2
655	218	2
182	691	2
260	613	2
592	281	2
693	180	1
212	661	1
540	333	2
572	301	2
326	547	1
336	538	1
455	419	1
543	331	1
634	240	1
239	635	1
760	114	1
731	143	1
751	123	1
351	523	1
652	222	1
251	623	1
168	706	1
440	434	1
428	446	2
43	831	1
785	89	1
488	386	1
473	401	1
519	355	1
353	521	1
517	357	1
491	383	1
541	333	1
321	553	1
535	339	1
555	319	1
558	316	1
557	317	1
559	315	1
561	313	1
565	309	1
270	604	1
611	263	1
262	612	1
258	616	1
598	276	1
274	600	1
633	241	1
628	246	1
237	637	1
666	208	1
655	219	2
96	778	1
782	92	1
81	793	1
77	797	1
812	62	1
817	57	1
59	815	1
50	824	1
16	858	1
859	15	1
2	872	1
866	8	1
29	845	1
846	28	1
844	30	1
834	40	1
47	827	1
769	105	1
762	112	2
747	127	1
742	132	1
702	172	1
684	190	1
697	177	1
692	182	1
204	670	1
207	667	1
197	677	1
682	192	1
441	433	1
456	418	1
453	421	1
490	384	3
580	294	1
68	806	2
556	318	2
19	855	5
275	599	2
504	370	1
832	42	3
748	126	2
625	249	2
774	100	5
614	260	1
744	130	1
557	318	1
770	105	1
529	346	1
452	423	1
760	115	1
744	131	1
699	176	1
393	482	1
39	836	1
850	25	1
349	526	1
489	386	1
476	399	1
462	413	1
517	358	1
356	519	1
494	381	1
505	370	1
535	340	1
581	294	1
290	585	1
559	316	1
558	317	1
561	314	1
614	261	1
263	612	1
277	598	1
275	600	1
635	240	2
632	243	1
625	250	1
647	228	1
666	209	1
667	208	1
218	657	1
220	655	1
96	779	1
774	101	1
781	94	1
81	794	1
798	77	1
69	806	1
816	59	1
50	825	1
51	824	1
16	859	1
866	9	1
5	870	1
2	873	1
846	29	1
847	28	1
845	30	1
35	840	1
835	40	1
834	41	1
828	47	1
763	112	2
748	127	1
747	128	1
153	722	1
155	720	1
703	172	1
714	161	1
709	166	1
203	672	1
491	384	1
455	420	1
668	207	1
292	583	3
257	618	6
682	193	1
853	22	2
484	391	1
749	126	2
752	123	1
851	24	6
653	222	3
80	795	1
326	549	1
234	641	1
666	210	1
650	226	1
358	518	1
220	656	1
726	150	1
100	776	1
753	123	1
762	114	1
702	174	1
168	708	1
334	542	1
575	301	1
39	837	1
490	386	1
462	414	1
355	521	1
353	523	1
357	519	1
494	382	1
506	370	1
321	555	1
323	553	1
291	585	1
557	319	1
559	317	1
561	315	1
270	606	1
609	267	1
615	261	1
614	262	1
276	600	1
278	598	1
635	241	1
633	243	1
630	246	1
248	628	1
648	228	1
647	229	1
667	209	1
219	657	1
221	655	1
769	107	1
782	94	1
84	792	1
799	77	1
814	62	1
51	825	1
864	12	1
2	874	1
870	6	1
29	847	1
846	30	1
36	840	1
834	42	3
835	41	1
749	127	1
747	129	1
748	128	1
715	161	1
709	167	1
166	710	1
188	688	1
697	179	1
204	672	1
669	207	1
203	673	1
684	192	2
455	421	1
456	420	1
31	845	1
170	706	1
292	584	1
577	299	1
770	106	1
289	587	1
338	538	2
428	448	7
766	110	2
696	180	2
336	540	1
817	59	3
70	807	1
612	265	1
762	115	1
763	114	1
222	655	1
272	605	1
517	360	1
668	209	1
667	210	1
395	482	1
241	636	1
375	502	1
491	386	1
476	401	1
358	519	1
356	521	1
374	503	1
549	328	1
530	347	1
339	538	1
290	587	1
558	319	1
561	316	1
564	313	1
261	616	1
614	263	1
262	615	1
277	600	1
273	604	1
637	240	1
628	249	1
254	623	1
648	229	1
669	208	1
220	657	1
96	781	1
101	776	1
785	92	1
81	796	1
84	793	1
800	77	1
66	811	1
815	62	1
822	55	1
50	827	1
864	13	1
5	872	1
870	7	1
847	30	1
35	842	1
835	42	1
830	47	1
118	759	1
140	737	1
748	129	1
155	722	1
172	705	1
716	161	1
167	710	1
188	689	1
189	688	1
697	180	1
204	673	1
670	207	1
438	439	1
428	449	1
456	421	1
32	845	1
294	583	1
749	128	2
770	107	1
751	126	2
769	108	3
774	103	1
463	414	2
494	383	4
788	89	2
853	24	1
321	556	1
54	824	1
518	360	1
152	726	1
455	423	1
653	225	1
4	874	1
763	115	1
806	72	1
685	193	1
479	399	1
473	405	1
355	523	1
357	521	1
375	503	1
549	329	1
321	557	1
323	555	1
531	347	1
340	538	1
291	587	1
559	319	1
561	317	1
564	314	1
565	313	1
611	267	1
615	263	1
262	616	1
278	600	1
274	604	1
637	241	1
635	243	1
246	632	1
630	248	1
250	628	1
650	228	1
669	209	1
670	208	1
221	657	1
96	782	1
786	92	1
81	797	1
84	794	1
67	811	1
66	812	1
816	62	1
822	56	1
50	828	1
51	827	1
866	12	1
5	873	2
6	872	1
870	8	1
852	26	1
36	842	1
774	104	1
766	112	1
751	127	1
126	752	1
749	129	1
747	131	2
153	725	1
172	706	1
717	161	1
190	688	1
189	689	1
701	177	1
203	675	1
494	384	2
440	438	1
428	450	1
430	448	1
272	606	1
487	391	2
562	316	7
457	421	1
398	480	1
598	280	1
20	858	1
171	707	1
789	89	1
835	43	1
98	780	1
664	214	1
833	46	1
634	245	1
100	779	1
519	360	1
87	792	2
424	455	1
258	621	1
567	312	1
340	539	1
272	607	1
274	605	1
686	193	1
653	226	2
820	59	1
770	109	1
545	334	3
473	406	1
517	362	1
358	521	1
356	523	1
374	505	1
532	347	1
339	540	1
294	585	1
565	314	1
564	315	1
609	270	1
612	267	1
263	616	1
273	606	1
275	604	1
246	633	1
630	249	1
254	625	1
650	229	1
232	647	1
670	209	2
769	110	1
101	778	1
785	94	1
787	92	1
81	798	1
67	812	1
68	811	1
817	62	1
822	57	1
55	824	1
51	828	1
864	15	1
866	13	2
870	9	1
5	874	3
2	877	1
6	873	1
7	872	1
853	26	1
35	844	1
832	47	2
774	105	2
127	752	1
751	128	1
748	131	1
747	132	1
190	689	1
188	691	1
702	177	1
697	182	1
204	675	1
207	672	1
682	197	1
440	439	1
441	438	1
428	451	1
431	448	1
430	449	1
380	499	1
806	73	1
20	859	1
592	287	1
392	487	2
142	737	1
119	760	1
459	420	1
550	329	1
669	210	3
488	391	1
307	572	1
494	385	1
518	361	1
80	799	2
98	781	1
321	558	2
744	135	2
586	265	1
231	620	1
531	320	1
50	801	1
719	132	1
141	710	1
244	607	1
834	17	2
522	329	1
832	19	1
124	727	1
401	450	1
413	438	1
440	411	1
410	441	1
489	362	1
357	494	1
473	378	1
476	375	1
328	523	1
530	321	1
294	557	1
290	561	1
532	319	1
535	316	1
313	538	1
581	270	1
576	275	1
611	240	1
228	623	1
236	615	1
237	614	1
219	632	1
218	633	1
221	630	1
92	759	1
774	77	1
785	66	1
69	782	1
57	794	1
59	792	2
55	796	1
51	800	1
835	16	1
842	9	1
5	846	1
6	845	1
7	844	1
26	825	1
822	29	1
35	816	1
36	815	2
40	811	1
747	104	2
126	725	1
129	722	1
720	131	1
145	706	1
705	146	1
684	167	1
179	672	1
669	182	1
204	647	1
648	203	1
433	418	1
431	420	1
430	421	1
32	819	1
370	481	2
352	499	1
626	225	2
444	407	3
518	333	1
729	122	1
550	301	1
487	363	1
585	265	1
700	150	1
424	426	1
93	757	1
243	607	1
245	605	1
500	350	1
399	451	1
401	449	1
441	409	1
440	410	1
488	362	1
476	374	1
521	329	1
519	331	1
517	333	1
503	347	1
510	340	2
291	559	1
531	319	1
535	315	1
309	541	1
263	587	2
576	274	1
609	241	1
246	604	1
250	600	1
236	614	1
218	632	1
220	630	1
101	749	1
81	769	1
84	766	1
69	781	1
68	782	2
56	794	1
57	793	1
50	800	1
51	799	1
834	16	1
835	15	1
5	845	1
6	844	1
842	8	1
26	824	1
822	28	1
35	815	1
36	814	1
140	710	1
128	722	1
153	697	1
144	706	1
705	145	1
161	689	1
684	166	1
177	673	1
670	180	1
203	647	1
432	418	1
430	420	1
490	360	2
819	31	1
671	179	2
367	483	1
411	439	3
206	644	5
256	594	1
24	826	1
159	691	2
110	740	1
763	87	1
356	494	2
280	570	1
17	832	1
123	726	1
227	622	1
515	334	1
518	331	1
531	318	1
806	43	1
259	590	1
244	605	1
520	329	1
399	450	1
401	448	1
440	409	1
441	408	1
411	438	1
410	439	1
358	491	1
479	370	1
521	328	1
510	339	1
294	555	1
291	558	1
290	559	1
530	319	1
532	317	1
535	314	1
309	540	1
262	587	1
258	591	1
576	273	1
609	240	1
243	606	1
249	600	1
237	612	1
630	219	1
221	628	1
742	107	1
101	748	1
67	782	1
68	781	2
787	62	1
56	793	1
57	792	1
55	794	1
50	799	1
51	798	1
834	15	1
9	840	1
5	844	1
2	847	1
7	842	1
35	814	1
112	737	1
127	722	1
140	709	1
143	706	1
720	129	1
717	132	1
705	144	1
703	146	1
172	677	1
161	688	1
682	167	1
670	179	1
177	672	1
667	182	1
669	180	1
657	192	1
431	418	1
489	360	1
428	421	3
478	371	1
350	499	3
160	689	1
22	827	1
803	46	6
760	89	3
766	83	1
802	47	1
487	362	1
414	435	1
384	465	1
461	388	1
494	355	2
751	98	1
635	214	1
758	91	1
670	178	1
393	455	1
33	815	1
744	104	1
605	243	1
488	360	1
471	377	1
462	386	1
399	449	1
441	407	3
440	408	1
410	438	1
358	490	1
357	491	1
375	473	1
519	329	2
517	331	1
291	557	1
290	558	1
532	316	1
531	317	1
535	313	1
307	541	1
581	267	1
261	587	1
263	585	1
248	600	1
250	598	1
232	616	1
236	612	1
611	237	1
630	218	1
220	628	1
96	752	1
747	101	1
67	781	1
66	782	1
69	779	1
786	62	1
56	792	1
55	793	1
50	798	1
51	797	1
16	832	1
835	13	1
2	846	1
6	842	1
8	840	1
822	26	1
36	812	2
126	722	2
143	705	2
720	128	1
717	131	1
716	132	1
703	145	1
702	146	1
682	166	2
669	179	1
666	182	1
430	418	1
806	42	2
292	556	1
428	420	3
817	31	2
68	780	1
409	439	2
322	526	1
671	177	6
168	680	1
343	505	1
20	828	2
592	256	2
649	199	2
718	130	1
103	745	1
661	194	1
519	336	1
526	329	1
537	318	1
434	421	1
505	350	1
257	598	1
206	649	2
399	456	1
450	405	1
406	449	1
441	414	1
476	379	1
473	382	1
532	323	1
561	294	1
564	291	1
565	290	1
317	538	1
541	314	1
540	315	1
585	270	1
274	581	1
614	241	1
615	240	1
612	243	1
609	246	1
232	623	1
647	208	1
218	637	1
220	635	1
748	107	1
96	759	1
763	92	1
774	81	1
77	778	1
69	786	1
68	787	1
62	793	1
799	56	3
798	57	1
59	796	1
800	55	1
840	15	1
842	13	1
9	846	1
2	853	1
8	847	1
28	827	1
825	30	1
40	815	1
814	41	1
751	104	1
118	737	1
715	140	1
702	153	1
145	710	1
146	709	1
167	688	1
166	689	1
188	667	1
666	189	1
182	673	1
675	180	1
207	648	1
63	792	2
170	685	1
249	606	3
272	583	3
407	448	2
19	836	1
467	388	1
103	752	1
558	297	1
184	671	2
341	514	2
494	361	7
433	422	2
18	837	1
489	366	1
251	603	1
707	147	1
128	726	1
800	54	1
426	428	1
849	5	1
731	123	1
143	711	1
802	52	1
324	530	2
488	366	1
354	500	1
851	3	1
159	695	1
399	455	1
449	405	1
406	448	1
453	401	1
441	413	1
440	414	1
476	378	1
473	381	1
479	375	1
331	523	1
333	521	1
323	531	1
290	564	1
535	319	1
316	538	1
540	314	1
541	313	1
305	549	1
267	587	1
263	591	1
576	278	1
273	581	1
614	240	1
611	243	2
248	606	1
250	604	1
254	600	1
625	229	1
219	635	1
221	633	1
747	107	1
762	92	1
787	67	1
69	785	1
68	786	1
798	56	1
797	57	1
55	799	1
842	12	1
9	845	1
2	852	1
7	847	1
8	846	1
828	26	1
825	29	1
824	30	1
812	42	1
814	40	1
749	105	1
112	742	1
714	140	1
129	725	1
722	132	1
153	701	1
144	710	1
145	709	1
682	172	1
166	688	1
666	188	1
179	675	1
677	177	1
182	672	1
204	650	1
207	647	1
197	657	1
433	421	1
62	792	3
249	605	1
102	752	1
504	350	2
353	501	1
518	336	1
494	360	4
371	483	2
371	482	1
100	753	1
730	123	1
613	240	1
849	4	1
626	227	2
524	329	1
233	620	2
354	499	2
327	526	1
448	405	1
440	413	1
414	439	1
491	362	1
479	374	1
532	321	1
323	530	1
506	347	1
294	559	1
315	538	1
313	540	1
262	591	1
576	277	1
612	241	1
249	604	1
625	228	1
237	616	1
218	635	1
221	632	2
220	633	1
101	752	1
94	759	1
84	769	2
77	776	1
786	67	1
787	66	1
68	785	1
797	56	1
57	796	1
55	798	1
840	13	1
9	844	1
6	847	1
7	846	1
8	845	1
26	827	1
29	824	2
825	28	3
817	36	1
42	811	1
812	41	1
806	47	1
749	104	2
748	105	1
143	710	1
128	725	1
722	131	1
144	709	1
692	161	1
673	180	1
203	650	1
432	421	2
433	420	1
170	683	1
54	799	2
706	147	1
654	199	1
126	727	1
671	182	4
644	209	1
282	571	1
461	392	1
59	794	2
718	135	1
587	265	1
232	620	1
152	700	1
463	389	1
424	428	1
249	603	1
239	613	1
210	642	1
731	121	1
174	678	1
68	784	1
518	334	1
245	607	1
517	335	1
653	199	1
375	477	1
196	656	1
371	481	2
399	453	1
401	451	1
413	439	1
414	438	1
441	411	1
490	362	1
358	494	1
473	379	1
523	329	1
521	331	1
519	333	1
531	321	3
505	347	1
294	558	1
291	561	1
535	317	1
314	538	1
585	267	1
261	591	1
576	276	1
611	241	1
612	240	1
609	243	1
248	604	1
254	598	1
229	623	1
236	616	1
237	615	1
219	633	1
220	632	1
110	742	1
101	751	1
785	67	1
786	66	1
796	56	1
59	793	1
55	797	1
840	12	1
5	847	1
6	846	1
7	845	1
8	844	1
824	28	1
822	30	1
35	817	1
816	36	1
812	40	1
41	811	1
748	104	1
747	105	1
143	709	1
720	132	1
155	697	1
146	706	3
161	691	1
179	673	2
177	675	1
670	182	1
180	672	1
204	648	1
655	197	1
432	420	2
431	421	1
353	499	1
246	606	2
272	580	1
93	759	2
354	498	2
326	526	1
729	123	1
127	725	7
668	184	1
702	150	2
762	90	1
540	312	1
722	130	1
649	203	1
403	449	1
745	107	1
139	720	1
132	727	1
148	711	1
133	726	1
80	779	2
634	225	1
744	115	1
488	371	1
524	335	1
666	193	1
444	415	1
653	206	1
737	122	1
473	386	1
453	406	1
409	450	1
408	451	1
411	448	1
410	449	1
356	503	1
476	383	1
531	328	1
321	538	1
519	340	1
565	294	1
540	319	1
598	261	1
581	278	1
274	585	1
616	243	1
611	248	1
609	250	1
630	229	1
236	623	1
650	209	1
752	107	2
749	110	1
763	96	1
81	778	1
782	77	1
67	792	1
66	793	1
797	62	1
800	59	1
844	15	1
846	13	1
12	847	1
854	5	1
853	6	1
852	7	1
830	29	1
35	824	1
817	42	1
812	47	1
747	112	2
716	143	1
153	706	1
715	144	1
692	167	1
669	190	1
677	182	1
204	655	1
667	192	1
441	418	1
421	438	1
420	439	1
428	431	1
360	499	1
353	506	2
796	63	1
256	603	1
628	231	1
682	177	2
632	227	1
550	309	1
530	329	3
338	521	1
714	145	4
730	129	3
152	707	3
494	365	1
670	189	2
835	24	2
489	370	2
457	401	1
730	128	1
529	329	1
444	414	1
321	537	1
744	114	1
684	174	1
747	111	2
219	639	1
495	363	1
3	855	1
806	52	1
251	607	1
491	367	1
336	522	1
132	726	2
79	779	1
613	245	1
481	377	1
207	651	1
426	432	1
453	405	1
451	407	1
409	449	1
408	450	1
410	448	1
355	503	1
505	353	1
479	379	1
476	382	1
530	328	1
535	323	1
519	339	1
564	294	1
541	317	1
305	553	1
267	591	2
258	600	1
581	277	1
273	585	1
615	243	1
612	246	1
609	249	1
254	604	1
630	228	1
650	208	1
221	637	1
751	107	1
748	110	1
762	96	1
766	92	1
774	84	1
77	781	1
66	792	1
799	59	1
16	842	1
13	845	1
846	12	1
5	853	1
2	856	1
6	852	1
832	26	1
830	28	1
828	30	1
822	36	1
816	42	1
817	41	1
47	811	1
715	143	1
153	705	1
703	155	1
714	144	1
697	161	1
692	166	1
670	188	1
669	189	1
655	203	1
666	192	1
440	418	1
420	438	1
428	430	1
549	309	2
796	62	4
488	370	2
561	297	1
821	37	2
649	209	10
118	740	1
167	691	7
682	176	2
507	351	1
497	361	1
728	130	1
578	280	1
745	113	2
54	803	1
592	265	1
320	537	1
326	531	1
632	225	1
734	123	1
216	641	1
426	431	1
375	482	4
450	407	1
451	406	1
456	401	1
409	448	1
408	449	1
479	378	1
476	381	1
510	347	1
517	340	1
541	316	1
540	317	1
587	270	1
581	276	1
616	241	1
614	243	1
611	246	1
609	248	1
628	229	1
625	232	2
648	209	2
220	637	1
747	110	1
763	94	2
81	776	1
800	57	1
59	798	1
51	806	1
842	15	1
13	844	1
12	845	1
5	852	1
2	855	1
828	29	1
827	30	1
35	822	1
42	815	1
817	40	1
816	41	1
752	105	1
717	140	1
714	143	1
725	132	1
702	155	1
691	166	1
190	667	1
669	188	1
675	182	1
677	180	1
207	650	1
473	384	1
418	439	1
730	127	1
706	151	1
342	515	1
87	770	1
33	824	2
358	499	1
833	24	2
795	62	1
117	740	1
76	781	1
319	538	2
707	150	4
255	601	1
625	231	1
68	788	1
744	112	1
253	603	1
463	393	2
251	605	1
490	366	1
336	520	1
713	143	1
479	377	1
451	405	1
407	449	1
406	450	1
455	401	1
408	448	1
494	362	1
353	503	1
473	383	1
333	523	1
535	321	1
517	339	1
565	291	2
540	316	1
541	315	1
307	549	1
258	598	1
275	581	1
615	241	1
616	240	1
250	606	1
628	228	1
647	209	1
648	208	1
219	637	1
221	635	1
749	107	1
762	94	1
77	779	1
69	787	1
794	62	1
800	56	1
799	57	1
59	797	1
50	806	2
16	840	1
12	844	1
9	847	1
2	854	1
830	26	1
29	827	1
828	28	1
42	814	1
816	40	1
815	41	1
752	104	1
751	105	1
716	140	1
131	725	1
703	153	1
701	155	1
146	710	1
684	172	1
167	689	1
190	666	1
667	189	1
179	677	1
418	438	1
506	350	1
686	170	1
119	737	1
504	352	1
572	284	1
705	151	7
80	776	2
392	464	7
76	780	1
766	90	1
592	264	1
509	354	1
730	133	1
110	753	1
788	75	1
503	360	1
320	543	1
326	537	1
260	603	1
653	210	1
83	780	1
114	749	1
222	641	1
343	520	1
686	177	1
560	303	1
325	538	1
456	407	1
462	401	1
413	450	1
414	449	1
408	455	1
410	453	1
510	353	1
358	505	1
357	506	1
374	489	1
375	488	1
535	328	1
532	331	1
323	540	1
340	523	1
549	314	1
305	558	1
263	600	1
276	587	1
278	585	1
623	240	1
614	249	1
615	248	1
254	609	1
635	228	1
655	208	1
762	101	1
769	94	1
81	782	1
84	779	1
786	77	1
67	796	1
66	797	1
69	794	1
806	57	1
51	812	1
16	847	1
854	9	1
5	858	1
7	856	1
855	8	1
834	29	1
835	28	1
35	828	1
36	827	1
822	41	1
816	47	1
759	104	1
751	112	1
126	737	1
143	720	1
153	710	1
717	146	2
172	691	1
702	161	1
697	166	1
190	673	1
188	675	1
684	179	1
666	197	1
479	384	1
431	432	2
430	433	1
580	283	1
530	333	2
712	151	4
671	192	2
817	46	1
82	781	2
428	435	2
381	482	1
461	402	1
563	300	1
730	132	1
747	115	1
731	131	1
702	160	1
381	481	1
683	179	1
336	526	2
272	590	1
669	193	1
831	31	1
249	613	2
565	297	2
476	386	1
455	407	1
456	406	1
413	449	1
414	448	1
409	453	1
411	451	1
357	505	1
356	506	1
479	383	1
374	488	1
531	331	2
321	541	1
339	523	1
549	313	1
309	553	1
307	555	1
305	557	1
262	600	1
258	604	1
277	585	1
246	616	1
614	248	1
250	612	1
633	229	1
630	232	1
625	237	1
110	752	1
766	96	1
81	781	1
84	778	1
785	77	1
66	796	1
69	793	1
68	794	1
800	62	1
806	56	1
50	812	2
51	811	1
16	846	1
847	15	1
853	9	1
6	856	1
855	7	1
854	8	1
834	28	1
832	30	1
35	827	1
822	40	1
815	47	1
140	722	1
153	709	1
717	145	1
716	146	1
701	161	1
190	672	1
189	673	1
682	180	1
655	207	1
670	192	2
441	421	1
430	432	1
256	606	1
771	91	1
528	334	3
684	178	2
275	587	2
358	504	1
82	780	1
529	333	1
365	497	2
501	361	1
634	227	1
548	313	1
596	265	1
117	744	1
543	318	1
240	621	1
747	114	1
702	159	1
426	435	1
258	603	2
710	151	1
668	193	2
494	367	3
477	384	1
802	59	1
205	656	1
462	399	1
456	405	1
455	406	1
413	448	1
408	453	1
411	450	1
410	451	1
506	355	1
358	503	1
356	505	1
479	382	1
491	370	1
532	329	1
530	331	1
321	540	1
323	538	1
340	521	1
270	591	1
261	600	1
263	598	1
276	585	1
274	587	1
615	246	1
612	249	1
611	250	1
633	228	1
229	632	2
625	236	1
751	110	1
769	92	1
67	794	1
69	792	1
68	793	1
799	62	1
806	55	1
50	811	1
16	845	1
846	15	1
5	856	1
2	859	1
855	6	1
854	7	1
853	8	1
835	26	1
832	29	1
36	825	1
814	47	1
749	112	2
155	706	2
717	144	1
716	145	1
715	146	1
172	689	1
188	673	1
189	672	1
682	179	1
684	177	1
204	657	1
669	192	1
440	421	2
441	420	1
428	433	1
431	430	1
819	42	1
200	661	1
852	9	6
454	407	2
774	87	2
770	91	1
33	827	1
219	641	1
217	643	1
635	225	1
239	621	1
849	11	1
150	710	1
340	520	1
494	366	1
184	676	1
438	422	1
718	142	1
455	405	1
453	407	1
409	451	2
411	449	1
410	450	1
505	355	1
357	503	1
479	381	1
490	370	1
531	329	2
532	328	1
339	521	1
541	319	1
307	553	1
305	555	1
262	598	1
273	587	1
275	585	1
614	246	1
611	249	1
612	248	1
254	606	1
632	228	1
628	232	1
237	623	1
101	759	1
766	94	1
81	779	1
84	776	1
67	793	1
66	794	1
68	792	1
798	62	1
16	844	1
845	15	1
847	13	1
855	5	1
854	6	1
853	7	1
852	8	1
834	26	2
832	28	1
830	30	1
35	825	1
36	824	1
118	742	1
748	112	1
140	720	1
717	143	1
716	144	1
715	145	1
714	146	1
172	688	1
670	190	1
188	672	1
203	657	1
476	384	1
440	420	1
428	432	2
421	439	1
80	780	2
154	706	1
737	123	1
334	526	1
651	209	1
685	175	1
2	858	2
548	312	1
817	43	2
155	705	2
33	801	1
684	150	1
174	660	1
50	784	1
762	72	1
351	483	1
244	590	1
168	666	1
3	831	1
386	448	1
428	406	1
433	401	1
413	421	1
414	420	1
479	355	1
476	358	1
456	378	1
455	379	1
383	451	1
381	453	1
505	329	2
506	328	1
503	331	2
494	340	1
294	540	1
517	317	1
519	315	1
313	521	1
564	270	1
576	258	1
276	558	1
273	561	1
275	559	1
243	591	1
249	585	1
228	606	1
236	598	1
625	209	1
615	219	2
218	616	1
220	614	1
92	742	1
68	766	1
56	778	1
55	779	1
822	12	1
9	825	1
832	2	1
6	828	1
7	827	1
806	28	1
35	799	1
36	798	1
40	794	1
41	793	1
787	47	1
118	716	1
112	722	1
705	129	2
128	706	1
703	131	1
702	132	1
145	689	1
146	688	1
161	673	1
667	167	1
655	179	1
177	657	1
204	630	1
197	637	1
384	450	1
454	380	2
335	499	1
42	792	2
683	151	1
277	557	2
714	120	1
178	656	1
143	691	3
803	31	1
353	481	1
745	89	2
501	333	1
431	403	1
98	736	1
256	578	1
626	209	1
192	643	1
23	812	1
731	104	1
245	590	1
383	452	2
320	515	2
832	3	1
386	449	1
430	405	1
428	407	1
414	421	1
473	362	1
356	479	1
456	379	1
453	382	1
488	347	1
294	541	1
519	316	1
314	521	1
305	530	2
565	270	1
276	559	1
277	558	1
278	557	1
274	561	1
248	587	1
250	585	1
254	581	1
229	606	1
237	598	1
219	616	1
221	614	1
220	615	1
110	725	1
84	751	1
66	769	1
69	766	1
56	779	1
57	778	1
59	776	1
50	785	2
822	13	1
5	830	1
7	828	1
8	827	1
806	29	1
35	800	1
36	799	1
42	793	1
41	794	1
118	717	1
126	709	1
143	692	1
703	132	1
153	682	1
144	691	1
146	689	1
669	166	1
188	647	1
655	180	1
207	628	1
203	632	1
384	451	1
129	706	2
124	711	1
468	367	1
96	739	1
506	329	3
263	572	1
297	538	1
712	123	1
198	637	2
385	450	1
9	826	1
186	649	1
601	231	1
727	105	1
634	198	1
770	62	1
749	83	1
760	72	1
351	481	1
757	75	1
196	636	1
185	647	2
431	401	1
414	418	1
411	421	1
356	476	1
453	379	1
382	450	1
383	449	1
381	451	1
462	370	1
503	329	1
294	538	1
291	541	1
517	315	1
519	313	1
309	523	1
565	267	1
277	555	1
273	559	1
274	558	1
275	557	1
591	241	1
228	604	1
232	600	1
623	209	1
614	218	1
611	221	1
220	612	1
110	722	1
751	81	1
84	748	1
766	66	1
763	69	1
56	776	1
50	782	2
51	781	1
16	816	1
817	15	1
5	827	1
2	830	1
7	825	1
8	824	1
806	26	1
35	797	1
36	796	1
40	792	1
785	47	1
118	714	1
112	720	1
705	127	1
126	706	2
140	692	1
143	689	1
703	129	1
701	131	1
155	677	1
144	688	1
666	166	1
655	177	1
650	182	1
204	628	1
625	207	1
635	197	1
384	448	1
759	73	1
583	249	2
807	25	1
576	256	1
87	745	3
531	301	2
125	707	1
333	499	2
399	433	6
700	132	3
479	353	2
725	107	2
786	46	1
773	60	1
770	63	1
626	207	1
682	151	1
700	133	1
54	779	1
80	753	1
444	389	1
744	89	1
243	590	1
399	434	1
34	799	1
37	796	1
428	405	1
432	401	1
357	476	1
455	378	1
382	451	1
383	450	1
505	328	1
510	323	1
494	339	1
517	316	1
519	314	1
276	557	1
278	555	1
274	559	1
275	558	1
246	587	1
248	585	1
229	604	1
625	208	1
614	219	1
615	218	1
221	612	1
96	737	1
81	752	1
84	749	1
766	67	1
57	776	1
55	778	1
51	782	1
16	817	1
9	824	1
5	828	1
6	827	1
8	825	1
35	798	1
36	797	1
40	793	1
41	792	1
786	47	1
118	715	1
705	128	1
702	131	2
701	132	1
144	689	1
145	688	1
161	672	1
666	167	1
667	166	1
630	203	1
384	449	1
759	74	2
201	632	1
127	706	6
504	329	3
413	420	4
500	333	2
653	180	2
336	497	1
217	616	3
774	59	3
290	548	1
744	94	1
518	320	1
258	580	1
23	815	1
678	160	1
477	361	1
613	225	3
68	770	1
399	439	1
433	405	1
431	407	1
432	406	1
408	430	1
410	428	1
476	362	1
456	382	1
455	383	2
510	328	1
505	333	1
517	321	2
491	347	1
519	319	1
317	521	1
315	523	1
307	531	2
576	262	1
561	277	1
565	273	1
274	564	1
598	240	1
609	229	1
232	606	1
630	208	1
96	742	1
101	737	1
69	769	1
782	56	2
57	781	1
59	779	1
51	787	1
16	822	1
832	6	1
8	830	1
812	26	1
798	40	1
797	41	1
118	720	1
129	709	1
128	710	1
706	132	1
692	146	1
666	172	1
677	161	1
166	672	1
190	648	1
188	650	1
418	420	1
447	391	1
454	384	3
806	32	1
42	796	2
668	170	1
760	78	1
825	13	4
488	350	1
203	635	2
358	480	3
62	776	2
592	246	1
578	260	1
624	214	1
558	280	1
87	752	1
608	231	1
219	620	1
687	152	1
3	836	1
162	677	1
479	360	1
518	321	1
806	33	1
707	132	1
488	351	1
184	655	1
504	335	1
493	346	1
656	183	1
386	453	1
440	399	2
432	407	1
433	406	1
401	438	1
409	430	1
408	431	1
411	428	1
456	383	1
510	329	1
290	549	1
316	523	1
309	530	1
532	307	1
576	263	1
258	581	1
278	561	1
274	565	1
275	564	1
598	241	1
248	591	1
254	585	1
611	228	1
630	209	1
747	92	1
762	77	1
782	57	1
824	15	1
12	827	1
9	830	1
834	5	2
832	7	1
28	811	1
42	797	1
799	40	1
798	41	1
47	792	1
129	710	1
684	155	1
667	172	1
167	672	1
166	673	1
650	189	1
182	657	1
204	635	1
207	632	1
647	192	1
455	384	1
418	421	1
506	333	2
489	350	1
712	127	1
715	124	1
256	583	4
820	19	2
802	37	1
294	545	1
549	287	1
110	726	1
463	373	1
392	444	1
518	318	1
652	184	1
19	817	1
334	502	1
297	539	1
7	829	1
251	585	1
354	482	2
386	450	1
431	405	1
430	406	1
408	428	1
479	357	1
453	383	1
455	381	1
462	374	1
505	331	1
519	317	1
315	521	1
313	523	1
305	531	1
277	559	1
278	558	1
275	561	1
249	587	1
232	604	1
236	600	1
628	208	1
221	615	1
220	616	1
94	742	1
84	752	1
77	759	1
769	67	1
774	62	2
57	779	1
55	781	1
50	786	1
51	785	1
12	824	1
9	827	1
834	2	1
6	830	1
8	828	1
800	36	1
40	796	1
127	709	1
126	710	1
705	131	1
144	692	1
145	691	1
161	675	1
669	167	1
670	166	1
648	188	1
189	647	1
179	657	1
204	632	1
445	391	1
685	151	1
256	580	1
806	30	2
763	73	2
729	107	2
489	347	2
203	633	3
42	794	2
668	168	1
503	333	3
760	76	2
111	725	1
517	319	2
279	557	1
178	658	2
556	280	1
687	150	1
463	374	1
414	423	1
393	444	1
162	675	1
801	36	1
159	678	1
730	107	1
488	349	1
770	67	1
38	799	1
774	63	5
386	451	1
399	438	3
432	405	1
430	407	1
431	406	1
409	428	1
479	358	2
455	382	1
456	381	1
462	375	1
506	331	1
490	347	1
521	316	1
314	523	1
307	530	1
305	532	1
576	261	1
561	276	1
278	559	1
273	564	1
246	591	1
250	587	1
609	228	1
237	600	1
628	209	1
221	616	1
68	769	1
781	56	1
59	778	1
55	782	1
50	787	1
51	786	1
822	15	1
824	13	1
825	12	1
828	9	1
832	5	1
835	2	1
7	830	1
26	811	1
797	40	1
796	41	1
112	725	1
127	710	1
140	697	1
128	709	1
131	706	1
705	132	1
153	684	1
145	692	1
146	691	2
670	167	1
190	647	1
648	189	1
655	182	1
657	180	1
204	633	1
207	630	1
453	384	1
806	31	1
686	151	1
370	467	2
324	513	1
334	503	2
299	538	1
629	208	1
504	333	1
565	272	1
354	483	2
350	487	1
280	557	1
336	501	2
476	361	1
292	545	9
387	450	1
43	794	1
155	682	2
449	388	1
403	434	1
707	130	1
342	500	1
239	603	1
632	210	1
762	80	2
719	123	1
320	522	1
197	645	1
828	14	2
508	334	1
517	325	2
456	386	1
441	401	1
409	433	1
411	431	1
410	432	1
519	323	1
339	503	1
319	523	1
535	307	1
581	261	1
565	277	1
564	278	1
614	228	1
236	606	1
633	209	1
219	623	1
748	94	1
66	776	1
774	68	1
786	56	1
785	57	1
787	55	1
50	792	1
827	15	1
830	12	1
2	840	1
835	7	1
834	8	1
816	26	1
814	28	1
812	30	1
806	36	2
800	42	1
737	105	1
715	127	1
716	126	1
702	140	1
714	128	1
132	710	1
153	689	1
697	145	1
670	172	1
675	167	1
207	635	1
650	192	1
489	353	2
429	413	1
272	570	1
359	483	1
479	363	2
287	555	1
654	188	1
358	484	1
558	284	1
572	270	1
321	521	2
760	82	1
414	428	2
494	348	1
744	98	1
707	135	1
634	209	1
578	265	1
612	231	1
736	107	1
424	419	1
260	583	2
603	240	1
760	83	1
763	80	1
731	112	1
684	159	1
669	174	1
320	523	1
372	471	1
132	711	1
342	501	1
438	405	1
430	413	1
411	432	1
410	433	1
488	355	1
462	381	1
473	370	1
510	333	1
340	503	1
549	294	1
290	553	1
530	313	1
305	538	1
576	267	1
262	581	1
258	585	1
565	278	1
600	243	1
615	228	1
614	229	1
611	232	1
237	606	1
635	208	1
220	623	1
747	96	1
101	742	1
749	94	1
751	92	1
762	81	1
84	759	1
766	77	1
67	776	2
774	69	1
781	62	1
787	56	1
786	57	1
50	793	1
51	792	1
16	827	1
828	15	1
830	13	1
834	9	1
835	8	1
817	26	1
814	29	1
815	28	1
796	47	1
118	725	1
716	127	1
717	126	1
703	140	1
714	129	1
715	128	1
155	688	1
697	146	1
682	161	1
677	166	1
655	188	1
666	177	1
353	490	2
625	218	2
700	143	1
663	180	1
563	280	1
608	232	1
700	140	1
730	110	1
117	723	1
580	260	1
760	80	1
253	587	1
68	772	1
395	445	1
178	662	2
494	346	2
441	399	1
433	407	1
401	439	1
409	431	1
408	432	1
410	430	1
462	378	1
519	321	1
517	323	1
549	291	2
521	319	1
317	523	1
309	531	1
305	535	1
564	276	1
275	565	1
600	240	1
249	591	1
612	228	1
611	229	1
236	604	1
632	208	1
748	92	1
81	759	2
763	77	1
774	66	1
778	62	1
59	781	2
55	785	1
16	824	1
13	827	1
828	12	1
835	5	1
834	6	1
832	8	1
814	26	1
29	811	1
812	28	1
800	40	1
799	41	1
47	793	1
118	722	1
714	126	1
131	709	1
167	673	1
190	650	1
207	633	1
203	637	1
648	192	1
456	384	1
490	350	1
434	406	1
579	261	1
682	158	2
301	539	1
360	480	2
594	246	1
459	381	1
143	697	3
796	44	2
256	584	2
733	107	1
825	15	2
352	488	1
42	798	6
821	19	1
599	241	1
530	310	3
712	128	1
601	240	1
611	230	1
700	141	1
452	389	1
752	89	1
258	583	1
616	225	1
769	72	1
251	590	1
717	124	1
318	523	1
528	313	1
205	636	1
455	386	1
440	401	1
428	413	1
409	432	1
408	433	1
411	430	1
410	431	1
479	362	1
488	353	1
462	379	1
510	331	1
494	347	1
532	309	1
565	276	1
564	277	1
600	241	1
250	591	1
254	587	1
612	229	2
609	232	1
237	604	1
632	209	1
633	208	1
218	623	1
747	94	1
749	92	1
774	67	1
779	62	1
785	56	1
782	59	1
55	786	1
16	825	1
828	13	1
835	6	1
834	7	1
815	26	1
812	29	1
35	806	1
799	42	1
800	41	1
794	47	1
737	104	1
715	126	1
701	140	1
131	710	1
709	132	1
153	688	1
697	144	1
669	172	1
675	166	1
204	637	1
506	335	1
712	129	1
811	30	2
580	261	1
698	143	1
421	420	7
766	75	1
453	388	1
175	666	1
832	9	2
817	24	4
647	194	1
598	243	2
34	807	1
476	365	1
461	380	1
714	127	2
561	280	1
723	123	1
615	231	1
463	383	1
444	402	1
225	621	1
763	83	1
731	115	1
648	198	1
784	62	1
392	454	1
273	573	1
441	405	1
407	439	1
440	406	1
413	433	1
414	432	1
408	438	1
491	355	1
357	489	1
356	490	1
476	370	2
517	329	2
323	523	1
340	506	1
291	555	1
530	316	1
532	314	1
531	315	1
305	541	1
576	270	1
261	585	1
240	606	2
246	600	1
248	598	1
614	232	1
237	609	1
209	637	2
218	628	1
221	625	1
752	94	2
762	84	2
769	77	1
67	779	1
68	778	1
787	59	1
50	796	1
16	830	1
834	12	1
2	844	1
6	840	1
817	29	1
816	30	1
35	811	1
806	40	1
799	47	1
742	104	1
720	126	1
140	706	1
703	143	1
715	131	1
714	132	1
155	691	1
702	144	1
701	145	1
189	657	1
667	179	1
669	177	2
666	180	1
462	384	1
717	129	2
786	60	1
324	522	1
426	420	2
320	526	1
358	488	2
428	418	4
535	311	1
766	80	1
274	572	1
220	626	1
788	59	1
203	644	1
501	346	1
669	178	1
804	43	1
428	419	3
399	448	1
440	407	1
441	406	1
414	433	1
409	438	1
408	439	1
494	353	1
358	489	1
357	490	1
356	491	1
374	473	1
519	328	1
294	553	2
290	557	1
531	316	1
530	317	1
532	315	1
309	538	1
307	540	1
262	585	1
606	241	1
604	243	1
598	249	1
615	232	2
611	236	1
628	219	1
751	96	1
766	81	1
763	84	1
66	781	1
69	778	1
68	779	1
785	62	2
55	792	1
50	797	1
51	796	1
832	15	1
834	13	1
835	12	1
5	842	1
2	845	1
7	840	1
817	30	1
35	812	1
36	811	1
806	41	1
800	47	1
742	105	1
720	127	1
716	131	1
715	132	1
155	692	1
703	144	1
701	146	1
172	675	1
190	657	1
670	177	1
667	180	1
650	197	1
655	192	1
760	87	2
529	318	1
487	360	3
426	421	1
702	145	2
110	737	2
774	73	4
696	151	2
583	264	1
290	554	1
455	389	1
326	518	1
634	210	1
684	160	1
84	760	1
669	175	1
580	264	1
686	158	1
619	225	2
567	277	1
439	405	1
406	438	1
431	413	1
414	430	1
411	433	1
489	355	1
353	491	1
356	488	1
462	382	1
321	523	1
323	521	1
339	505	1
291	553	1
530	314	2
531	313	1
581	263	1
604	240	1
598	246	1
616	228	1
615	229	1
612	232	2
635	209	1
625	219	2
221	623	1
96	748	1
92	752	1
763	81	1
66	778	1
68	776	2
782	62	1
787	57	1
785	59	1
50	794	1
51	793	1
16	828	1
832	12	1
835	9	1
2	842	1
815	29	1
816	28	1
814	30	1
797	47	1
701	143	1
715	129	1
716	128	1
153	691	1
155	689	1
172	672	1
677	167	1
667	177	1
197	647	1
207	637	2
484	360	1
737	107	3
535	309	2
655	189	2
717	127	8
510	334	1
380	464	2
393	452	1
426	419	1
239	606	1
635	210	1
33	812	1
731	114	1
737	108	1
321	524	1
37	808	3
668	177	1
718	127	1
440	405	1
407	438	1
406	439	1
413	432	2
414	431	1
490	355	1
357	488	1
356	489	1
462	383	1
517	328	1
339	506	1
340	505	1
290	555	1
531	314	1
530	315	1
532	313	1
305	540	1
258	587	1
604	241	1
254	591	1
616	229	1
609	236	1
208	637	1
220	625	1
749	96	1
751	94	1
67	778	1
66	779	1
69	776	1
786	59	1
51	794	1
830	15	1
832	13	1
5	840	1
816	29	1
817	28	1
815	30	1
798	47	1
140	705	1
702	143	2
716	129	1
717	128	1
714	131	1
153	692	1
701	144	1
172	673	1
684	161	1
655	190	1
188	657	1
666	179	1
648	197	1
454	391	3
614	231	1
292	553	3
545	300	1
561	284	1
307	538	2
93	752	5
358	487	12
667	178	1
695	150	1
762	83	2
380	465	1
832	124	1
336	620	1
596	360	1
731	225	1
806	150	1
772	184	1
419	537	2
366	590	1
936	20	2
454	502	1
342	614	1
829	127	1
399	557	1
549	407	1
401	555	1
358	598	1
356	600	1
375	581	1
628	328	1
625	331	1
333	623	1
323	633	1
609	347	1
340	616	1
290	666	1
637	319	1
309	647	1
267	689	1
274	682	1
715	241	1
716	240	1
246	710	1
250	706	1
702	254	1
236	720	1
747	209	1
748	208	1
219	737	1
110	846	1
101	855	1
864	92	1
84	872	1
67	889	1
69	887	1
62	894	1
59	897	1
55	901	1
51	905	1
943	13	1
944	12	1
5	951	1
2	954	1
7	949	1
948	8	1
927	29	1
35	921	1
916	40	1
909	47	1
852	104	1
112	844	1
126	830	1
816	140	1
129	827	1
828	128	2
131	825	1
824	132	1
812	144	1
145	811	1
766	190	1
177	779	1
774	182	1
776	180	1
204	752	1
207	749	2
197	759	1
433	523	1
517	439	1
418	538	2
535	421	1
462	494	2
453	503	1
505	451	1
506	450	1
350	606	2
924	32	1
455	501	2
324	632	1
684	272	1
565	391	1
833	123	1
9	947	2
355	601	1
594	362	2
321	635	4
231	726	1
596	361	1
418	539	1
476	481	1
426	531	1
747	210	1
83	874	1
50	907	1
7	950	1
100	857	1
408	549	1
353	604	1
357	600	1
576	381	1
370	587	1
628	329	1
291	666	1
290	667	1
309	648	2
307	650	1
273	684	1
275	682	1
716	241	1
717	240	1
714	243	1
248	709	1
254	703	1
232	725	1
237	720	1
748	209	1
749	208	1
220	737	1
110	847	1
101	856	1
84	873	1
901	56	1
59	898	1
55	902	1
942	15	1
944	13	1
12	945	1
948	9	1
952	5	1
6	951	1
8	949	1
927	30	1
35	922	1
36	921	1
916	41	1
853	104	1
852	105	1
112	845	1
127	830	1
817	140	1
129	828	1
825	132	1
812	145	1
146	811	1
785	172	1
161	796	1
188	769	1
179	778	1
440	517	2
519	438	1
506	451	1
806	151	1
374	583	1
219	738	1
68	889	2
454	503	1
685	272	2
251	706	2
399	558	2
561	396	1
143	814	3
463	494	3
645	312	1
87	870	1
835	122	1
677	280	1
457	501	1
206	752	1
671	287	1
232	726	1
612	346	1
373	585	1
326	632	1
4	954	1
219	739	1
953	5	1
834	124	2
335	623	1
524	434	1
355	603	1
476	482	2
399	559	1
553	405	1
557	401	1
549	409	1
358	600	1
576	382	1
630	328	1
625	333	1
321	637	2
323	635	1
611	347	1
291	667	1
270	688	1
267	691	1
697	261	1
682	276	1
274	684	1
717	241	1
715	243	1
249	709	1
248	710	1
236	722	1
749	209	1
221	737	1
864	94	1
866	92	1
81	877	1
84	874	1
69	889	1
902	56	2
901	57	1
50	908	1
16	942	1
945	13	1
12	946	1
949	9	1
952	6	1
7	951	1
922	36	2
42	916	1
911	47	1
854	104	1
853	105	1
118	840	1
112	846	1
832	126	1
143	815	2
128	830	1
131	827	1
144	814	1
812	146	1
786	172	1
797	161	1
166	792	1
769	189	1
179	779	1
781	177	1
182	776	1
778	180	1
207	751	1
766	192	1
517	441	1
519	439	1
428	530	1
540	418	1
420	538	1
455	503	2
505	453	1
510	448	1
712	246	2
686	272	1
374	584	1
851	107	1
371	587	1
203	755	1
943	15	3
562	396	1
570	388	1
744	214	1
505	454	1
373	586	1
592	367	1
749	210	1
174	785	1
324	635	1
907	52	1
292	667	1
82	877	1
558	401	1
410	549	1
355	604	1
581	378	1
576	383	1
374	585	2
630	329	1
628	331	1
612	347	1
309	650	1
270	689	1
267	692	1
262	697	1
258	701	1
682	277	1
716	243	1
249	710	1
250	709	1
254	705	1
237	722	1
751	208	1
101	858	1
62	897	1
902	57	1
50	909	1
51	908	1
16	943	1
944	15	1
13	946	1
12	947	1
5	954	2
952	7	1
8	951	1
35	924	1
855	104	1
854	105	1
112	847	1
816	143	1
129	830	1
828	131	1
132	827	1
153	806	1
144	815	1
145	814	1
787	172	1
798	161	1
167	792	1
166	793	1
190	769	1
782	177	1
779	180	2
207	752	1
762	197	1
440	519	1
521	438	1
428	531	2
541	418	1
421	538	1
456	503	2
506	453	1
510	449	1
353	606	2
406	553	2
42	917	3
884	75	1
836	123	1
275	684	2
832	127	3
394	565	1
799	160	1
117	842	1
669	290	3
648	311	1
852	107	2
477	482	3
403	556	1
774	178	1
758	194	1
173	779	1
687	265	1
54	898	1
578	374	1
585	367	1
529	423	1
530	422	1
413	539	1
456	496	2
331	621	1
320	632	1
634	318	1
550	402	1
733	219	1
193	759	1
493	459	2
290	662	1
667	285	1
455	497	1
399	553	1
414	538	2
411	541	1
623	329	2
340	612	1
633	319	1
635	317	1
315	637	1
305	647	1
682	270	1
261	691	1
263	689	1
277	675	1
275	677	1
709	243	1
703	249	1
702	250	1
232	720	1
236	716	1
715	237	1
107	845	1
842	110	1
96	856	1
858	94	1
55	897	1
50	902	1
51	901	1
937	15	1
939	13	1
943	9	1
5	947	1
6	946	1
7	945	1
8	944	1
924	28	1
922	30	1
36	916	1
911	41	1
905	47	1
847	105	1
834	118	1
112	840	1
127	825	3
140	812	1
128	824	1
153	799	1
155	797	1
806	146	1
785	167	1
786	166	1
762	190	1
763	189	1
204	748	1
749	203	1
519	433	1
431	521	1
531	421	2
532	420	1
462	490	1
503	449	1
246	706	2
369	583	1
479	473	2
358	594	3
655	297	1
92	860	1
605	347	1
152	800	2
545	407	3
592	360	2
98	854	1
549	403	1
586	367	1
592	361	1
583	370	1
635	318	1
849	104	1
100	853	3
802	151	1
291	662	1
493	460	1
922	31	1
381	572	1
413	540	1
362	591	1
598	355	1
625	328	1
321	632	2
630	323	1
347	606	1
614	339	1
316	637	1
305	648	1
261	692	1
262	691	1
276	677	1
278	675	1
243	710	1
248	705	1
703	250	1
228	725	1
236	717	1
237	716	1
846	107	1
101	852	1
859	94	1
81	872	1
887	66	1
56	897	1
59	894	1
55	898	1
51	902	1
16	937	1
938	15	1
9	944	1
5	948	1
2	951	1
6	947	1
7	946	1
8	945	1
927	26	1
924	29	1
911	42	1
835	118	1
126	827	1
129	824	1
128	825	1
822	131	1
153	800	1
155	798	1
172	781	1
161	792	1
786	167	1
787	166	1
763	190	1
774	179	1
177	776	1
204	749	1
430	523	1
535	418	1
532	421	1
462	491	1
503	450	1
505	448	2
454	499	1
506	447	1
476	477	2
369	584	1
201	752	2
432	521	5
353	600	2
653	300	2
864	89	1
127	826	1
501	452	1
518	435	1
171	782	1
312	641	1
383	570	1
22	931	1
280	673	1
399	554	1
227	727	1
907	47	1
70	884	1
608	346	1
587	367	1
320	634	1
744	210	1
80	874	2
174	780	1
351	603	1
686	268	1
158	796	1
494	460	1
803	151	1
375	579	2
399	555	1
549	405	1
401	553	1
413	541	1
356	598	1
576	378	1
623	331	1
321	633	1
339	615	1
340	614	1
635	319	1
317	637	1
307	647	1
684	270	1
263	691	1
262	692	1
277	677	1
714	240	1
249	705	1
248	706	1
229	725	1
232	722	1
237	717	1
847	107	1
110	844	1
96	858	1
101	853	1
81	873	1
84	870	1
77	877	2
887	67	1
56	898	3
57	897	1
16	938	1
939	15	1
942	12	1
9	945	1
5	949	1
2	952	1
6	948	1
7	947	1
8	946	1
924	30	1
112	842	1
127	827	1
828	126	1
140	814	1
129	825	1
822	132	1
155	799	1
172	782	1
161	793	1
787	167	1
766	188	1
774	180	1
747	207	1
751	203	1
762	192	1
431	523	1
503	451	1
505	449	1
506	448	1
143	811	2
594	360	1
599	355	1
891	63	1
433	521	3
396	558	1
414	540	2
171	783	1
625	329	3
272	682	2
508	447	1
424	531	1
321	634	1
320	635	1
375	580	2
402	553	2
3	952	1
493	462	1
185	770	1
549	406	1
414	541	1
355	600	1
357	598	1
576	379	1
370	585	1
374	581	1
323	632	1
339	616	1
340	615	1
307	648	1
305	650	1
267	688	1
263	692	1
258	697	1
278	677	1
273	682	1
714	241	1
715	240	1
246	709	1
250	705	1
254	701	1
747	208	1
218	737	1
110	845	1
96	859	1
101	854	1
81	874	1
66	889	1
68	887	1
57	898	1
50	905	1
16	939	1
942	13	1
943	12	1
9	946	1
6	949	1
7	948	1
8	947	1
927	28	1
908	47	1
127	828	1
140	815	1
143	812	2
131	824	1
155	800	1
144	811	1
161	794	1
766	189	1
179	776	1
177	778	1
204	751	1
207	748	1
203	752	1
763	192	1
432	523	1
517	438	1
535	420	1
479	476	1
505	450	1
506	449	1
924	31	1
249	706	2
272	683	1
637	318	1
119	836	1
299	656	1
129	826	1
893	62	1
592	363	2
128	827	2
507	448	1
171	784	1
461	494	1
494	454	1
64	884	1
654	294	1
481	467	1
770	178	2
395	553	1
500	448	1
290	658	1
460	488	1
683	265	1
526	422	1
647	301	1
648	300	1
549	399	1
541	407	1
408	540	1
410	538	1
357	591	1
565	383	1
615	333	1
625	323	1
609	339	1
291	657	1
632	316	1
633	315	1
635	313	2
276	672	1
670	278	1
273	675	1
275	673	1
705	243	1
702	246	1
720	228	1
716	232	1
96	852	1
101	847	1
92	856	1
864	84	1
889	59	1
50	898	1
51	897	1
935	13	1
939	9	1
943	5	1
2	946	1
942	6	1
922	26	1
908	40	1
901	47	1
844	104	1
118	830	1
822	126	1
817	131	1
816	132	1
155	793	1
172	776	1
787	161	1
781	167	1
782	166	1
189	759	1
769	179	1
766	182	1
751	197	1
564	384	1
510	438	1
517	431	2
530	418	1
819	129	1
392	556	1
426	522	1
196	752	1
649	299	1
587	361	3
909	39	1
800	148	1
668	280	1
671	277	2
168	780	1
528	420	1
835	113	2
669	279	1
152	796	1
612	336	2
854	94	2
535	413	2
648	301	1
730	219	1
54	895	1
620	329	1
526	423	1
468	481	1
168	781	1
907	42	1
572	377	1
535	414	1
409	540	1
408	541	1
411	538	1
587	362	1
358	591	1
616	333	1
628	321	1
609	340	1
655	294	1
630	319	1
633	316	1
632	317	1
635	314	1
682	267	1
261	688	1
258	691	1
276	673	1
277	672	1
274	675	1
709	240	1
706	243	2
703	246	1
701	248	1
720	229	1
717	232	1
842	107	1
853	96	1
855	94	1
872	77	1
887	62	1
55	894	1
51	898	1
934	15	1
937	12	1
5	944	2
2	947	1
943	6	1
942	7	1
921	28	1
909	40	1
908	41	1
902	47	2
104	845	1
844	105	1
822	127	1
817	132	1
153	796	1
782	167	1
190	759	1
769	180	1
207	742	1
197	752	1
565	384	1
517	432	1
510	439	1
519	430	1
531	418	1
476	473	1
494	455	3
124	825	1
428	521	3
649	300	1
292	657	1
293	656	1
561	388	2
550	399	2
469	480	1
669	280	3
806	143	5
452	497	1
799	150	3
155	794	2
186	763	1
32	917	1
731	218	1
80	870	1
649	301	1
723	227	1
788	162	1
531	419	1
580	370	1
632	318	1
599	351	1
907	43	1
428	522	1
359	591	1
244	706	1
360	590	1
686	264	1
936	14	3
197	753	3
560	390	1
564	386	1
549	401	1
409	541	1
410	540	1
611	339	1
633	317	1
635	315	1
261	689	1
262	688	1
258	692	1
277	673	1
278	672	1
273	677	1
275	675	1
709	241	1
240	710	1
701	249	1
702	248	1
722	228	1
714	236	1
208	742	1
110	840	1
854	96	1
856	94	1
858	92	1
84	866	1
873	77	1
56	894	1
16	934	1
935	15	1
937	13	1
938	12	1
5	945	2
2	948	1
6	944	1
943	7	1
942	8	1
924	26	1
921	29	1
922	28	2
908	42	1
846	104	1
845	105	1
118	832	1
126	824	1
822	128	1
153	797	1
806	144	1
172	778	1
762	188	1
747	203	1
440	510	1
517	433	1
519	431	1
532	418	1
530	420	1
462	488	2
494	456	1
313	637	3
576	374	2
68	882	1
807	143	1
909	41	2
671	279	1
680	270	1
758	192	2
927	23	1
800	150	2
592	358	5
326	624	1
547	403	1
214	736	1
152	799	1
828	123	1
615	336	1
373	578	1
622	329	1
857	94	1
940	11	1
801	150	1
56	895	1
706	245	1
517	434	1
633	318	1
501	450	1
565	386	1
413	538	2
411	540	1
410	541	1
353	598	1
581	370	1
576	375	1
623	328	1
630	321	1
323	628	1
347	604	1
339	612	1
611	340	1
294	657	1
632	319	1
635	316	1
314	637	1
684	267	1
263	688	1
262	689	1
276	675	1
278	673	1
274	677	1
710	241	1
702	249	2
703	248	1
701	250	1
254	697	1
722	229	1
715	236	1
237	714	1
742	209	1
107	844	1
855	96	1
859	92	1
81	870	1
77	874	1
889	62	1
57	894	1
50	901	1
16	935	1
938	13	1
939	12	1
942	9	1
5	946	1
2	949	1
6	945	1
7	944	1
943	8	1
922	29	1
921	30	1
35	916	2
909	42	1
911	40	1
847	104	1
846	105	1
127	824	1
126	825	1
140	811	1
822	129	1
153	798	1
155	796	1
806	145	1
172	779	1
785	166	1
763	188	1
762	189	1
774	177	1
769	182	1
747	204	1
203	748	1
759	192	1
441	510	1
519	432	1
428	523	2
430	521	1
530	421	1
531	420	1
462	489	1
503	448	1
445	506	1
668	283	1
487	464	5
158	793	2
143	808	5
246	705	5
876	75	1
468	483	2
372	579	1
671	280	2
494	457	1
360	591	1
851	100	1
608	336	1
766	178	1
518	426	1
613	331	1
684	260	1
83	861	1
940	4	1
801	143	1
785	159	1
457	487	2
440	504	1
480	464	1
391	553	1
820	124	1
175	769	1
558	386	1
406	538	1
531	413	1
414	530	1
535	409	1
353	591	1
357	587	1
565	379	1
561	383	1
615	329	2
616	328	1
611	333	1
340	604	1
294	650	2
625	319	1
628	316	1
630	314	1
309	635	1
307	637	2
267	677	1
262	682	1
277	667	1
278	666	1
274	670	1
703	241	1
701	243	1
716	228	1
219	725	1
834	110	1
852	92	1
67	877	1
887	57	1
55	889	1
50	894	1
9	935	1
5	939	1
2	942	1
6	938	1
937	7	1
916	28	2
35	909	1
908	36	1
42	902	1
47	897	1
840	104	1
832	112	1
817	127	1
129	815	1
816	128	1
812	132	1
800	144	1
799	145	1
778	166	1
762	182	1
207	737	1
747	197	1
752	192	1
441	503	1
506	438	1
505	439	1
421	523	1
488	456	1
489	455	1
491	453	1
494	450	1
490	454	1
445	499	1
715	229	2
496	448	3
798	146	3
168	776	1
275	669	3
289	655	4
321	623	3
49	895	1
281	663	1
556	388	1
664	280	1
391	554	1
832	113	1
219	726	1
578	367	1
585	360	1
940	5	1
785	160	1
460	485	1
395	550	1
924	21	1
942	3	1
524	421	1
425	520	1
653	292	3
33	912	1
559	386	1
540	405	1
407	538	1
532	413	1
414	531	1
410	535	1
358	587	1
564	381	1
616	329	1
614	331	1
598	347	1
339	606	1
655	290	1
628	317	1
630	315	1
313	632	1
675	270	1
684	261	1
682	263	1
669	276	1
278	667	1
273	672	1
275	670	1
705	240	1
702	243	1
248	697	1
254	691	1
717	228	1
716	229	1
236	709	1
737	208	1
220	725	1
835	110	1
101	844	1
853	92	1
864	81	1
68	877	1
889	56	1
51	894	1
943	2	1
939	6	1
938	7	1
937	8	1
916	29	1
909	36	1
905	40	1
898	47	1
840	105	1
118	827	1
816	129	1
817	128	1
814	131	1
153	792	1
800	145	1
799	146	1
778	167	1
779	166	2
766	179	1
763	182	1
203	742	1
748	197	1
561	384	1
440	505	1
506	439	1
517	428	1
490	455	1
494	451	1
576	369	1
392	553	2
611	334	1
218	727	1
721	224	1
668	277	2
342	603	1
795	150	1
489	456	4
354	591	2
612	333	2
902	43	1
794	151	1
624	321	1
943	3	1
586	360	1
585	361	2
857	89	1
477	469	1
722	224	1
445	501	1
784	162	1
444	502	1
143	803	1
541	405	1
540	406	1
532	414	1
408	538	1
411	535	1
355	591	1
564	382	1
565	381	1
576	370	1
615	331	1
625	321	1
323	623	1
340	606	1
655	291	1
630	316	1
632	314	1
313	633	1
309	637	1
684	262	1
258	688	1
670	276	1
273	673	1
274	672	1
705	241	1
706	240	1
703	243	1
697	249	1
254	692	1
717	229	1
714	232	1
236	710	1
237	709	1
737	209	1
221	725	1
101	845	1
852	94	1
854	92	1
69	877	1
889	57	1
887	59	1
934	12	1
937	9	1
2	944	1
939	7	1
938	8	1
916	30	1
911	35	1
905	41	1
842	104	1
118	828	1
834	112	1
806	140	1
817	129	1
131	815	2
814	132	1
153	793	1
800	146	1
774	172	1
785	161	1
167	779	1
769	177	1
766	180	1
204	742	1
749	197	1
441	505	1
490	456	1
491	455	1
447	499	1
440	506	2
819	127	1
780	166	1
884	62	1
598	348	1
647	299	1
558	388	2
864	82	1
669	277	4
494	452	3
518	428	2
796	150	1
922	24	3
682	264	1
313	634	1
834	113	1
587	360	1
586	361	1
326	621	1
635	312	1
655	292	1
499	448	1
256	691	1
425	522	1
785	162	1
667	280	1
86	861	1
653	294	1
3	944	1
508	439	1
561	386	1
540	407	1
541	406	1
409	538	1
585	362	1
356	591	1
565	382	1
564	383	1
616	331	1
614	333	1
600	347	1
290	657	1
628	319	1
630	317	1
633	314	1
315	632	1
677	270	1
684	263	1
258	689	1
670	277	1
669	278	1
274	673	1
275	672	1
706	241	1
701	246	1
250	697	1
715	232	1
237	710	1
840	107	1
101	846	1
853	94	1
855	92	1
866	81	1
870	77	1
50	897	1
934	13	1
935	12	1
938	9	1
942	5	1
2	945	1
939	8	1
921	26	1
911	36	1
905	42	1
842	105	1
835	112	1
816	131	1
815	132	1
153	794	1
155	792	2
786	161	1
781	166	1
441	506	1
519	428	1
517	430	1
491	456	1
494	453	1
796	151	1
856	91	1
580	367	1
493	454	2
943	4	1
869	78	1
527	420	3
668	279	1
171	776	1
68	879	1
545	402	3
188	759	2
797	150	1
800	141	1
320	621	1
702	239	1
731	210	1
80	861	1
421	520	1
19	922	1
454	487	1
29	912	1
292	649	1
386	555	1
535	406	1
540	401	1
532	409	1
411	530	1
410	531	1
356	585	1
559	382	1
558	383	1
612	329	2
294	647	1
291	650	1
625	316	1
628	313	1
309	632	1
274	667	1
275	666	1
701	240	1
249	692	1
250	691	1
232	709	1
236	705	1
219	722	1
221	720	1
834	107	2
96	845	1
101	840	1
94	847	1
864	77	1
67	874	1
69	872	1
2	939	1
6	935	1
7	934	1
911	30	1
905	36	1
901	40	1
47	894	1
127	814	1
126	815	1
143	798	1
812	129	1
155	786	1
144	797	1
145	796	1
769	172	1
774	167	1
751	190	1
189	752	1
762	179	1
182	759	1
204	737	1
749	192	1
557	384	1
503	438	1
510	431	1
418	523	2
462	479	1
488	453	1
490	451	1
491	450	1
335	606	1
867	74	1
685	256	1
420	521	5
342	599	1
52	889	1
932	9	1
159	782	1
114	827	1
68	873	2
141	799	1
414	526	1
294	646	1
33	907	1
780	160	1
335	605	1
808	132	3
399	541	1
535	405	1
409	531	1
532	408	1
410	530	1
355	585	1
353	587	1
561	379	1
558	382	1
383	557	1
381	559	1
565	375	2
611	329	1
612	328	1
609	331	1
340	600	1
290	650	1
317	623	1
625	315	1
307	633	1
305	635	1
670	270	1
267	673	1
263	677	1
258	682	1
273	667	1
274	666	2
697	243	1
249	691	1
248	692	1
703	237	1
218	722	1
220	720	1
110	830	1
96	844	1
94	846	1
81	859	1
84	856	1
66	874	1
68	872	1
51	889	1
16	924	1
927	13	1
5	935	1
2	938	1
6	934	1
911	29	1
35	905	1
835	105	1
118	822	1
112	828	1
126	814	1
800	140	2
143	797	1
129	811	1
812	128	1
153	787	1
155	785	1
144	796	1
146	794	1
161	779	1
774	166	1
763	177	1
203	737	1
748	192	1
510	430	1
519	421	1
489	451	1
490	450	1
491	449	1
580	360	2
867	73	1
42	898	2
668	272	1
229	711	1
418	522	2
751	189	2
67	873	2
413	527	2
817	123	2
235	705	2
80	860	1
762	178	3
864	76	1
308	632	1
188	752	2
87	853	1
326	614	1
805	135	1
349	591	1
528	415	1
529	414	1
476	467	1
907	36	1
477	466	1
340	603	1
457	486	1
940	3	1
936	7	2
837	106	1
386	557	1
538	405	1
535	408	1
532	411	1
581	362	1
358	585	1
356	587	1
565	378	1
564	379	1
561	382	1
614	329	1
615	328	1
612	331	1
339	604	1
628	315	1
630	313	1
270	673	1
682	261	1
667	276	1
670	273	1
669	274	1
702	241	1
703	240	1
697	246	1
254	689	1
715	228	1
714	229	1
237	706	1
218	725	1
221	722	1
96	847	1
101	842	1
84	859	1
866	77	1
66	877	1
69	874	1
887	56	1
927	16	1
9	934	1
5	938	1
937	6	1
8	935	1
35	908	1
42	901	1
902	41	2
118	825	1
816	127	1
817	126	1
800	143	1
129	814	1
128	815	1
812	131	2
132	811	1
799	144	1
798	145	1
797	146	1
782	161	1
167	776	1
766	177	1
763	180	1
751	192	1
559	384	1
440	503	1
510	433	1
505	438	1
420	523	1
488	455	1
490	453	1
489	454	1
583	360	2
792	151	2
205	738	1
530	413	2
836	107	1
421	522	1
853	90	1
174	769	1
311	632	1
162	781	1
428	515	3
661	282	1
666	277	2
578	365	1
521	422	1
649	294	2
441	502	1
494	449	2
292	650	1
918	24	1
922	20	1
137	805	1
596	346	1
519	423	1
424	518	1
321	621	1
335	607	1
924	18	1
325	617	3
836	106	1
535	407	1
541	401	1
411	531	1
410	532	1
355	587	1
357	585	1
564	378	1
559	383	1
561	381	1
614	328	1
611	331	1
609	333	1
648	294	1
623	319	1
625	317	1
628	314	1
307	635	1
270	672	1
267	675	1
258	684	2
666	276	1
669	273	1
275	667	1
701	241	1
702	240	2
250	692	1
254	688	1
714	228	1
232	710	1
236	706	1
237	705	1
220	722	1
835	107	1
832	110	1
96	846	1
84	858	1
69	873	1
68	874	1
55	887	1
927	15	1
937	5	1
7	935	1
8	934	1
916	26	1
902	40	1
901	41	1
118	824	1
112	830	1
127	815	1
816	126	1
143	799	1
128	814	1
131	811	1
155	787	1
144	798	1
145	797	1
146	796	1
161	781	1
166	776	1
190	752	1
763	179	1
762	180	1
558	384	1
510	432	2
489	453	1
491	451	1
494	448	1
686	256	1
305	637	2
421	521	5
503	439	2
420	522	1
53	889	1
320	622	1
733	209	1
309	633	2
834	108	1
300	642	1
446	496	3
162	780	1
883	54	1
608	329	1
518	419	1
763	174	1
651	286	1
692	245	1
5	932	1
786	151	1
532	405	1
530	407	1
531	406	1
414	523	1
356	581	1
559	378	1
558	379	1
382	555	1
609	328	1
331	606	2
333	604	1
321	616	1
614	323	1
339	598	1
290	647	1
314	623	1
309	628	1
307	630	1
305	632	1
667	270	1
670	267	1
262	675	1
697	240	1
246	691	1
249	688	1
248	689	1
228	709	1
232	705	1
701	236	1
221	716	1
220	717	1
830	107	1
110	827	1
92	845	1
81	856	1
84	853	1
870	67	1
50	887	1
16	921	1
922	15	1
924	13	1
2	935	1
911	26	1
908	29	1
909	28	1
35	902	1
36	901	1
40	897	1
832	105	1
112	825	1
126	811	1
140	797	1
143	794	1
806	131	2
155	782	1
144	793	1
145	792	1
161	776	1
747	190	1
749	188	1
384	553	1
505	432	1
506	431	1
519	418	1
517	420	1
488	449	1
490	447	1
730	207	1
489	448	3
68	869	1
411	526	1
21	916	1
748	189	2
399	538	2
375	562	2
19	918	1
111	826	1
504	433	2
139	798	1
392	545	4
549	388	1
260	677	1
280	657	1
463	474	1
230	706	1
245	691	1
209	727	1
455	481	1
258	678	1
815	121	1
762	174	1
866	70	1
320	616	1
774	162	1
607	329	1
760	176	1
445	491	1
892	44	1
231	705	1
531	405	1
530	406	1
535	401	1
413	523	1
581	355	1
558	378	1
557	379	1
383	553	1
381	555	1
375	561	1
615	321	1
313	623	1
666	270	1
669	267	1
261	675	1
263	673	1
248	688	1
254	682	1
717	219	1
221	715	1
220	716	1
96	840	1
835	101	1
842	94	1
92	844	1
855	81	1
84	852	1
859	77	1
870	66	1
874	62	1
59	877	1
921	15	1
924	12	1
927	9	1
2	934	1
908	28	1
35	901	1
42	894	1
889	47	1
832	104	1
112	824	1
140	796	1
155	781	1
144	792	1
769	167	1
188	748	1
747	189	1
177	759	1
433	503	1
505	431	1
506	430	1
488	448	1
489	447	1
353	583	1
93	843	4
470	466	1
685	251	1
143	793	8
712	224	1
545	391	1
504	432	1
565	371	1
501	435	1
152	784	1
626	313	1
548	391	1
246	693	1
326	613	1
621	318	1
159	780	1
730	209	1
807	132	1
320	619	2
354	585	1
386	553	1
399	540	1
532	407	1
401	538	1
409	530	1
408	531	1
358	581	1
561	378	1
557	382	1
558	381	1
565	374	1
375	564	1
611	328	1
323	616	1
339	600	1
291	648	1
623	316	1
625	314	1
309	630	1
307	632	1
669	270	1
267	672	1
262	677	1
273	666	1
248	691	1
250	689	1
229	710	1
703	236	1
702	237	1
219	720	1
832	107	1
94	845	1
92	847	1
81	858	1
84	855	1
67	872	1
66	873	1
69	870	1
877	62	1
50	889	1
924	15	1
927	12	1
5	934	1
2	937	1
911	28	1
909	30	1
42	897	1
41	898	2
835	104	1
834	105	2
112	827	1
812	127	1
140	799	2
128	811	1
153	786	1
145	794	1
146	793	1
161	778	1
190	749	1
751	188	1
762	177	1
759	180	1
197	742	1
747	192	1
384	555	1
506	433	1
418	521	1
519	420	1
488	451	1
489	450	1
490	449	1
491	448	1
440	499	1
333	606	2
256	683	1
668	271	1
359	580	2
426	513	1
290	649	1
143	796	4
655	284	1
457	482	1
280	659	1
463	476	1
627	312	1
578	361	2
453	486	1
592	347	1
817	122	1
22	917	1
3	936	1
168	770	1
484	454	1
20	918	2
592	346	1
578	360	1
494	444	1
831	107	1
712	226	1
260	678	1
815	123	1
301	637	1
504	434	1
556	382	1
325	613	2
829	109	1
78	860	1
531	407	1
532	406	1
408	530	1
576	362	1
353	585	1
357	581	1
559	379	1
383	555	1
381	557	1
564	374	1
609	329	1
615	323	1
347	591	1
340	598	1
291	647	1
315	623	1
625	313	1
305	633	1
261	677	1
263	675	1
697	241	1
246	692	1
249	689	1
250	688	1
254	684	1
228	710	1
229	709	1
232	706	1
702	236	1
237	701	1
218	720	1
221	717	1
110	828	3
96	842	1
94	844	1
92	846	1
84	854	1
66	872	1
68	870	1
51	887	1
16	922	1
909	29	1
908	30	1
36	902	1
40	898	1
41	897	1
834	104	1
127	811	1
812	126	1
140	798	1
806	132	1
153	785	1
144	794	1
145	793	1
146	792	1
766	172	1
190	748	1
179	759	1
506	432	1
505	433	1
510	428	1
517	421	2
462	476	1
488	450	1
489	449	1
490	448	1
832	106	2
200	738	1
729	209	3
763	175	1
272	666	4
875	63	1
749	189	2
290	648	3
668	270	1
169	769	1
300	638	1
693	245	1
279	659	1
851	87	3
256	682	2
909	24	1
272	661	1
587	346	1
812	121	1
515	418	1
393	540	1
907	26	1
603	330	1
570	363	1
669	264	1
292	641	1
597	336	2
320	613	3
479	454	1
579	354	2
532	401	1
519	414	2
410	523	1
576	357	1
555	378	1
374	559	1
375	558	1
604	329	1
600	333	1
612	321	1
614	319	1
616	317	1
305	628	1
666	267	1
261	672	1
670	263	1
258	675	1
276	657	1
655	278	1
692	241	1
684	249	3
705	228	1
701	232	1
236	697	1
208	725	1
714	219	1
715	218	1
832	101	1
81	852	1
77	856	1
866	67	1
864	69	1
56	877	2
59	874	2
921	12	1
924	9	1
927	6	1
905	28	1
35	898	1
36	897	1
828	105	1
118	815	1
140	793	1
155	778	1
787	146	1
766	167	1
751	182	1
549	384	1
494	439	1
505	428	1
430	503	1
580	353	1
583	350	1
806	127	2
770	163	1
192	741	1
513	420	1
889	44	1
290	643	1
790	143	2
364	569	1
42	891	2
881	52	3
800	133	2
436	497	3
432	501	1
601	332	1
783	150	1
798	135	1
870	63	1
578	355	1
256	677	1
260	673	1
820	113	1
869	63	1
700	232	1
799	133	1
596	336	1
586	346	1
857	75	1
326	606	1
849	83	1
801	131	1
635	297	1
668	264	1
918	14	4
431	501	1
313	619	1
504	428	1
803	129	1
531	401	1
519	413	1
409	523	1
411	521	1
576	356	1
379	553	1
549	383	1
374	558	1
375	557	1
604	328	1
611	321	1
609	323	1
585	347	1
616	316	1
615	317	1
309	623	1
669	263	1
670	262	1
655	277	1
275	657	1
691	241	1
692	240	1
243	689	1
684	248	1
250	682	1
703	229	1
714	218	1
822	110	1
92	840	1
855	77	1
866	66	1
864	68	1
870	62	1
59	873	2
55	877	1
16	916	1
927	5	1
924	8	1
35	897	1
828	104	1
827	105	1
118	814	1
806	126	1
140	792	1
800	132	2
153	779	1
787	145	1
786	146	1
766	166	1
190	742	1
752	180	1
207	725	1
441	491	1
494	438	1
479	453	1
476	456	1
683	249	1
686	246	1
902	30	3
825	107	2
671	261	2
32	900	1
307	625	2
723	209	2
435	497	1
518	414	1
782	150	1
599	333	1
729	203	1
718	214	1
729	206	1
762	173	1
454	481	1
812	123	1
785	150	1
184	751	1
469	466	1
410	525	1
409	526	1
273	662	1
671	264	1
528	407	1
549	386	1
530	405	1
414	521	1
557	378	1
382	553	1
374	561	1
604	331	1
323	612	1
616	319	1
307	628	1
305	630	1
263	672	1
262	673	1
258	677	1
278	657	1
692	243	1
246	689	1
229	706	1
703	232	1
716	219	1
717	218	1
221	714	1
220	715	1
828	107	1
834	101	1
81	854	1
858	77	1
69	866	1
873	62	1
922	13	1
927	8	1
909	26	1
905	30	1
41	894	1
830	105	1
118	817	1
143	792	2
153	782	1
763	172	1
774	161	1
769	166	1
747	188	1
441	494	1
432	503	1
505	430	1
517	418	1
479	456	1
462	473	1
445	490	1
606	329	4
806	129	2
686	249	1
515	420	1
154	781	2
110	825	2
565	370	2
624	311	1
654	281	1
152	783	1
599	336	1
921	14	1
277	658	1
614	321	2
547	388	1
805	130	1
290	644	1
603	331	1
613	321	1
275	659	1
605	329	1
109	825	1
515	419	1
126	808	1
413	521	1
411	523	1
581	353	1
576	358	1
555	379	1
381	553	1
564	370	1
375	559	1
328	606	1
611	323	1
587	347	1
615	319	1
625	309	1
667	267	1
261	673	1
262	672	1
277	657	1
691	243	1
246	688	1
684	250	1
706	228	1
705	229	1
702	232	1
237	697	1
725	209	1
715	219	1
716	218	1
220	714	1
110	824	1
840	94	1
842	92	1
81	853	1
68	866	1
872	62	1
57	877	1
921	13	1
922	12	1
927	7	2
908	26	1
905	29	1
36	898	1
40	894	1
887	47	1
830	104	1
118	816	1
822	112	1
140	794	1
806	128	1
153	781	1
155	779	1
762	172	1
752	182	1
197	737	1
742	192	1
440	494	2
428	506	1
431	503	1
479	455	1
489	445	1
685	249	1
635	299	2
343	591	3
580	354	3
108	826	1
513	421	1
396	538	1
535	399	6
760	174	2
107	827	2
168	766	1
653	281	2
626	308	1
152	782	1
784	150	1
356	578	1
464	465	1
611	318	1
909	20	1
426	503	1
669	260	1
849	80	1
114	815	1
806	123	2
372	557	1
686	243	1
326	603	2
684	245	2
547	382	1
354	575	1
399	530	2
406	523	1
408	521	1
410	519	1
576	353	1
370	559	1
374	555	1
600	329	1
598	331	1
323	606	1
294	635	1
612	317	1
615	314	1
614	315	1
313	616	1
263	666	1
262	667	1
274	655	1
688	241	1
240	689	1
254	675	1
701	228	1
697	232	1
237	692	1
720	209	1
219	710	1
220	709	1
822	107	1
101	828	1
835	94	1
84	845	1
852	77	1
873	56	1
872	57	1
870	59	1
55	874	1
916	13	1
924	5	1
927	2	1
922	7	2
921	8	1
901	28	1
35	894	1
887	42	1
889	40	1
825	104	1
824	105	1
118	811	1
817	112	1
786	143	2
800	129	1
798	131	1
797	132	1
153	776	1
785	144	1
762	167	1
763	166	1
752	177	1
747	182	1
749	180	1
204	725	1
207	722	1
737	192	1
441	488	1
491	438	1
490	439	1
479	450	1
476	453	1
456	473	1
440	489	2
898	31	1
867	62	1
170	759	1
683	246	1
292	637	1
649	280	1
801	128	1
730	199	4
775	154	1
594	335	1
69	860	1
760	169	1
428	501	1
494	435	2
728	201	1
774	155	2
256	673	1
779	150	4
54	874	1
100	828	1
592	336	1
306	622	1
567	361	1
70	858	2
321	607	1
806	122	1
865	63	1
523	405	1
521	407	1
519	409	1
517	411	1
549	379	1
370	558	1
375	553	1
600	328	1
581	347	1
291	637	1
609	319	1
612	316	1
611	317	1
614	314	1
615	313	1
305	623	1
262	666	1
258	670	1
278	650	1
655	273	1
688	240	1
236	692	1
237	691	1
720	208	1
219	709	1
218	710	1
832	96	1
101	827	1
834	94	1
81	847	1
84	844	1
69	859	1
866	62	1
872	56	1
55	873	1
51	877	1
916	12	1
922	6	1
921	7	1
902	26	1
898	30	2
887	41	1
824	104	1
816	112	1
785	143	3
799	129	1
800	128	2
797	131	1
796	132	1
782	146	1
762	166	2
749	179	1
751	177	1
748	180	1
203	725	1
440	488	2
490	438	1
489	439	1
510	418	1
479	449	1
473	455	1
358	570	1
515	413	1
781	147	3
729	199	3
594	334	6
441	487	1
476	452	1
152	776	2
682	246	2
667	261	2
494	434	2
869	62	1
152	779	2
585	346	1
393	538	1
613	318	1
511	420	1
299	632	2
106	825	1
526	405	1
532	399	1
530	401	1
517	414	1
408	523	1
410	521	1
576	355	1
553	378	1
549	382	1
561	370	1
374	557	1
600	331	1
598	333	2
340	591	1
612	319	1
615	316	1
614	317	1
616	315	1
670	261	1
669	262	1
258	673	1
655	276	1
274	657	1
691	240	1
243	688	1
682	249	1
254	677	1
703	228	1
702	229	1
722	209	1
221	710	1
824	107	1
835	96	1
101	830	1
84	847	1
854	77	1
864	67	1
874	57	1
872	59	1
922	9	1
924	7	1
905	26	1
902	29	1
901	30	1
889	42	1
827	104	1
800	131	1
153	778	1
155	776	1
787	144	1
786	145	1
785	146	2
172	759	1
189	742	1
179	752	1
749	182	1
751	180	1
440	491	1
441	490	1
428	503	2
510	421	1
476	455	2
685	246	1
294	637	2
700	231	2
275	656	1
799	132	7
596	335	1
838	93	4
916	15	2
444	487	3
273	658	2
721	209	1
907	23	1
115	815	1
581	349	1
434	496	1
251	679	1
526	404	1
399	531	2
407	523	1
517	413	1
409	521	1
411	519	1
549	381	1
375	555	1
609	321	1
339	591	1
611	319	1
614	316	1
616	314	1
615	315	1
307	623	2
305	625	1
669	261	1
263	667	1
258	672	1
273	657	1
275	655	1
689	241	1
684	246	1
682	248	1
702	228	1
701	229	1
722	208	1
221	709	1
220	710	1
834	96	1
84	846	1
853	77	1
864	66	1
874	56	1
873	57	1
924	6	1
922	8	1
901	29	1
902	28	1
36	894	1
889	41	1
825	105	1
118	812	1
787	143	1
799	131	1
798	132	1
786	144	1
785	145	1
769	161	1
763	167	1
188	742	1
751	179	1
748	182	1
441	489	1
491	439	1
510	420	1
479	451	3
440	490	3
580	350	1
32	898	1
867	63	1
374	556	1
780	150	2
528	402	2
256	674	1
55	875	2
921	9	2
360	570	3
583	347	1
666	260	1
168	758	1
906	20	1
320	606	1
114	812	1
99	827	1
65	861	1
321	605	1
425	501	1
460	466	1
613	313	1
354	572	1
427	499	1
802	124	1
593	333	1
540	386	1
521	405	1
519	407	1
517	409	1
564	362	1
598	328	1
339	587	1
294	632	1
291	635	1
609	317	1
612	314	1
611	315	1
650	276	1
648	278	1
249	677	1
254	672	1
697	229	1
237	689	1
717	209	1
221	705	1
220	706	1
816	110	1
96	830	1
101	825	1
832	94	2
834	92	1
81	845	1
84	842	1
68	858	1
864	62	1
870	56	1
911	15	1
5	921	1
924	2	1
29	897	2
898	28	1
822	104	1
112	814	1
800	126	1
786	140	1
129	797	1
798	128	1
794	132	1
782	144	1
145	781	1
167	759	1
189	737	1
747	179	1
749	177	1
204	722	1
494	432	1
488	438	1
506	420	1
476	450	1
473	453	1
852	74	1
760	166	1
579	347	1
388	538	1
67	859	2
150	776	3
505	421	4
127	799	2
355	571	1
922	4	1
504	422	1
853	73	2
902	24	1
592	334	5
578	348	1
356	570	1
389	538	1
424	503	1
249	678	1
702	225	1
115	812	1
806	121	1
143	784	1
804	123	1
541	386	1
406	521	1
408	519	1
410	517	1
565	362	1
549	378	1
370	557	1
598	329	1
321	606	2
323	604	1
340	587	1
294	633	1
290	637	2
611	316	1
612	315	1
614	313	1
270	657	1
666	261	1
258	669	2
277	650	2
684	243	1
250	677	1
254	673	1
236	691	1
218	709	1
221	706	1
817	110	1
835	92	1
81	846	1
69	858	1
68	859	1
870	57	1
55	872	1
50	877	1
911	16	1
922	5	1
6	921	1
901	26	1
29	898	2
897	30	1
887	40	1
822	105	1
112	815	2
800	127	1
787	140	1
129	798	1
799	128	2
131	796	1
774	153	1
782	145	1
146	781	3
766	161	1
190	737	1
748	179	1
207	720	1
494	433	1
489	438	1
488	439	1
506	421	1
479	448	1
476	451	1
374	553	2
103	824	2
206	721	3
281	646	2
113	814	2
747	180	2
171	756	1
592	335	1
731	196	1
290	634	1
578	346	1
801	123	1
321	603	2
292	632	1
19	905	1
17	907	1
623	301	1
490	434	1
444	480	1
386	538	1
519	405	1
517	407	1
401	523	1
510	414	1
541	383	1
375	549	1
333	591	1
339	585	1
630	294	1
291	633	1
609	315	1
611	313	1
309	615	1
267	657	1
258	666	1
648	276	1
277	647	1
274	650	1
684	240	2
249	675	1
254	670	1
232	692	1
236	688	1
715	209	1
716	208	1
219	705	1
218	706	1
703	221	1
110	814	1
96	828	1
830	94	1
832	92	1
84	840	1
77	847	1
66	858	1
69	855	1
68	856	1
50	874	2
16	908	1
909	15	1
911	13	1
2	922	1
8	916	1
26	898	2
894	30	1
877	47	1
118	806	1
112	812	2
127	797	1
798	126	1
143	781	1
128	796	1
131	793	1
132	792	2
155	769	1
145	779	1
146	778	1
172	752	1
763	161	1
747	177	1
182	742	1
204	720	1
540	384	1
491	433	1
494	430	1
506	418	1
503	421	2
476	448	1
473	451	2
851	73	3
207	717	2
668	256	1
606	318	3
694	230	1
817	107	5
35	889	2
394	530	1
51	873	2
428	496	6
612	312	1
664	260	1
198	727	1
774	151	1
68	857	1
259	666	1
335	590	1
504	421	1
3	922	2
804	121	1
5	920	1
614	311	1
427	498	1
596	329	2
519	406	1
517	408	1
370	555	1
321	604	1
340	585	1
290	635	1
319	606	1
609	316	1
611	314	1
612	313	1
309	616	1
655	270	1
648	277	1
278	647	1
275	650	1
684	241	1
682	243	1
248	677	1
250	675	1
697	228	1
236	689	1
237	688	1
716	209	1
717	208	1
219	706	1
220	705	1
110	815	1
101	824	1
81	844	1
67	858	1
66	859	1
69	856	1
866	59	1
55	870	1
51	874	1
16	909	1
9	916	1
28	897	1
36	889	1
799	126	1
140	785	1
143	782	1
128	797	1
131	794	1
132	793	1
144	781	1
146	779	1
759	166	1
188	737	1
748	177	1
203	722	1
541	384	1
505	420	1
476	449	1
129	796	2
851	74	1
852	73	1
369	556	1
818	107	2
817	108	3
249	676	1
258	667	3
353	572	1
127	798	3
428	497	1
461	464	1
545	380	2
85	840	1
494	431	2
355	570	1
179	743	1
336	586	1
393	529	1
454	468	1
455	467	1
419	503	1
801	121	1
763	159	1
762	160	1
799	123	2
441	481	1
488	434	1
95	827	1
462	460	1
504	418	1
730	192	1
399	523	1
517	405	1
401	521	1
358	564	1
357	565	1
540	382	1
541	381	1
331	591	1
294	628	1
316	606	1
609	313	1
307	615	1
655	267	1
274	648	1
275	647	1
682	240	1
249	673	1
250	672	1
714	208	1
703	219	1
221	701	1
702	220	1
815	107	1
812	110	1
828	94	1
92	830	1
77	845	1
66	856	1
69	853	1
866	56	1
50	872	1
909	13	1
6	916	1
28	894	1
35	887	1
817	105	1
126	796	1
140	782	1
143	779	1
129	793	1
128	794	1
153	769	1
144	778	1
146	776	1
742	180	1
715	207	1
197	725	1
384	538	1
490	432	1
489	433	1
491	431	1
473	449	1
369	553	1
474	448	3
324	598	1
869	53	1
64	858	2
411	511	1
775	147	3
494	428	4
171	751	1
625	297	1
290	632	4
62	860	1
760	162	1
855	67	2
68	854	2
535	387	1
835	87	1
800	123	1
336	587	1
239	684	1
143	780	1
174	749	1
763	160	1
320	603	2
399	524	1
272	651	1
355	568	1
517	406	1
510	413	1
561	362	1
541	382	1
540	383	1
370	553	1
549	374	1
323	600	1
576	347	1
291	632	1
290	633	1
604	319	1
317	606	1
609	314	1
614	309	1
307	616	1
276	647	1
273	650	1
682	241	1
246	677	1
248	675	1
250	673	1
254	669	1
232	691	1
714	209	1
715	208	1
218	705	1
702	221	1
220	703	1
816	107	1
96	827	1
822	101	1
81	842	1
77	846	1
67	856	1
69	854	1
68	855	1
866	57	1
864	59	1
50	873	1
51	872	1
908	15	1
911	12	1
2	921	1
7	916	1
26	897	1
29	894	1
887	36	1
112	811	1
126	797	1
129	794	1
131	792	1
144	779	1
145	778	1
751	172	1
762	161	1
207	716	1
203	720	1
491	432	1
490	433	1
505	418	1
503	420	1
473	450	1
127	796	2
324	599	1
358	565	2
275	648	2
201	722	1
103	820	1
3	917	1
272	648	1
655	265	1
141	779	1
906	14	1
260	660	1
806	114	1
760	160	1
426	494	2
518	402	1
421	499	1
770	150	1
136	784	1
857	63	1
221	699	1
519	401	1
414	506	1
410	510	1
558	362	1
565	355	1
356	564	1
541	379	1
382	538	1
587	333	1
339	581	1
290	630	1
604	316	1
314	606	1
611	309	2
305	615	1
650	270	1
263	657	1
273	647	1
677	243	1
248	672	1
670	250	1
254	666	1
692	228	1
229	691	1
232	688	1
684	236	1
701	219	1
702	218	1
96	824	1
828	92	1
853	67	1
854	66	1
68	852	1
858	62	1
864	56	1
50	870	1
905	15	1
908	12	1
911	9	1
26	894	1
873	47	1
816	104	1
815	105	1
127	793	1
126	794	1
128	792	1
144	776	1
774	146	1
748	172	1
161	759	1
204	716	1
717	203	1
479	441	1
488	432	1
489	431	1
490	430	1
283	637	1
392	528	3
686	234	1
453	467	1
171	749	1
399	521	3
367	553	1
329	591	2
497	423	1
87	833	2
785	135	1
256	664	1
712	209	1
336	585	1
592	329	1
603	318	1
806	115	1
762	159	1
747	174	1
3	918	2
500	421	1
22	899	1
136	785	1
501	420	1
729	192	1
535	386	1
411	510	1
559	362	1
357	564	1
356	565	1
383	538	2
381	540	1
321	600	1
323	598	1
340	581	1
291	630	1
317	604	1
315	606	1
309	612	1
307	614	1
305	616	1
273	648	1
274	647	1
246	675	1
249	672	1
248	673	1
254	667	1
692	229	1
232	689	1
237	684	1
702	219	1
703	218	1
220	701	1
814	107	1
110	811	1
96	825	1
94	827	1
81	840	1
77	844	1
854	67	1
855	66	1
69	852	1
68	853	1
859	62	1
864	57	1
866	55	1
51	870	1
16	905	1
908	13	1
909	12	1
5	916	1
874	47	1
817	104	1
816	105	1
127	794	1
140	781	1
143	778	1
128	793	1
155	766	1
145	776	1
749	172	1
179	742	1
204	717	1
207	714	1
489	432	1
488	433	1
431	490	1
491	430	1
503	418	1
473	448	1
129	792	3
650	271	1
260	661	1
869	52	2
455	466	1
530	391	1
126	795	1
369	552	1
440	481	1
272	649	4
233	688	1
707	214	1
227	691	1
20	898	1
529	389	1
463	455	1
87	831	1
424	494	1
258	660	1
678	240	1
744	174	1
184	734	1
907	11	2
100	818	2
398	520	1
222	696	1
493	425	1
790	128	1
532	386	1
519	399	1
517	401	1
505	413	1
510	408	1
565	353	1
357	561	1
540	378	1
535	383	1
587	331	1
585	333	1
290	628	1
314	604	1
609	309	1
611	307	1
648	270	1
261	657	1
677	241	1
675	243	1
246	672	1
669	249	3
670	248	1
229	689	1
236	682	1
709	209	1
208	710	1
221	697	1
107	811	1
822	96	1
101	817	1
94	824	1
834	84	1
66	852	1
856	62	1
859	59	1
16	902	1
905	13	1
909	9	1
2	916	1
911	7	1
889	29	1
41	877	1
814	104	1
118	800	1
806	112	2
126	792	1
140	778	1
787	131	1
786	132	1
774	144	1
751	167	1
752	166	1
204	714	1
715	203	1
428	490	1
488	430	1
462	456	1
583	335	2
73	845	1
687	231	5
479	439	3
730	188	1
275	643	2
584	334	1
903	15	1
655	263	2
712	206	3
589	329	4
23	895	1
763	155	3
348	570	1
192	727	1
348	571	1
687	232	1
700	219	1
393	526	1
760	159	1
320	599	1
590	329	1
508	411	1
425	494	3
239	680	1
528	391	2
263	656	1
506	413	1
414	505	1
510	409	1
557	362	1
564	355	1
358	561	1
541	378	1
540	379	1
381	538	1
549	370	1
328	591	1
598	321	1
625	294	1
291	628	1
600	319	1
315	604	1
307	612	1
305	614	1
262	657	1
246	673	1
670	249	1
669	250	1
228	691	1
237	682	1
209	710	1
701	218	1
812	107	1
94	825	2
92	827	1
835	84	1
842	77	1
852	67	1
853	66	1
864	55	1
911	8	1
889	30	1
42	877	1
872	47	1
815	104	2
814	105	1
126	793	1
140	779	2
143	776	1
787	132	1
153	766	1
774	145	1
747	172	1
752	167	1
177	742	1
737	182	1
716	203	1
197	722	1
535	384	1
440	479	1
428	491	1
488	431	1
489	430	1
74	845	1
712	207	1
313	606	2
171	748	1
127	792	3
744	175	1
204	715	2
168	751	1
882	37	1
806	113	3
398	521	1
454	465	1
853	63	1
626	290	1
348	568	1
651	265	1
59	857	1
115	801	1
784	132	1
864	52	1
363	553	1
790	126	1
530	386	1
517	399	2
510	406	1
413	503	1
411	505	1
410	506	1
358	558	1
357	559	1
538	378	1
535	381	1
375	541	1
587	329	2
585	331	1
576	340	1
625	291	1
600	316	1
307	609	1
305	611	1
655	261	1
675	241	1
243	673	1
670	246	1
667	249	2
250	666	1
228	688	1
684	232	1
697	219	1
806	110	1
101	815	1
822	94	1
92	824	1
835	81	1
84	832	1
69	847	1
854	62	1
859	57	1
50	866	1
901	15	1
911	5	1
909	7	1
908	8	1
887	29	1
42	874	2
812	104	2
811	105	1
140	776	2
787	129	1
785	131	2
763	153	1
749	167	1
179	737	1
207	709	1
532	384	1
440	476	1
488	428	2
583	333	1
272	644	1
549	367	1
117	799	2
903	13	1
189	727	1
766	150	2
108	808	2
118	798	2
728	188	1
794	122	1
561	355	2
781	135	1
825	91	1
652	265	1
141	776	1
494	423	1
239	678	1
760	157	1
485	432	1
311	606	1
904	13	1
531	386	1
510	407	1
414	503	1
411	506	1
555	362	1
564	353	1
358	559	1
379	538	1
535	382	1
294	623	1
598	319	1
600	317	1
313	604	1
305	612	1
647	270	1
650	267	1
655	262	2
677	240	1
669	248	1
250	667	1
228	689	1
229	688	1
709	208	1
220	697	1
101	816	1
92	825	1
77	840	1
855	62	1
59	858	1
51	866	1
16	901	1
902	15	1
905	12	1
908	9	1
911	6	1
909	8	1
889	28	1
887	30	1
40	877	1
870	47	1
812	105	1
118	799	1
774	143	3
786	131	1
785	132	1
762	155	1
751	166	1
737	180	1
207	710	1
714	203	1
720	197	1
725	192	1
441	476	1
479	438	1
462	455	1
668	249	1
729	188	1
489	428	5
326	591	1
396	521	1
161	756	2
251	666	2
42	875	1
565	352	1
73	844	1
583	334	2
20	897	1
123	794	1
356	561	2
260	657	1
360	554	1
762	152	1
648	266	1
162	752	1
583	331	1
565	349	1
806	108	2
307	607	1
207	707	1
611	303	1
669	245	1
409	505	1
408	506	1
355	559	1
353	561	1
357	557	1
535	379	1
532	382	1
531	383	1
374	540	1
585	329	3
581	333	1
323	591	1
291	623	1
598	316	1
600	314	1
305	609	1
267	647	1
277	637	1
673	241	1
666	248	1
682	232	1
237	677	1
706	208	1
822	92	1
84	830	1
67	847	1
69	845	1
68	846	1
858	56	1
855	59	1
55	859	1
864	50	1
16	898	1
901	13	1
902	12	1
905	9	1
909	5	1
908	6	1
874	40	1
118	796	1
787	127	1
774	140	1
785	129	1
786	128	1
155	759	1
769	145	1
172	742	1
747	167	1
748	166	1
189	725	1
737	177	1
204	710	1
717	197	1
722	192	1
530	384	1
441	473	1
476	438	1
494	420	1
851	63	1
852	62	2
668	246	1
512	402	1
580	334	1
411	503	2
836	78	1
705	209	5
873	41	2
671	243	2
171	743	1
578	336	2
782	132	3
42	872	2
356	558	2
169	745	1
731	183	1
670	245	1
20	895	1
586	329	1
526	389	1
723	192	1
850	65	1
801	114	1
343	572	1
312	603	2
510	405	1
409	506	1
410	505	1
362	553	1
358	557	1
357	558	1
356	559	1
532	383	1
374	541	1
375	540	1
587	328	1
576	339	1
625	290	1
598	317	1
600	315	1
309	606	1
648	267	1
258	657	1
278	637	1
675	240	1
243	672	1
669	246	1
666	249	1
248	667	1
706	209	2
218	697	1
101	814	1
834	81	1
69	846	1
68	847	1
853	62	1
859	56	1
858	57	1
59	856	1
864	51	1
902	13	1
909	6	1
908	7	1
889	26	1
887	28	1
42	873	2
874	41	1
104	811	1
118	797	1
786	129	2
787	128	1
762	153	1
769	146	1
748	167	1
749	166	2
190	725	1
531	384	2
476	439	1
494	421	2
462	453	1
580	335	1
89	826	1
178	737	1
808	107	1
852	63	2
565	350	1
712	203	1
463	452	2
414	501	1
843	72	1
186	729	1
635	280	1
785	130	1
780	135	1
113	802	1
909	3	1
881	31	1
655	257	1
133	779	1
529	383	1
393	519	1
702	210	1
762	150	2
908	4	1
340	572	2
307	605	1
907	5	2
898	14	3
770	142	1
189	723	1
505	407	1
506	406	1
355	557	1
353	559	1
357	555	1
530	382	1
531	381	1
374	538	2
581	331	1
321	591	1
565	347	1
262	650	1
277	635	1
275	637	1
240	672	1
666	246	1
684	228	1
237	675	1
703	209	1
221	691	1
220	692	1
816	96	1
101	811	1
84	828	1
835	77	1
67	845	1
66	846	1
68	844	1
856	56	1
855	57	1
897	15	1
905	7	1
35	877	1
870	42	2
872	40	1
118	794	1
800	112	1
785	127	1
786	126	1
143	769	1
131	781	1
153	759	1
766	146	1
751	161	1
190	722	1
207	705	1
203	709	1
715	197	1
720	192	1
479	433	1
473	439	1
494	418	1
491	421	1
462	450	1
583	329	1
409	503	3
667	245	2
39	873	2
718	194	1
206	706	1
686	226	1
117	795	1
432	480	1
598	314	3
669	243	3
681	231	2
853	59	2
356	556	1
494	419	1
370	543	1
801	112	1
763	150	1
432	481	1
460	453	1
653	260	2
19	894	1
387	526	1
506	407	1
408	505	1
410	503	1
358	555	1
356	557	1
535	378	1
531	382	1
530	383	1
532	381	1
375	538	3
585	328	1
290	623	1
598	315	1
313	600	1
309	604	1
307	606	1
263	650	1
258	655	1
276	637	1
278	635	1
672	241	1
673	240	1
670	243	1
667	246	1
684	229	1
236	677	1
705	208	1
221	692	1
806	107	2
817	96	1
832	81	1
67	846	1
66	847	1
69	844	1
68	845	1
57	856	1
854	59	1
55	858	1
16	897	1
898	15	1
901	12	1
908	5	1
911	2	1
905	8	1
887	26	1
36	877	1
873	40	1
872	41	1
866	47	1
786	127	1
787	126	1
785	128	1
782	131	1
781	132	2
769	144	1
752	161	1
747	166	1
188	725	1
204	709	1
203	710	1
716	197	1
440	473	1
462	451	1
580	333	2
851	62	1
207	706	3
277	636	1
101	812	2
869	44	1
360	553	1
87	826	1
118	795	1
171	742	1
548	365	1
649	264	1
355	558	2
256	657	1
770	143	3
428	485	1
373	538	1
580	331	1
653	258	1
50	861	1
907	4	1
780	131	1
428	483	1
201	710	1
666	245	1
321	590	1
440	471	1
85	826	1
206	705	2
326	585	1
518	393	1
526	385	1
684	227	2
506	405	1
505	406	1
510	401	1
408	503	1
549	362	1
353	558	1
356	555	1
532	379	1
530	381	1
370	541	1
564	347	1
598	313	1
307	604	1
650	261	1
648	263	1
276	635	1
278	633	1
274	637	2
254	657	1
682	229	1
236	675	1
702	209	1
703	208	1
219	692	1
220	691	1
96	815	1
817	94	1
81	830	1
84	827	1
834	77	1
67	844	1
66	845	1
69	842	1
855	56	1
854	57	1
852	59	1
55	856	1
898	13	1
902	9	1
909	2	1
905	6	1
870	41	1
806	105	1
118	793	1
112	799	1
785	126	1
782	129	1
779	132	2
766	145	1
189	722	1
714	197	1
479	432	1
473	438	1
490	421	2
491	420	1
462	449	1
456	455	1
305	606	2
358	553	3
311	600	1
289	622	6
864	47	2
668	243	2
424	487	1
476	435	1
414	497	1
599	312	1
578	333	1
670	241	2
592	319	1
355	556	1
781	130	1
522	389	1
803	107	1
760	150	1
666	244	1
717	193	1
290	620	1
505	405	1
503	407	1
355	555	1
353	557	1
357	553	1
532	378	1
531	379	1
370	540	1
535	375	1
581	329	1
323	587	1
294	616	1
319	591	1
263	647	1
262	648	1
277	633	1
278	632	1
273	637	1
275	635	1
669	241	1
670	240	1
667	243	1
682	228	1
237	673	1
701	209	1
702	208	1
219	691	1
218	692	1
221	689	1
800	110	2
96	814	1
816	94	1
66	844	1
68	842	1
854	56	1
853	57	1
855	55	1
16	894	1
13	897	1
12	898	1
9	901	1
5	905	1
2	908	1
8	902	1
36	874	2
870	40	1
806	104	2
118	792	1
112	798	1
129	781	1
131	779	1
778	132	1
766	144	1
749	161	1
190	720	1
204	706	1
703	207	1
479	431	1
489	421	1
490	420	1
462	448	1
759	151	1
508	402	1
51	859	2
338	572	1
782	128	4
592	318	1
730	180	2
33	877	1
799	111	1
518	392	1
838	72	1
188	722	2
851	59	1
461	449	1
780	130	1
518	391	1
785	124	1
133	776	1
326	583	1
249	660	1
749	160	1
477	432	1
895	14	2
199	710	1
235	674	1
502	407	1
684	225	2
428	481	3
427	482	1
386	523	1
510	399	1
503	406	1
356	553	1
531	378	1
530	379	1
535	374	1
581	328	1
576	333	1
615	294	1
309	600	1
305	604	1
648	261	1
262	647	1
276	633	1
277	632	1
274	635	1
669	240	2
254	655	1
232	677	1
236	673	1
237	672	1
701	208	1
218	691	1
221	688	1
220	689	1
799	110	4
815	94	1
817	92	1
81	828	1
84	825	1
832	77	1
67	842	1
69	840	1
847	62	1
853	56	1
852	57	1
55	854	1
50	859	1
51	858	1
894	15	1
12	897	1
7	902	1
8	901	1
35	874	1
112	797	1
782	127	1
140	769	1
766	143	1
128	781	1
131	778	1
763	146	1
172	737	1
748	161	1
167	742	1
189	720	1
204	705	1
702	207	1
203	706	1
717	192	1
476	433	1
479	430	2
491	418	1
488	421	2
489	420	1
456	453	1
580	329	1
867	42	1
272	637	2
370	539	2
36	873	4
371	538	1
521	388	1
625	284	1
820	89	1
666	243	3
20	889	2
548	361	1
383	526	2
444	465	2
561	348	1
444	464	2
548	360	1
80	828	1
519	389	1
239	669	1
785	123	1
749	159	1
517	391	1
301	607	1
524	384	1
474	434	1
803	105	1
503	405	1
355	553	1
353	555	1
530	378	1
370	538	1
321	587	2
323	585	1
561	347	1
614	294	1
317	591	1
261	647	1
258	650	1
276	632	1
630	278	1
273	635	1
275	633	1
667	241	1
236	672	1
219	689	1
220	688	1
110	798	1
96	812	1
814	94	1
816	92	1
81	827	1
84	824	1
66	842	1
68	840	1
846	62	1
852	56	1
55	853	1
50	858	1
6	902	1
7	901	1
35	873	1
36	872	1
866	42	1
112	796	1
127	781	2
782	126	1
129	779	1
763	145	1
762	146	1
747	161	1
742	166	1
188	720	1
207	701	1
716	192	1
476	432	1
490	418	1
488	420	1
455	453	1
63	845	1
132	776	3
359	549	1
249	659	2
19	889	1
592	316	1
168	740	1
494	414	3
152	756	1
835	73	1
203	705	2
578	329	1
463	444	1
455	452	1
426	481	1
370	537	1
33	874	1
747	160	1
784	123	1
334	573	1
698	209	1
267	640	1
785	122	1
594	313	1
221	686	1
386	521	1
506	401	1
494	413	1
358	549	1
532	375	1
576	331	1
291	616	1
316	591	1
309	598	1
307	600	1
270	637	1
630	277	1
274	633	1
666	241	1
667	240	1
250	657	1
232	675	1
670	237	1
219	688	1
218	689	1
800	107	1
96	811	1
806	101	1
92	815	1
77	830	1
67	840	1
55	852	1
51	856	1
13	894	1
9	898	1
5	902	1
2	905	1
6	901	1
877	30	1
35	872	1
866	41	1
129	778	1
128	779	2
131	776	1
155	752	1
763	144	1
762	145	1
717	190	1
182	725	1
703	204	1
197	710	1
715	192	1
384	523	1
479	428	2
476	431	1
489	418	1
456	451	1
62	845	2
292	615	1
275	632	2
320	587	1
256	651	1
110	797	2
126	781	2
301	606	1
772	135	1
820	87	1
256	650	1
265	641	1
687	219	1
744	162	1
326	580	1
785	121	1
747	159	1
113	793	1
605	301	1
505	401	1
353	553	1
357	549	1
383	523	1
532	374	1
321	585	1
559	347	1
612	294	1
291	615	1
290	616	1
587	319	1
258	648	1
630	276	1
278	628	1
273	633	1
274	632	1
666	240	1
249	657	1
677	229	1
670	236	1
669	237	1
697	209	1
218	688	1
799	107	1
110	796	1
812	94	1
92	814	1
81	825	1
84	822	1
66	840	1
62	844	1
59	847	1
50	856	1
51	855	1
12	894	1
9	897	1
5	901	1
8	898	1
870	36	1
866	40	1
859	47	1
112	794	1
127	779	1
766	140	1
763	143	2
128	778	1
774	132	2
155	751	1
762	144	1
190	716	1
717	189	2
702	204	1
703	203	1
197	709	1
714	192	1
473	433	1
476	430	1
488	418	2
456	450	1
455	451	1
315	591	2
375	531	2
322	584	1
712	194	1
603	303	1
29	877	4
864	42	2
126	780	1
756	150	1
411	495	4
558	348	1
485	421	1
773	132	1
504	401	1
178	727	1
322	583	1
152	753	2
367	538	1
868	37	1
117	788	1
424	481	1
801	104	1
731	174	1
782	123	1
477	428	1
781	124	2
231	674	1
326	579	1
519	386	1
399	506	1
414	491	1
411	494	2
382	523	2
535	370	1
374	531	1
375	530	2
576	329	1
558	347	1
565	340	1
611	294	1
291	614	1
290	615	1
314	591	1
307	598	1
305	600	1
635	270	1
258	647	1
277	628	1
273	632	1
275	630	1
248	657	1
655	250	1
677	228	1
232	673	1
669	236	1
697	208	1
221	684	1
94	811	1
81	824	1
828	77	1
59	846	1
50	855	1
51	854	1
16	889	1
7	898	2
8	897	1
877	28	1
35	870	1
864	41	1
800	105	1
118	787	1
112	793	1
127	778	1
126	779	1
129	776	1
774	131	1
153	752	1
146	759	1
715	190	1
717	188	1
716	189	1
725	180	1
204	701	1
702	203	1
384	521	1
473	432	1
456	449	1
455	450	1
327	578	1
858	47	2
843	62	1
256	649	4
881	24	5
110	795	1
798	107	2
171	734	1
540	365	1
762	143	3
356	549	2
485	420	1
103	802	1
366	539	1
177	727	1
677	227	1
583	321	1
744	160	1
772	132	1
781	123	1
525	379	1
831	73	1
78	826	1
875	29	1
427	477	1
315	589	2
221	683	1
399	505	1
503	401	1
491	413	1
414	490	1
410	494	1
383	521	1
381	523	2
374	530	1
576	328	1
581	323	1
557	347	1
565	339	1
564	340	1
290	614	1
585	319	1
587	317	1
313	591	1
267	637	1
628	276	1
274	630	1
254	650	1
229	675	1
232	672	1
237	667	1
220	684	1
797	107	1
110	794	1
812	92	1
77	827	1
835	69	1
842	62	1
57	847	1
59	845	1
50	854	1
51	853	1
889	15	1
2	902	1
6	898	1
7	897	1
874	30	1
864	40	1
800	104	1
799	105	1
118	786	1
112	792	1
126	778	1
128	776	2
153	751	1
155	749	1
145	759	1
737	167	1
714	190	1
716	188	1
715	189	1
179	725	1
722	182	1
207	697	1
701	203	1
431	473	1
456	448	1
455	449	1
453	451	1
68	836	1
655	249	2
798	106	1
695	209	1
476	428	3
705	199	3
814	90	1
87	817	4
326	578	1
624	280	1
549	355	2
556	348	1
230	673	1
661	242	1
753	150	1
374	529	1
320	583	1
678	225	1
780	123	1
760	143	1
744	159	1
184	719	1
137	766	1
100	803	1
820	83	1
185	718	2
476	427	1
95	808	2
517	386	1
490	413	1
489	414	1
494	409	1
382	521	1
564	339	1
609	294	1
291	612	1
587	316	1
305	598	1
633	270	1
625	278	1
273	630	1
275	628	1
246	657	1
655	248	1
228	675	1
236	667	1
237	666	1
684	219	1
221	682	1
796	107	1
110	793	1
92	811	1
822	81	1
834	69	1
68	835	1
56	847	1
57	846	1
59	844	1
50	853	1
51	852	1
16	887	1
9	894	1
5	898	1
2	901	1
6	897	1
26	877	1
874	29	1
873	30	1
856	47	1
799	104	1
798	105	1
118	785	1
127	776	1
763	140	1
774	129	1
155	748	1
144	759	1
161	742	1
715	188	1
714	189	1
197	706	1
519	384	1
462	441	1
473	430	1
455	448	1
453	450	1
358	545	4
332	571	2
738	165	1
737	166	2
549	354	4
851	52	4
381	522	4
700	203	1
864	39	1
541	362	3
883	20	2
504	399	2
805	98	1
356	547	1
770	132	1
99	803	1
373	529	1
446	456	1
476	426	1
260	642	1
653	249	1
399	503	1
489	413	1
414	488	1
408	494	1
411	491	1
540	362	1
549	353	1
379	523	1
519	383	2
381	521	1
581	321	1
347	555	1
611	291	1
290	612	1
585	317	1
315	587	1
635	267	1
625	277	1
274	628	1
254	648	1
229	673	1
670	232	1
236	666	1
684	218	1
220	682	1
110	792	1
806	96	1
77	825	1
835	67	1
834	68	1
840	62	1
56	846	1
57	845	1
55	847	1
50	852	1
887	15	1
889	13	1
5	897	1
8	894	1
873	29	1
874	28	1
872	30	1
866	36	1
855	47	1
798	104	1
797	105	1
762	140	1
774	128	1
153	749	1
747	155	1
714	188	1
177	725	1
720	182	1
722	180	1
705	197	1
192	710	1
440	462	1
453	449	1
675	227	2
760	142	1
143	759	3
123	779	2
535	367	1
693	209	2
160	742	1
474	428	6
603	299	2
632	270	2
126	776	2
420	482	1
504	398	1
701	201	1
796	106	1
583	319	1
547	355	1
772	130	1
3	899	1
532	370	2
4	897	1
580	321	1
780	121	1
432	469	1
418	483	1
881	20	1
326	575	1
494	407	1
488	413	1
411	490	1
410	491	1
523	378	1
519	382	1
340	561	1
611	290	1
585	316	1
587	314	1
625	276	1
278	623	1
273	628	1
655	246	1
254	647	1
228	673	1
229	672	1
669	232	1
692	209	1
682	219	1
794	107	3
101	800	1
84	817	2
77	824	1
834	67	1
835	66	1
69	832	1
56	845	1
57	844	1
842	59	1
55	846	1
889	12	1
7	894	1
872	29	1
873	28	1
35	866	1
859	42	1
854	47	1
797	104	1
796	105	1
774	127	1
769	132	1
153	748	1
179	722	1
204	697	1
709	192	1
517	384	2
462	439	1
428	473	1
453	448	1
451	450	1
447	454	1
583	318	2
812	89	1
598	303	1
395	506	1
375	526	1
531	370	8
379	522	2
143	758	2
19	882	2
572	329	2
540	361	1
766	135	1
671	230	1
81	819	1
117	783	1
100	800	1
374	526	1
424	476	1
580	320	1
258	642	1
660	240	1
115	785	1
779	121	1
881	19	1
239	661	1
419	481	2
221	679	1
494	406	1
409	491	1
411	489	1
410	490	1
362	538	1
521	379	1
517	383	1
519	381	1
347	553	1
339	561	1
609	291	1
581	319	1
585	315	1
313	587	1
309	591	1
630	270	1
267	633	1
263	637	1
277	623	1
275	625	1
657	243	1
250	650	1
228	672	1
691	209	3
692	208	1
682	218	1
107	793	1
101	799	1
806	94	1
84	816	1
834	66	1
68	832	1
56	844	1
55	845	1
887	13	1
2	898	1
6	894	1
874	26	2
872	28	1
870	30	1
864	36	1
42	858	1
853	47	1
796	104	1
118	782	1
774	126	1
769	131	1
747	153	1
190	710	1
720	180	1
203	697	1
703	197	1
462	438	1
479	421	1
451	449	1
170	730	1
294	606	2
54	846	1
825	75	2
859	41	2
370	530	2
9	891	1
175	725	1
562	338	1
399	501	1
508	392	3
599	301	1
227	673	1
836	63	1
100	799	1
123	776	1
373	526	1
361	538	1
444	455	1
305	594	1
239	660	1
50	849	1
114	785	1
749	150	1
312	587	1
342	557	1
824	75	1
706	193	1
250	649	1
566	333	1
619	280	1
508	391	2
263	636	1
494	405	1
409	490	1
408	491	1
411	488	1
410	489	1
358	541	1
521	378	1
517	382	1
576	323	1
340	559	1
290	609	1
585	314	1
267	632	1
262	637	1
276	623	1
274	625	1
650	249	1
670	229	1
667	232	1
208	691	1
107	792	2
101	798	1
84	815	1
822	77	1
832	67	1
69	830	1
842	57	1
59	840	1
55	844	1
887	12	1
5	894	1
873	26	2
870	29	1
864	35	1
859	40	1
858	41	1
852	47	1
794	105	1
118	781	1
787	112	1
140	759	1
190	709	1
189	710	1
720	179	1
722	177	1
717	182	1
207	692	1
702	197	1
479	420	1
451	448	1
450	449	1
445	454	1
32	867	1
668	231	1
739	160	2
143	756	2
206	693	6
418	481	3
866	33	1
338	561	1
729	170	3
1	898	1
308	591	1
2	897	2
578	321	1
518	380	1
360	538	1
83	815	1
432	466	1
549	349	1
277	621	1
479	419	1
251	647	1
326	572	2
491	407	1
409	489	1
408	490	1
410	488	1
358	540	1
357	541	1
519	379	1
517	381	1
375	523	1
339	559	1
340	558	1
294	604	1
581	317	1
313	585	1
307	591	1
628	270	1
261	637	1
263	635	2
625	273	1
275	623	1
657	241	1
655	243	1
248	650	1
250	648	1
670	228	1
669	229	1
666	232	1
209	689	1
221	677	1
101	797	1
806	92	1
817	81	1
84	814	1
832	66	1
68	830	1
842	56	1
51	847	1
889	9	1
872	26	1
870	28	1
42	856	1
858	40	1
794	104	1
793	105	1
786	112	1
769	129	1
752	146	1
737	161	1
188	710	1
189	709	1
716	182	1
207	691	1
701	197	1
706	192	1
450	448	1
867	31	1
580	318	3
292	606	1
766	132	2
715	183	1
599	299	1
171	727	1
39	859	1
444	454	4
565	333	2
394	504	1
463	435	2
113	785	5
670	227	1
883	14	1
23	874	1
36	861	1
747	150	1
428	469	1
279	618	1
307	590	1
425	472	1
256	641	1
579	318	2
68	829	1
656	241	1
20	877	1
490	407	1
491	406	1
409	488	1
408	489	1
535	362	1
357	540	1
356	541	1
519	378	1
374	523	1
564	333	1
576	321	1
339	558	1
291	606	1
581	316	1
630	267	1
262	635	1
657	240	1
648	249	1
250	647	1
669	228	1
209	688	1
208	689	1
220	677	1
787	110	1
101	796	1
81	816	1
67	830	1
69	828	1
835	62	1
840	57	1
55	842	1
50	847	1
51	846	1
889	8	1
855	42	1
856	41	1
793	104	1
792	105	2
118	779	1
785	112	2
769	128	1
766	131	1
155	742	1
145	752	1
751	146	1
172	725	1
188	709	1
720	177	1
715	182	1
717	180	1
705	192	1
441	456	1
479	418	1
476	421	1
449	448	1
506	391	1
5	892	1
458	439	2
22	875	1
274	623	3
865	32	1
340	557	2
770	127	2
494	403	1
[truncated: 11,199,787 more chars]
