# Supplementary material for: Hybrid self-optimized clustering model based on citation links and textual features to detect research topics
Source: PLoS One. 2017 Oct 27;12(10):e0187164. doi: 10.1371/journal.pone.0187164 (PMC5659815; doi:10.1371/journal.pone.0187164)
Supplement: S6 Data — This zip file includes four text files, they are: 1) the citation number (CN) and reference number (RN) of all 7308 papers; 2) papers bibliographic coupling network; 3) papers co-citation network; 4) the terms extracted from the titles and abstracts of papers. (ZIP) [file pone.0187164.s006.zip › S6_Data/3) Papers co-citation network.txt]

d_i	d_j	times_cocited
3	376	1
3	358	1
3	360	1
3	565	1
3	696	1
3	668	1
3	853	1
3	832	1
3	918	2
3	1244	1
3	1259	1
3	1343	1
3	1444	1
3	1451	1
3	1831	1
3	1821	1
3	2036	1
3	1971	1
3	1973	1
3	1978	1
3	1960	1
3	2311	1
3	2362	1
3	2780	1
3	2754	1
3	2764	1
3	2601	1
3	2656	1
3	2627	1
3	3025	1
3	2849	1
3	3238	1
3	3163	2
3	3099	1
3	3521	1
3	3580	1
3	3469	1
3	3407	1
3	3417	1
3	3427	1
3	4000	2
3	3984	1
3	3956	1
3	4442	1
3	4337	1
3	4301	1
3	4967	1
3	5012	1
3	4655	1
3	4688	1
3	4681	1
3	4832	1
3	5485	1
3	5478	1
3	5458	1
3	5323	1
3	5962	1
3	6054	1
3	5700	1
3	5657	1
3	5662	1
3	5652	1
3	6591	1
3	6638	1
3	6315	1
3	6319	1
3	6317	1
3	6157	1
3	6265	1
3	6986	1
3	7026	1
3	7029	1
3	7017	1
3	6793	1
3	6856	1
3	6875	1
3	6879	1
3	6760	1
3	6758	1
4	45	1
4	87	3
4	139	1
4	179	1
4	210	1
4	349	1
4	375	1
4	454	1
4	493	1
4	536	1
4	596	1
4	603	1
4	678	1
4	668	1
4	711	1
4	729	1
4	795	1
4	937	1
4	1115	4
4	1030	1
4	1055	1
4	1041	1
4	1067	1
4	1235	1
4	1243	1
4	1156	1
4	1197	3
4	1397	1
4	1299	1
4	1343	1
4	1320	2
4	1496	4
4	1434	2
4	1632	2
4	1582	1
4	1543	1
4	1558	2
4	1727	3
4	1893	1
4	1879	1
4	1865	1
4	2015	2
4	1992	3
4	1962	1
4	1945	1
4	1920	1
4	2207	1
4	2251	4
4	2061	1
4	2118	1
4	2148	1
4	2484	1
4	2489	4
4	2336	2
4	2417	5
4	2750	1
4	2712	1
4	2810	6
4	2772	3
4	2779	1
4	2767	1
4	2578	4
4	2679	1
4	2678	1
4	2671	3
4	2646	1
4	2635	1
4	2985	1
4	2845	1
4	2923	1
4	2925	3
4	2932	2
4	3291	6
4	3325	1
4	3145	1
4	3183	2
4	3124	1
4	3521	1
4	3579	3
4	3580	4
4	3469	1
4	3361	3
4	3380	2
4	3383	2
4	3391	1
4	3795	1
4	3750	1
4	3686	1
4	3679	1
4	4030	1
4	3969	1
4	3994	1
4	3941	1
4	3927	1
4	3884	1
4	4385	1
4	4398	1
4	4462	1
4	4439	1
4	4440	4
4	4485	1
4	4582	1
4	4120	1
4	4207	1
4	4163	1
4	4175	1
4	4286	1
4	4272	1
4	4269	1
4	4236	2
4	4239	1
4	4224	1
4	4230	2
4	4875	1
4	4903	1
4	4902	2
4	4897	1
4	4928	1
4	4951	2
4	4963	1
4	4988	1
4	5010	1
4	5079	2
4	4644	1
4	4673	1
4	4717	1
4	4788	1
4	4850	1
4	5485	1
4	5446	1
4	5206	2
4	5165	1
4	5152	1
4	5149	1
4	5367	6
4	5962	1
4	5973	2
4	5993	1
4	5897	1
4	6099	1
4	6052	1
4	5856	1
4	5784	1
4	5773	1
4	6573	1
4	6615	1
4	6621	1
4	6605	1
4	6451	1
4	6417	1
4	6306	3
4	6330	1
4	6332	1
4	6287	2
4	6188	1
4	6182	3
4	6193	1
4	6197	1
4	6170	1
4	6216	1
4	7108	1
4	6937	1
4	6946	1
4	6996	2
4	7024	1
4	6879	1
4	6668	1
4	6746	1
4	6745	2
4	6739	1
4	6736	2
4	6752	1
4	7293	1
4	7285	2
4	7232	1
7	26	1
7	181	1
7	242	1
7	337	1
7	496	1
7	579	1
7	707	1
7	825	1
7	781	1
7	896	1
7	994	1
7	1109	1
7	1166	1
7	1499	1
7	1435	1
7	1449	1
7	1549	1
7	1560	1
7	1808	1
7	1960	1
7	2060	1
7	2800	1
7	2789	1
7	2752	1
7	2583	1
7	2943	1
7	3220	1
7	3217	1
7	3238	1
7	3580	1
7	3718	1
7	3659	1
7	3616	2
7	4055	1
7	3961	1
7	3933	1
7	4434	1
7	4432	1
7	4891	1
7	5018	1
7	4802	1
7	4852	1
7	5389	1
7	5572	1
7	5537	1
7	5267	1
7	5781	2
7	6584	1
7	6621	1
7	6596	1
7	6306	1
7	6399	1
7	6227	1
7	7155	1
7	6963	1
7	6788	1
7	6686	1
7	6699	1
8	39	1
8	50	1
8	173	2
8	242	1
8	265	2
8	305	1
8	435	1
8	1010	1
8	1146	1
8	1236	1
8	1270	1
8	1973	1
8	2197	1
8	2251	3
8	2060	2
8	2749	1
8	2578	1
8	2989	1
8	3194	1
8	3082	1
8	3580	3
8	3422	2
8	3695	2
8	3659	1
8	3616	2
8	3624	1
8	4048	1
8	4050	1
8	3908	1
8	4477	2
8	4524	1
8	4350	1
8	4877	1
8	4891	1
8	5438	1
8	6032	1
8	6049	1
8	5729	1
8	5781	1
8	6447	1
8	6306	2
8	6319	1
8	6177	1
8	6963	1
8	6686	1
8	6677	1
8	6762	1
8	6752	1
8	6770	1
8	7237	2
9	42	1
9	168	2
9	261	1
9	301	2
9	456	1
9	576	1
9	671	1
9	717	2
9	725	2
9	1149	1
9	1154	1
9	1543	1
9	1739	1
9	1848	1
9	2222	1
9	2251	2
9	2136	2
9	2131	1
9	2753	1
9	2635	2
9	3027	1
9	3239	1
9	3081	1
9	3581	1
9	3580	1
9	3695	2
9	3616	1
9	3950	1
9	3959	1
9	4467	1
9	4337	2
9	4850	2
9	5128	1
9	5281	2
9	5820	1
9	6443	1
9	6320	1
9	6227	1
9	7024	2
10	420	1
10	511	1
10	587	1
10	760	1
10	1275	1
10	1689	1
10	1827	1
10	2197	1
10	2280	1
10	3580	1
10	3941	1
10	4209	1
10	4824	1
10	5457	1
10	5379	1
10	5238	1
10	5153	1
10	6541	1
10	6459	1
11	39	2
11	36	1
11	45	1
11	67	1
11	108	1
11	115	1
11	143	1
11	173	1
11	181	2
11	207	2
11	215	4
11	242	1
11	269	1
11	315	1
11	301	1
11	342	1
11	432	1
11	524	1
11	787	1
11	771	2
11	941	1
11	997	1
11	1056	1
11	1186	1
11	1303	1
11	1519	1
11	1543	1
11	1752	2
11	1901	1
11	1850	1
11	1848	2
11	1979	1
11	2266	1
11	2251	5
11	2060	1
11	2147	5
11	2442	1
11	2472	1
11	2479	1
11	2342	1
11	2375	1
11	2400	1
11	2789	1
11	2793	1
11	2765	1
11	2652	1
11	2647	1
11	2635	1
11	2945	1
11	2956	1
11	2943	1
11	3291	1
11	3213	1
11	3237	1
11	3154	1
11	3193	2
11	3087	1
11	3124	1
11	3134	3
11	3104	1
11	3563	1
11	3580	15
11	3405	1
11	3423	1
11	3438	1
11	3376	1
11	3695	2
11	3635	10
11	3616	3
11	4089	1
11	4088	1
11	4044	1
11	4047	4
11	4053	6
11	4048	1
11	4014	1
11	3941	3
11	3939	1
11	3886	2
11	4425	1
11	4506	2
11	4564	2
11	4159	1
11	4120	1
11	4165	2
11	4337	1
11	4317	1
11	4891	1
11	4951	1
11	4993	1
11	4994	1
11	5013	9
11	5033	1
11	5051	7
11	5060	1
11	5094	1
11	4656	1
11	4714	2
11	4742	4
11	4778	1
11	4853	1
11	5446	3
11	5384	2
11	5357	1
11	5298	1
11	6015	1
11	5920	1
11	5938	1
11	6115	1
11	6032	2
11	6038	1
11	5717	1
11	5662	1
11	5695	1
11	5682	1
11	5670	2
11	5880	1
11	5781	2
11	5784	4
11	5804	1
11	6581	1
11	6330	1
11	6297	2
11	6388	1
11	6360	1
11	6177	1
11	6262	1
11	6227	1
11	7041	1
11	7092	1
11	7084	1
11	7139	1
11	7151	1
11	6963	1
11	6984	1
11	7017	3
11	6787	1
11	6894	1
11	6900	1
11	6657	1
11	6703	1
11	6752	1
11	7304	1
11	7281	1
11	7186	1
12	282	2
12	489	1
12	521	2
12	719	2
12	842	2
12	1236	2
12	1154	1
12	1180	1
12	1400	1
12	1404	1
12	1490	1
12	1543	1
12	1901	1
12	1802	1
12	1973	2
12	2222	2
12	2247	3
12	2251	1
12	2287	1
12	2280	1
12	2715	1
12	2793	1
12	2754	1
12	2679	2
12	2849	1
12	3215	1
12	3174	1
12	3581	1
12	3580	5
12	3454	1
12	3835	1
12	3649	1
12	3616	3
12	3622	1
12	4046	1
12	3947	2
12	3935	1
12	4440	1
12	4506	2
12	4549	1
12	4145	1
12	4891	2
12	4946	1
12	4986	1
12	5043	1
12	4863	1
12	4832	1
12	5209	1
12	6119	1
12	5854	1
12	5865	1
12	6515	1
12	6330	1
12	6183	2
12	6227	1
12	7155	1
12	6821	3
12	6900	1
13	92	2
13	118	3
13	277	1
13	265	3
13	291	1
13	299	1
13	349	1
13	375	1
13	399	2
13	388	1
13	493	1
13	621	1
13	587	5
13	668	1
13	866	1
13	953	1
13	934	1
13	928	1
13	911	1
13	994	2
13	997	1
13	965	2
13	1049	1
13	1232	2
13	1275	2
13	1211	1
13	1396	1
13	1284	1
13	1317	1
13	1754	1
13	1913	1
13	1898	1
13	2197	5
13	2216	4
13	2060	1
13	2173	2
13	2151	3
13	2441	1
13	2534	1
13	2324	1
13	2729	2
13	2679	1
13	2652	1
13	2637	2
13	2984	1
13	2946	4
13	3044	1
13	2838	1
13	3254	1
13	3237	1
13	3523	1
13	3580	5
13	3463	1
13	3498	1
13	3393	1
13	3356	1
13	3368	1
13	3822	1
13	3791	1
13	3726	3
13	3704	1
13	3620	1
13	4069	1
13	4048	4
13	4012	1
13	4473	1
13	4431	2
13	4515	1
13	4481	1
13	4560	1
13	4119	3
13	4280	1
13	4916	2
13	4615	1
13	4796	1
13	4780	1
13	4783	1
13	4777	1
13	5481	1
13	5501	1
13	5446	1
13	5457	1
13	5196	1
13	5177	2
13	5123	1
13	5306	1
13	5291	4
13	5946	1
13	6123	1
13	6032	4
13	6035	1
13	6039	1
13	5729	3
13	5781	4
13	5784	1
13	6457	1
13	6459	2
13	6431	1
13	6497	1
13	6306	4
13	6327	4
13	6330	1
13	6268	1
13	7041	1
13	7092	2
13	7158	1
13	7151	1
13	7017	3
13	6891	7
13	6902	1
13	6751	1
13	7182	2
16	35	4
16	42	1
16	47	1
16	45	1
16	50	1
16	64	1
16	122	1
16	204	14
16	277	1
16	261	1
16	260	1
16	309	2
16	316	1
16	349	1
16	375	1
16	376	1
16	504	9
16	503	1
16	551	1
16	561	8
16	562	1
16	531	1
16	671	1
16	785	1
16	889	1
16	858	1
16	929	2
16	925	1
16	1108	1
16	1122	2
16	1078	13
16	1268	1
16	1154	1
16	1375	2
16	1522	1
16	1418	1
16	1465	1
16	1608	1
16	1543	2
16	1787	1
16	1739	1
16	1901	1
16	1851	1
16	1848	1
16	1831	1
16	1816	1
16	1821	1
16	1995	2
16	1973	1
16	1979	1
16	1928	1
16	1929	1
16	2208	1
16	2265	2
16	2478	1
16	2345	1
16	2408	1
16	2418	1
16	2737	1
16	2799	1
16	2798	1
16	2779	1
16	2783	1
16	2658	12
16	2652	1
16	2990	1
16	2989	1
16	3007	1
16	2945	1
16	2954	1
16	2943	1
16	3291	1
16	3254	1
16	3241	1
16	3237	1
16	3159	8
16	3139	1
16	3093	1
16	3087	1
16	3121	8
16	3114	1
16	3533	1
16	3580	7
16	3461	1
16	3427	1
16	3333	1
16	3352	1
16	3704	1
16	3658	1
16	3639	1
16	3616	2
16	3622	1
16	3628	1
16	4067	1
16	3994	1
16	3950	1
16	3947	1
16	3945	1
16	3925	1
16	3887	1
16	3848	1
16	4401	2
16	4464	1
16	4423	1
16	4499	1
16	4572	1
16	4135	1
16	4280	1
16	4279	2
16	4265	1
16	4337	1
16	4313	1
16	4891	1
16	5012	1
16	4618	1
16	4659	1
16	4651	1
16	4784	1
16	4777	1
16	4773	2
16	4814	1
16	5438	1
16	5434	1
16	5601	1
16	5582	1
16	5232	8
16	5214	1
16	5180	2
16	5136	1
16	5123	1
16	5360	11
16	5298	1
16	5306	1
16	5938	12
16	6103	2
16	6099	2
16	6113	1
16	6025	1
16	6035	1
16	5700	1
16	5662	1
16	5670	1
16	5781	1
16	5784	1
16	6576	1
16	6543	1
16	6619	2
16	6451	1
16	6486	1
16	6330	1
16	6289	1
16	6378	1
16	6393	1
16	6365	1
16	6176	1
16	6177	1
16	6174	1
16	6258	1
16	7080	1
16	7122	1
16	7134	1
16	6933	1
16	6922	1
16	6963	1
16	6945	1
16	7038	1
16	7017	1
16	7014	1
16	6836	2
16	6857	3
16	7235	1
20	405	1
20	891	1
20	953	1
20	1197	1
20	1525	1
20	1827	1
20	1974	2
20	2251	1
20	2530	1
20	2789	1
20	2798	1
20	2862	1
20	2845	1
20	3291	1
20	3308	1
20	3254	1
20	3580	2
20	3405	1
20	3344	1
20	3838	1
20	3786	1
20	4091	1
20	4000	1
20	4353	1
20	4350	1
20	4344	1
20	4891	1
20	4988	1
20	5085	1
20	4853	1
20	5505	1
20	5166	1
20	5695	1
20	5781	1
20	6573	1
20	6541	1
20	6306	1
20	6287	2
20	6375	1
20	6227	1
23	54	1
23	120	1
23	297	1
23	558	1
23	758	1
23	991	1
23	1232	1
23	1340	1
23	1634	1
23	1604	1
23	1918	1
23	1916	1
23	1880	1
23	1808	1
23	1973	1
23	1960	2
23	2216	1
23	2118	1
23	2345	1
23	2350	1
23	2405	1
23	2679	1
23	2956	1
23	2958	1
23	3015	1
23	2902	1
23	3300	1
23	3238	1
23	3149	1
23	3434	1
23	3693	1
23	3658	1
23	3659	1
23	3616	1
23	3618	1
23	3622	1
23	3606	1
23	3590	1
23	4085	1
23	4000	1
23	4362	1
23	4504	1
23	4960	1
23	4631	1
23	4663	1
23	4817	1
23	4802	1
23	4846	1
23	5371	1
23	5262	1
23	5888	1
23	6615	1
23	6607	1
23	6437	1
23	6476	1
23	6306	3
23	6313	1
23	6319	1
23	6275	1
23	6287	1
23	6374	1
23	6151	1
23	6229	1
23	6963	1
23	6955	1
23	6886	1
23	6734	1
23	7304	1
23	7307	1
22	163	1
22	279	1
22	349	1
22	421	1
22	547	1
22	570	1
22	1543	1
22	1739	1
22	1908	1
22	1909	1
22	1864	1
22	2148	1
22	2372	1
22	2723	1
22	2585	1
22	2678	1
22	2972	1
22	2922	1
22	3523	1
22	3580	1
22	3466	1
22	4071	1
22	3921	1
22	4484	1
22	4189	1
22	4337	1
22	4971	1
22	5081	1
22	5970	1
22	5748	1
22	5658	1
22	5827	1
22	6576	1
22	6265	1
22	7052	1
22	7133	1
22	7025	1
22	7009	1
22	6859	1
22	6722	1
24	87	1
24	206	1
24	380	1
24	454	1
24	1033	1
24	1354	1
24	1404	1
24	1397	1
24	1299	2
24	1465	1
24	1598	1
24	1787	1
24	1665	1
24	1918	1
24	1901	1
24	1836	1
24	1802	1
24	2228	1
24	2367	1
24	2611	1
24	2585	1
24	2678	1
24	2656	1
24	2953	1
24	3028	1
24	3221	1
24	3249	1
24	3244	1
24	3469	1
24	3836	1
24	3745	1
24	3706	1
24	4000	1
24	3977	1
24	3965	2
24	3927	1
24	3920	1
24	3892	1
24	4406	1
24	4480	1
24	4484	1
24	4548	1
24	4560	1
24	4256	1
24	4903	1
24	4999	1
24	5079	1
24	5485	2
24	5437	1
24	5178	1
24	5134	1
24	5274	1
24	5903	1
24	5929	1
24	6080	1
24	5715	1
24	5868	1
24	6643	1
24	6437	2
24	6306	1
24	6324	1
24	6330	1
24	6294	1
24	7102	1
24	6946	1
24	7025	1
24	7017	1
24	7009	1
24	6824	1
24	6747	1
24	7293	1
27	98	1
27	125	2
27	120	6
27	244	1
27	284	1
27	261	1
27	417	2
27	450	1
27	565	1
27	904	3
27	896	1
27	1596	1
27	1564	1
27	2030	2
27	1960	1
27	2243	1
27	2276	1
27	2060	1
27	2703	1
27	2637	1
27	2996	1
27	2944	1
27	3015	1
27	3020	7
27	2930	1
27	3322	1
27	3238	1
27	3149	1
27	3427	2
27	3434	1
27	3369	1
27	3610	2
27	4402	1
27	4524	1
27	4504	3
27	4145	3
27	4113	1
27	4119	1
27	4943	2
27	4968	1
27	5071	8
27	4734	10
27	4776	4
27	4817	1
27	5390	1
27	5298	1
27	5283	1
27	5262	1
27	5888	7
27	5722	1
27	5700	1
27	5652	2
27	5781	1
27	5784	5
27	5774	2
27	6645	2
27	6649	1
27	6607	1
27	6306	2
27	6313	1
27	6319	1
27	6284	1
27	6180	1
27	6240	1
27	6270	1
27	7158	1
27	6995	2
27	7017	1
27	6831	1
27	6850	1
27	6897	3
27	6718	1
27	6734	2
27	7251	1
27	7169	1
26	28	1
26	42	1
26	54	1
26	52	1
26	59	1
26	80	1
26	128	3
26	130	1
26	160	1
26	181	3
26	204	3
26	206	1
26	228	2
26	242	3
26	270	2
26	269	3
26	314	1
26	394	1
26	391	1
26	508	1
26	496	1
26	547	3
26	556	1
26	565	1
26	561	1
26	524	2
26	531	1
26	538	1
26	621	1
26	579	3
26	601	1
26	701	1
26	759	1
26	707	1
26	734	3
26	773	1
26	770	1
26	781	1
26	871	2
26	947	1
26	926	2
26	912	2
26	910	2
26	911	7
26	896	5
26	994	1
26	1103	1
26	1132	1
26	1123	2
26	1136	1
26	1065	1
26	1078	1
26	1243	1
26	1253	1
26	1252	1
26	1275	1
26	1166	5
26	1197	1
26	1402	2
26	1393	1
26	1335	1
26	1328	1
26	1318	1
26	1483	1
26	1524	1
26	1533	1
26	1435	1
26	1434	1
26	1610	2
26	1604	1
26	1549	1
26	1560	1
26	1738	1
26	1722	3
26	1664	1
26	1668	1
26	1681	1
26	1917	1
26	1912	1
26	1894	3
26	1893	2
26	1875	1
26	1843	1
26	1836	1
26	1799	1
26	2000	1
26	1995	1
26	2247	2
26	2066	1
26	2060	6
26	2062	1
26	2136	1
26	2169	1
26	2168	2
26	2159	2
26	2150	3
26	2148	1
26	2149	1
26	2528	1
26	2307	1
26	2345	2
26	2407	1
26	2402	1
26	2800	1
26	2799	1
26	2798	1
26	2778	1
26	2759	1
26	2760	1
26	2611	4
26	2681	1
26	2652	2
26	2640	1
26	2976	1
26	2977	2
26	2990	2
26	2985	1
26	2951	1
26	2954	2
26	3066	1
26	3033	2
26	2872	1
26	2937	1
26	2905	1
26	3291	1
26	3282	1
26	3309	1
26	3220	1
26	3217	1
26	3204	1
26	3254	1
26	3246	1
26	3159	2
26	3147	1
26	3174	1
26	3082	1
26	3124	2
26	3119	1
26	3580	32
26	3472	1
26	3405	1
26	3446	1
26	3448	3
26	3455	1
26	3332	1
26	3351	1
26	3385	2
26	3791	1
26	3774	1
26	3754	1
26	3719	1
26	3718	3
26	3658	2
26	3659	6
26	3616	5
26	3622	2
26	3623	2
26	3615	1
26	3613	1
26	4079	1
26	4047	3
26	4033	5
26	4048	3
26	4000	5
26	3940	1
26	3950	2
26	3964	3
26	3961	1
26	3910	1
26	3885	1
26	3888	1
26	3892	1
26	4369	1
26	4464	3
26	4419	1
26	4431	1
26	4439	1
26	4432	4
26	4485	1
26	4545	3
26	4572	2
26	4566	3
26	4560	1
26	4153	1
26	4156	1
26	4116	1
26	4280	1
26	4274	1
26	4350	1
26	4332	1
26	4322	1
26	4878	1
26	4899	2
26	4907	1
26	4913	1
26	4950	1
26	4970	1
26	5034	1
26	5070	1
26	5062	1
26	5081	6
26	5103	4
26	5112	1
26	4615	2
26	4611	1
26	4657	1
26	4669	1
26	4650	1
26	4699	1
26	4712	1
26	4714	1
26	4745	1
26	4783	3
26	4774	1
26	4802	1
26	4852	1
26	5446	5
26	5461	3
26	5432	1
26	5429	1
26	5572	1
26	5537	1
26	5228	1
26	5205	1
26	5192	1
26	5179	2
26	5166	1
26	5124	1
26	5360	1
26	5353	1
26	5313	1
26	5314	1
26	5306	3
26	5268	1
26	5962	1
26	5973	1
26	5975	1
26	6006	1
26	5896	3
26	5891	1
26	5927	1
26	5938	3
26	6096	1
26	6099	5
26	6021	1
26	6032	1
26	6041	1
26	6042	1
26	6049	1
26	5722	1
26	5718	1
26	5759	1
26	5662	1
26	5684	1
26	5670	2
26	5781	4
26	5784	7
26	5773	2
26	6584	1
26	6550	1
26	6645	1
26	6621	1
26	6596	1
26	6462	5
26	6447	1
26	6437	2
26	6516	1
26	6470	1
26	6306	4
26	6315	1
26	6313	1
26	6327	1
26	6330	3
26	6328	1
26	6334	1
26	6287	1
26	6377	1
26	6399	3
26	6337	1
26	6366	1
26	6157	1
26	6174	1
26	6217	1
26	6227	1
26	7041	3
26	7042	1
26	7053	1
26	7079	1
26	7151	1
26	6963	2
26	6996	3
26	6985	2
26	6991	1
26	7033	1
26	7017	1
26	6788	1
26	6831	1
26	6834	3
26	6859	2
26	6897	1
26	6898	1
26	6902	4
26	6911	2
26	6722	1
26	6748	1
26	6752	1
26	7304	3
26	7297	2
26	7269	1
26	7251	3
26	7237	3
26	7232	1
26	7212	1
26	7211	1
26	7182	1
26	7174	1
29	64	1
29	72	1
29	143	1
29	147	2
29	261	1
29	309	1
29	376	1
29	479	1
29	579	1
29	820	1
29	952	5
29	941	1
29	1102	1
29	1049	1
29	1263	2
29	1268	1
29	1189	1
29	1185	1
29	1349	4
29	1404	10
29	1397	10
29	1336	1
29	1328	1
29	1522	1
29	1527	2
29	1438	1
29	1451	1
29	1604	5
29	1597	1
29	1543	2
29	1901	2
29	1884	1
29	1824	1
29	1802	1
29	1993	1
29	1979	1
29	1941	1
29	2251	1
29	2287	9
29	2280	5
29	2073	1
29	2116	7
29	2441	1
29	2450	1
29	2380	1
29	2372	1
29	2391	1
29	2784	1
29	2793	2
29	2607	1
29	2661	1
29	3007	1
29	3025	1
29	2850	1
29	2849	1
29	2828	7
29	2937	1
29	3281	1
29	3327	1
29	3305	1
29	3220	1
29	3215	6
29	3152	4
29	3189	1
29	3523	1
29	3576	1
29	3580	8
29	3463	1
29	3475	1
29	3339	2
29	3365	1
29	3374	1
29	3382	1
29	3830	1
29	3704	1
29	3681	1
29	3599	1
29	4044	8
29	4048	1
29	3983	1
29	3987	2
29	3950	1
29	3966	5
29	3934	1
29	4515	1
29	4485	1
29	4549	2
29	4145	1
29	4230	1
29	4337	1
29	4299	1
29	4289	6
29	4902	1
29	4911	1
29	4945	1
29	4949	1
29	5000	1
29	5033	1
29	5066	5
29	5097	1
29	4723	6
29	4808	1
29	4859	1
29	4863	1
29	5600	1
29	5587	1
29	5509	1
29	5209	1
29	5205	1
29	5374	1
29	5357	2
29	5306	1
29	6015	1
29	5929	1
29	6080	9
29	6099	1
29	6027	4
29	5700	1
29	5662	1
29	5679	1
29	5806	1
29	6475	1
29	6294	3
29	6391	1
29	6973	1
29	7017	2
29	6792	1
29	6813	6
29	6820	1
29	6854	1
29	7254	1
28	41	1
28	269	1
28	314	1
28	952	1
28	911	2
28	1123	1
28	1146	1
28	1065	1
28	1180	1
28	1738	1
28	1973	1
28	2159	1
28	2528	1
28	2793	1
28	2681	1
28	2652	1
28	2905	1
28	3309	1
28	3174	1
28	3580	2
28	3351	1
28	3754	1
28	4000	1
28	4384	1
28	4431	1
28	4970	1
28	4650	1
28	4699	1
28	5572	1
28	5192	1
28	6010	1
28	5927	1
28	5684	1
28	6516	1
28	6377	1
28	6991	1
28	7017	1
28	6897	1
28	6752	1
31	87	1
31	292	1
31	1033	1
31	1326	1
31	1598	1
31	2011	1
31	2195	1
31	2251	1
31	2140	1
31	2772	1
31	3583	1
31	3683	1
31	3984	1
31	4357	1
31	4152	1
31	4928	1
31	4680	1
31	5178	1
31	5316	1
31	6824	1
31	6693	1
35	50	1
35	89	1
35	122	1
35	204	2
35	260	1
35	309	1
35	316	1
35	375	1
35	562	1
35	531	1
35	671	1
35	889	1
35	929	1
35	1078	1
35	1375	2
35	1608	1
35	1585	1
35	1543	1
35	1787	1
35	1739	1
35	1751	1
35	1901	1
35	1821	1
35	1995	1
35	2236	1
35	2265	1
35	2052	1
35	2478	1
35	2418	1
35	2727	1
35	2799	1
35	2798	1
35	2779	1
35	2783	1
35	2658	1
35	3007	1
35	3254	1
35	3093	1
35	3580	2
35	3471	1
35	3461	1
35	3352	1
35	3616	1
35	4423	1
35	4135	1
35	4891	1
35	5012	1
35	4773	1
35	5582	1
35	5214	1
35	5180	2
35	5360	2
35	5938	1
35	6099	1
35	6113	1
35	5662	1
35	5781	1
35	5809	1
35	6543	1
35	6619	2
35	6486	1
35	6176	1
35	6177	1
35	6258	1
35	7134	1
35	7164	1
35	6857	1
39	50	1
39	181	3
39	269	1
39	558	1
39	758	1
39	719	1
39	771	2
39	948	1
39	1146	2
39	1418	1
39	1449	1
39	1808	1
39	1970	1
39	1973	1
39	2251	1
39	2060	1
39	2989	1
39	3238	2
39	3194	1
39	3193	2
39	3580	5
39	3498	1
39	3659	1
39	3616	2
39	3624	1
39	4047	2
39	4050	1
39	4877	1
39	4990	1
39	5013	1
39	4656	1
39	4853	1
39	5446	1
39	5417	1
39	5438	1
39	5298	1
39	6032	1
39	6049	2
39	5722	1
39	5784	2
39	6447	1
39	6426	1
39	6499	1
39	6306	1
39	6330	1
39	6177	1
39	6937	1
39	6886	1
39	6677	2
39	6752	2
39	7281	1
39	7237	2
39	7186	1
36	49	1
36	87	1
36	115	1
36	143	1
36	206	1
36	378	1
36	434	1
36	503	1
36	488	1
36	584	2
36	693	1
36	671	1
36	785	1
36	853	1
36	997	1
36	1032	1
36	1066	1
36	1243	1
36	1357	1
36	1500	1
36	1754	1
36	1709	1
36	1708	1
36	1836	1
36	1825	1
36	2182	1
36	2266	1
36	2251	2
36	2448	1
36	2617	1
36	2679	1
36	2996	1
36	2945	1
36	3291	3
36	3252	1
36	3249	1
36	3078	1
36	3565	1
36	3580	3
36	3838	1
36	4089	4
36	4047	1
36	4000	1
36	4024	1
36	3941	1
36	3907	1
36	4364	1
36	4440	1
36	4337	1
36	4299	1
36	4976	1
36	4993	1
36	5081	1
36	5100	1
36	4639	1
36	4651	1
36	4716	1
36	5446	1
36	5470	1
36	5143	1
36	5316	1
36	5960	1
36	6099	1
36	6038	1
36	5743	1
36	5670	1
36	6615	1
36	6459	1
36	6287	1
36	6177	1
36	6203	1
36	6955	1
36	6838	1
36	6859	1
36	6656	1
36	6752	1
37	155	1
37	279	1
37	268	1
37	289	1
37	349	1
37	333	1
37	376	1
37	441	1
37	649	1
37	668	1
37	745	1
37	820	1
37	1238	1
37	1451	1
37	1908	1
37	1831	1
37	2242	1
37	2173	1
37	2480	1
37	2549	1
37	2372	1
37	3291	1
37	3213	2
37	3081	1
37	3523	1
37	3580	1
37	3475	1
37	3454	1
37	3930	1
37	3840	1
37	4591	1
37	4113	1
37	4337	1
37	5079	1
37	5106	1
37	4615	1
37	4844	1
37	5587	1
37	5196	2
37	5199	1
37	5658	1
37	5788	1
37	6576	1
37	6643	1
37	6459	1
37	6327	1
37	6337	1
37	6994	1
42	47	1
42	45	1
42	54	2
42	57	2
42	69	1
42	64	1
42	87	3
42	88	1
42	118	1
42	134	16
42	168	2
42	173	1
42	162	2
42	181	1
42	207	1
42	206	18
42	282	1
42	258	1
42	261	2
42	260	1
42	269	1
42	305	1
42	309	1
42	310	1
42	301	8
42	350	3
42	349	2
42	376	2
42	504	8
42	503	3
42	551	1
42	547	3
42	556	5
42	531	1
42	540	1
42	634	1
42	603	1
42	693	4
42	744	1
42	717	3
42	706	4
42	729	1
42	734	3
42	725	2
42	788	10
42	789	6
42	785	1
[truncated: 298,014 more rows]
