# Supplementary material for: Hybrid self-optimized clustering model based on citation links and textual features to detect research topics
Source: PLoS One. 2017 Oct 27;12(10):e0187164. doi: 10.1371/journal.pone.0187164 (PMC5659815; doi:10.1371/journal.pone.0187164)
Supplement: S6 Data — This zip file includes four text files, they are: 1) the citation number (CN) and reference number (RN) of all 7308 papers; 2) papers bibliographic coupling network; 3) papers co-citation network; 4) the terms extracted from the titles and abstracts of papers. (ZIP) [file pone.0187164.s006.zip › S6_Data/4) Papers-Terms data.txt]

Doc_ID	Terms
1	shadow price social capit rural india nonparametr approach articl studi role social capit cotton product effici product sampl small farm maharashtra india data envelop analysi input shadow price comput indic import social capit relat input result suggest social capit input highest contribut product effici land luenberg indic assess product improv invest social capit found order undertak collect p…
2	port concess fee base pricecap regul dea approach itali concess port termin stevedor compani govern law notwithstand port author discret charg defin fee result concess fee charg effici provid incent port oper boost throughput paper suggest altern definit fee pricecap rule set fee effici degre port termin effici measur deriv comparison set competitor data envelop analysi outputorient model paper f…
3	energi emiss perform china region economi marketori reform matter paper employ newli develop radial direct distanc function evalu china region energi emiss perform period analyz impact china marketori reform china region energi carbon effici main find china region perform effici energi emiss provinc east area general perform central west area contrast provinc west area general evidenc lowest effi…
4	data envelop analysi dispatch rule select schedul techniqu dispatch rule wide studi strateg role achiev optim manag manufactur system case flexibl manufactur essenti evalu effect dispatch rule forese system perform paper address issu perform measur comparison dispatch rule respect evalu criteria data envelop analysi dea base simul data retriev recent studi dispatch rule dynam hybrid flow shop env…
5	compar studi effici perform list coal mine compani china continu rise energi price global market highlight concern improv energi effici effici energi sector countri china fastest grow countri world largest coal produc high coal consumpt low recoveri rate coal util coal effici effici coal industri attract great deal attent chines polici maker coal firm academ studi attempt compar relat technic eff…
6	popul econom growth region environment ineffici evid state appli condit direct distanc function allow multipl exogen factor measur environment perform evalu air pollut perform level state year state environment ineffici determin popul size gdp capita gdppc result reveal variat environment ineffici state stage nonparametr analysi nonlinear relationship state popul size gdppc level state environmen…
7	measur multicompon effici share input output data envelop analysi applic data envelop analysi dea exist model design obtain singl effici measur real situat unit consider perform function separ compon case input share compon compon involv produc output paper bank branch effici analyz data bank branch iran deaeffici analysi multicompon dmus introduc group branch organiz design effici measur
8	research qualiti effici analysi assess manag issu dutch econom busi research program assess qualiti product academ research program import gain financi support hire promot research staff build academ reput assess base peer review bibliometr inform paper analyz bibliometr data peer review assess research group econom econometr busi administr evalu achiev independ round permit replic studi purpos s…
9	mandatori insur coverag hospit product massachusett bend curv object aim studi examin univers insur coverag mandat lead product hospit resourc data sourc american hospit associ annual survey center medicar medicaid servic case mix index fiscal year studi design malmquist approach assess hospit product unit state massachusett sampl period propens score match simul random control group hospit marke…
10	energi effici analysi base dea integr ism case studi chines ethylen industri petrochem industri evalu affect numer factor previous studi propos data envelop analysi dea methodolog energi effici analysi petrochem industri excess decisionmak unit dmus dea model result difficulti evalu comparison dmus paper energi analysi framework petrochem industri process base dea integr interpret structur model …
11	predict effici angolan bank stage topsi neural network approach paper present effici assess angolan bank techniqu order prefer similar ideal solut topsi topsi multicriteria decisionmak techniqu similar data envelop analysi rank finit set unit base minimis distanc ideal point maximis distanc antiid point research topsi stage approach assess relat effici angolan bank frequent indic adopt literatur …
12	pattern technolog capabl countri dual approach composit indic data envelop analysi studi explor pattern technolog capabl sampl countri period introduc methodolog approach exploit dualiti data envelop analysi composit indic address inconsist methodolog empir find point end hegemoni north america western europ japan show process converg technolog capabl occur limit countri includ studi base methodo…
13	bootstrap malmquist indic australian airport studi malmquist bootstrap methodolog assess extent product effici scale technolog major australian airport analysi focus postprivatis period australian airport panel data output input result show australian airport experienc signific total factor product increas airport record product effici declin period bootstrap stage regress result highlight direct…
14	identifi traffic safeti practic applic dea malmquist indic dea paper investig target achiev oper unit norwegian public road administr npra charg traffic safeti servic dea framework appli correspond bcc model uniqu constant input equival input framework extend deabas malmquist index measur product growth target achiev final bootstrap method ascertain confid interv effici score deriv test hypothes …
15	corpor govern play import role bhc perform evid studi explor relationship oper perform corpor govern bank hold compani bhcs modifi data envelop analysi dea util integr rate indic camel capit adequaci asset qualiti manag earn liquid estim bhcs perform studi employ modifi tier dea categor bhcs tier addit truncatedregress employ discuss corpor govern affect perform bhcs empir result present trade re…
16	fieldstandard applic dea nationalscal research assess univers current work propos applic dea methodolog measur technic alloc effici univers research activ analysi base bibliometr data italian univers system year period technic alloc effici measur input consid univers research staff classifi academ rank output consid fieldstandard impact research product realiz staff analysi appli scientif discipl…
17	multipleobject design bar control chart multipl assign control chart wide implement firm establish maintain statist control process lead improv qualiti product design control chart gain attent outset design control chart requir engin select sampl size sampl frequenc control limit chart paper combin design paramet consid decisionmak unit identifi attribut hour expect cost detect power chart contro…
18	effect hinterland access contain port effici bottleneck intermod transport system shift shipport interfac portinland interfac contain port product constrain connect port hinterland heaver studi empir explor impact hinterland access effici contain port stage approach implement contain port effici measur data envelop analysi dea tobit regress analysi undertaken explor relationship dea score ground …
19	effici domesday economi evid wiltshir estat surpris reader frontier method data envelop analysi dea assess product effici estat eleventh centuri england william conqueror carri comprehens survey domesday survey land invad year earlier survey highqual data input output manor england previous analysi data essex estat averag effici domesday agricultur economi compar higher modern economi tenantschie…
20	research relat govern mode effici china urban bus transport servic case china urban bus servic paper combin method data envelop analysi tobit regress analyz effici differ marketori mode governmentori mode show marketori mode effici higher governmentori mode effici low show govern mode affect effici specif increas market competit enterpris scale improv effici enterpris scale invert shape relations…
21	measur sustain brazilian agribusi direct distanc function data envelop analysi social environment impact caus modern brazilian agribusi evok grow interest search balanc socialeconom develop adequ natur resourc drive countri sustain develop main aim articl estim set indic relat effici brazilian agricultur sector satisfi concept pareto optim potenti simultan econom ecolog dimens social function rea…
22	final manuscript special issu ecoinnov innov manag polici practic identifi core environment technolog patent analysi studi propos approach identifi core environment technolog base patent classif inform technolog interrelationship matric intens related crossimpact perspect construct support lift confid valu calcul conduct associ rule mine classif inform patent data analyt network process appli con…
23	sustain develop bric countri effici analysi data envelop concern social environment impact caus econom growth nation evalu socioeconom perform nation economist increas address matter relat social welfar environ scope context work discuss perform countri bric group sustain develop object studi evalu effici countri transform product resourc technolog innov sustain develop propos object achiev econo…
24	question scale economi softwar research agre paper investig research result obtain research investig issu economi diseconomi scale softwar project research broad similar set softwar project data set result analys conclus drawn differ paper highlight methodolog differ lead conflict result show case differ result reconcil discuss applic econometr concept product frontier data envelop analysi dea so…
25	effici frontier electr procur ldc multipl purchas option meet retail sale oblig manag local distribut compani ldc determin extent reli spot market forward contract increas popular longterm toll agreement pay fee reserv generat capac address issu solv mathemat program model deriv effici frontier summar optim tradeoff ldc procur risk expect cost illustr approach estim expect procur cost varianc pro…
26	preliminari plan effici evalu school build tradeoff moop plan prefer seismic resist cost effect import build plan object architect object share negat correl plan delay confus conflict multiobject optim problem moop build plan encompass subject object factor current effici evalu method focus underemphas current effici evalu method optim actual build plan aim studi develop plan effici evalu approac…
27	predict perform asean bank integr fuzzi mcdmneural network approach paper present perform assess associ southeast asian nation bank integr stage approach financi criteria emul camel rate system precis fuzzi analyt hierarchi process assess relat weight number criteria relat capit adequaci asset qualiti manag qualiti earn liquid sensit market risk base opinion associ southeast asian nation expert w…
28	compar analysi dea discret altern multipl criteria decis tool applic data envelop analysi dea discret altern multipl criteria decis make mcdm tool gain attent literatur literatur dea appli mcdm tool compar analyt mcdm model structur base multipl object linear program approach paper provid empir evalu dea rank approach mcdm techniqu includ outrank multiattribut util techniqu case studi inform soli…
29	region econom itali spain muria novello martinez region econom itali spain region studi analys econom perform region studi highlight limit incomelevel indic recommend multidimension notion paper propos composit indic region econom base data envelop analysi includ incom distribut legaci futur generat econom secur respect distinct region studi itali spain find challeng histor dual map rich poor reg…
30	systemat procedur obtain prefer robust rank unit paper introduc systemat procedur manag organ assess unit govern multipl perform indic goal systemat procedur assist manag obtain prefer robust rank result unit procedur unit common set weight attach perform indic determin order maxim group comprehens score common set weight unit comprehens score evalu compar rank order obtain prefer rank manag subj…
31	classif automobil insur dea discrimin analysi hybrid articl adopt effici approach group linear program method discrimin analysi da principl data envelop analysi dea predict group membership insur underwrit scheme empir insur data base illustr effect model decisionmak tool distinguish automobil insur applic contrast hybrid model statist lp method discrimin analysi find insur applic hybrid model si…
32	effici milk product reunion island deal land scarciti paper aim analyz effici dairi farm reunion island french oversea district locat indian ocean island dairi farm promot financi technic support european union french local govern aim reduc depend import milk powder dairi product creat employ critic factor increas local milk product limit avail arabl land small size volcan natur island paper stud…
33	deacompromis program model comprehens rank paper address comprehens rank system determin order entiti aggreg quantit data multipl attribut propos deacp data envelop analysi compromis program model comprehens rank includ prefer vote rank vote rank candid term aggreg vote rank candid deacp model employ flexibl dea weight system vari entiti final aim regress common weight entiti model total rank ent…
34	sensit stabil analysi fuzzi data envelop analysi manag decis tool data envelop analysi dea pop area research topic interest dea sensit stabil analysi decis make unit dmus due uncertainti data real life paper give dea model fuzzi environ seri analysi sensit stabil dmus final numer present give illustr sensit stabil analysi
35	framework improv road accid decisionmak style driver larg metropolitan area road accid caus factor human factor qualiti decisionmak process driver consider impact prevent disast main object studi analysi factor affect road accid sever accid decisionmak style driver end framework propos base data envelop analysi dea statist method sms assess factor affect road accid studi time domin decisionmak st…
36	deabas method stepwis benchmark target select prefer direct similar criteria data envelop analysi dea tool base ineffici decisionmak unit dmus perform benchmark process improv perform practic problem address benchmark target select issu discuss research feasibl ineffici dmu achiev target effici singl step dmu benchmark target dmu resolv problem method stepwis benchmark propos method effici score …
37	slackadjust effici measur rank effici unit parametr method unit calcul effici articl suggest method rank effici unit effici import benchmark ineffici unit contrast earlier suggest literatur rank unit high special total potenti improv frequent remain unrev calcul radial effici measur farrel type articl develop effici measur explicit extend radial measur includ slack measur appli typic multidimensi…
38	decompos econom ineffici baseload power plant decad improv perform infrastructur industri main focus australia ongo microeconom reform program develop applic perform measur central reform process electr industri number studi quantifi differ econom effici multilater total factor product data envelop analysi techniqu techniqu aim measur phenomena rare result obtain techniqu compar ident databas pri…
39	explor flexibl execut compet manufactur firm manufactur flexibl improv firm abil react custom demand incur excess time cost penalti develop manufactur flexibl desir critic firm exploit flexibl capabl achiev tangibl firmlevel perform outcom effect execut increas import paper present conceptu model introduc construct flexibl compet execut compet distinct manufactur flexibl base propos conceptu mode…
40	dynam total factor carbon emiss perform chines transport industri studi examin decompos dynam total factor carbon emiss perform transport sector china incorpor impact region heterogen purpos combin metafronti approach radial luenberg product indic propos definit name metafronti radial luenberg carbon emiss perform index mnlcpi total factor index includ effici chang practic gap chang metafronti te…
41	evalu rank energi perform offic build techniqu order prefer similar ideal solut evalu energi perform build paper propos multipl attribut decis make approach techniqu order prefer similar ideal solut rank evalu build evalu rank energi perform offic build taiwan serv case studi illustr procedur propos approach
42	estim effect control violenc socioeconom develop colombia applic dynam data envelop analysi data panel approach paper develop index evalu level effect control violenc base data envelop analysi approach index examin grade effect control violenc level colombian depart compar result colombian depart find major depart show improv score effect stage regress model reveal depart higher gross domest prod…
43	assess modal transport sustain applic data envelop concord analys studi character nation transport mode assess balanc sustain pioneer measur sustain develop sd base conform growth sector transport mode countri compar studi propos measur elast pair variabl extent variabl chang consist elast valu measur harmon develop reflect sustain studi databas consist key aspect transport sustain form nation va…
44	crosseffici dea maximum reson appreci model occurr multipl optim solut import interest issu data envelop analysi dea flexibl estim optim crosseffici decis make unit dmus paper advantag multipl optim solut case effici ineffici dmus integr order voic dmus propos appreci crosseffici dea method paper deal multipl optim solut case context crosseffici model suggest model appreci dmus crossevalu merit a…
45	intuitionist fuzzi data envelop analysi effici evalu uncertainti case financ credit institut perform evalu challeng issu manag data envelop analysi parametr linear program base approach apprais relat effici set congruent unit shortcom classic data envelop model crisp data paper data envelop model extend input output ambigu express form intuitionist fuzzi set propos method extend base weight aggre…
46	manag futur longterm investor dea rank analysi studi propos altern data envelop analysi rank model evalu relat perform effici commoditytrad advisor measur perform effici decisionmak process qualitytrad skill framework depart tradit riskreturn framework data envelop analysi rank produc interest result similar previous studi success isol superstar commoditytrad advisor highest sharp ratio grade com…
47	supereffici measur variabl return scale approach base direct distanc function modifi supereffici model base direct distanc function ddf recent develop order tackl infeas issu except nerlov luenberg supereffici model variabl return scale vrs find model fulli elimin infeas issu paper choos refer bundl ddf result ddfbase vrs supereffici model feasibl propos model success address infeas issu convent …
48	preprocess dea collect organ analyz implement test compar comprehens list idea preprocessor entiti classif dea limit focus procedur involv solv lps procedur adapt previous work dea comput geometri result preprocess method dea test show preprocessor potenti classifi larg number dmus econom make import comput tool larg scale applic
49	public sector reform improv effici public water util privat public water util increas view strateg solut observ ineffici water sector develop countri link privat ownership effici unclear water sector monopolist natur servic public regul studi pose question public sector reform improv oper effici water util altern privat data envelop analysi find decentr respons water oper municip level establish …
50	compar effici assess primari care servic deliveri model data envelop analysi paper compar relat product effici model primari care servic deliveri data envelop analysi method primari care practic ontario canada qualitycontrol measur output input scenario employ fulltimeequival labour input total expenditur regress analysi control mix patient practic popul find communiti health centr fare worst rel…
51	evalu profit market taiwan ic fabless firm dea approach studi character perform ic fabless firm stage product process emphas profit market data envelop analysi dea method employ determin oper perform lead ic fabless firm taiwan firm found effici profit perform model studi market perform found profit perform fabless firm approach identifi area improv ic design perform stage product process
52	effici assess wind farm china stage data envelop analysi china world leader wind power capac due promot favor polici rare research effici china wind farm studi analyz product effici largescal wind farm china stage analysi stage effici score wind farm determin data envelop analysi sensit analysi conduct verifi robust effici calcul result stage tobit regress employ explor relationship effici score …
53	foreign presenc effici transit economi paper present empir evid role foreign presenc perform domest manufactur firm central eastern european countri data envelop analysi dea estim frontier sector similar technolog common transit countri sampl bulgaria estonia hungari poland romania simar wilson econom studi appli truncat regress bootstrap techniqu stage postdea analysi evid found support hypothes…
54	scale scope economi mexican privat medic unit object evalu technic effici potenti presenc scale scope economi mexican privat medic unit pmu improv manag decis materi method data envelop analysi method input output mexican pmu publish instituto nacion de estadistica geografia estadistica de unidad medica privada con servicio de hospitalizacion pec questionnair result applic model paper found margi…
55	anteced consequ corporat empir analysi german public hospit idea privat corporat public enterpris improv organiz perform central tenet public manag movement privat repres establish subject inquiri corporat remain research field scarc trodden leav public debat bereft sound empir evid build conting theori principalag theori corporat literatur purpos studi bridg research gap empir assess postul rela…
56	measur entrepreneurship knowledg capit metropolitan econom effici usa data envelop analysi dea employ analysi metropolitan area effort inform input diagnos econom develop problem specif urban region result present aggreg msas partial analys msa size small medium larg analys individu msa level provid illustr dea approach provid care target polici manag guidanc region
57	measur effici custom satisfact loyalti mobil phone brand dea concept custom satisfact loyalti cs attract attent recent year key motiv fast grow emphasi cs attribut fact higher custom satisfact loyalti lead stronger competit posit result larger market share profit data envelop analysi dea approach studi analyz compar cs effici mobil phone brand emerg telecommun market turkey construct european cus…
58	studi inputoutput relat characterist increas margin revenu dea model paper studi inputoutput relat characterist increas margin revenu tradit dea model fair larg deviat front surfac product possibl set determin dea model real frontier product function make result calcul unreason discuss widespread exist increas margin revenu spell kind method identif increas margin revenu transform sampl set mathe…
59	biobject general data envelop analysi model pointset map project work introduc biobject general data envelop analysi bigdea model defin effici show equival bigdea effici domin solut multiobject program problem defin product possibl set pps discuss return scale bigdea model essenti contribut defin pointset map map project decis make unit dmu frontier pps bigdea model give effect approach construct…
60	product effici ukrainian polyclin lesson health system transit differenti respons market ukrain recent elect reveal deep divis eastern region favor central econom plan western region prefer free market reform studi compar polyclin ukrain inflex sovietstyl plan economi result lower econom effici eastern region data geopolit region data envelop analysi dea score polyclin effici model function demog…
61	effici analysi east european electr distribut transit legaci past paper crosscountri effici analysi electr distribut compani east european transit countri poland czech republ slovakia hungari common nonparametr effici measur data envelop analysi dea free dispos hull fdh assumpt appli recent develop statist infer nonparametr frontier model test hypothes discuss empir problem crosscountri benchmark…
62	measur chang effici japanes pharmaceut industri paper present data envelop analysi deamalmquist index methodolog measur chang effici firm industri level let ten firm year separ decisionmak unit employ input output dea case activ inputoutput lag measur total factor effici chang japanes pharmaceut firm decad defin period input decompos malmquist index catch frontier shift compon cumul indic propos …
63	restrict model correl coeffici altern crosseffici evalu data envelop analysi paper data envelop analysi dea model restrict correl coeffici ccrcor compar crosseffici evalu model cem model hypothet data set generat thanassouli comparison regress analysi data envelop analysi altern method perform assess oper research societi input lam determin weight set comput crosseffici ratio dea oper research so…
64	ecoeffici assess water system china transform water conserv tradit ecohydraul aim sustain develop studi ecoeffici water system attract great deal attent studi aim develop methodolog evalu ecoeffici water system administr region china multipl attribut water system piecewis linear technolog frontier rough set theori rst data envelop analysi model dea combin analyz ecoeffici water system inputoutput…
65	privat equiti firm experi buyout vendor sourc impact effici dataset compris privat equiti pe back leverag buyout lbos complet exit period studi shed light impact buyout vendor sourc pe investor experi postbuyout effici year transact main find observ increas postbuyout effici time lbos vendor sourc differ term posttransact effici level improv trajectori privat division buyout effici averag divisio…
66	scale elast measur direct distanc function dual theori dea estim paper focus scale elast measur base direct distanc function multioutputmultiinput technolog explor fundament properti show equival input orient output orient scale elast measur establish dualiti relationship scale elast measur base direct distanc function scale elast measur base profit function final discuss estim issu scale elast b…
67	method rank decis make unit base dispers weight norm data envelop analysi drawback data envelop analysi dea problem lack discrimin effici decis make unit dmus yield larg number dmus effici main purpos paper overcom inabl method rank effici dmus minim coeffici variat cv inputsoutput weight suggest bal al paper modifi model introduc model rank effici dmus base norm mean inputsoutput weight illustr …
68	evalu effici public procur contract cultur heritag conserv work itali public intervent cultur heritag ch conserv widespread itali case studi paper analys public capit expenditur ch conserv investig high degre special contract author affect effici ch conserv work stage analysi carri stage nonparametr approach data envelop analysisdea investig relat effici score singl work stage determin factor sco…
69	cost effici automot vendor price uncertainti dea approach vendor perform evalu import subject strateg implic manag effici compani import criteria prosper compani criteria contradict word criterion improv worsen similar manufactur manag global market purchas manag signific practic implic deal issu vendor select problem vsp affect complex uncertainti due lack inform relat busi environ countri globa…
70	farrel revisitedvisu properti dea product frontier contribut paper threefold compar mathemat rigour data envelop analysi dea model charn cooper rhode farrel model exhibit constant return scale ii reinterpret contribut farrel fieldhous extend analysi variabl return scale establish connect approach banker charn cooper iii provid graphic visual properti frontier function paper farrel emphas import g…
71	optim model mitig global warm farm scale applic japanes rice farm japan greenhous gas emiss rice product ch emiss rice paddi field primari contributor global warm agricultur prolong midseason drainag mitig ch emiss rice paddi field practic environment friend rice product base reduc synthet pesticid chemic fertil japanes rice farmer receiv agrienvironment direct payment paper examin econom environ…
72	measur effici parti revers logist provid suppli chain multi object addit network dea model demand parti revers logist pl provid increas signific issu corpor seek improv custom servic cost reduct pl provid evalu select import issu strateg signific compani techniqu evalu select pl provid data envelop analysi dea tradit model dea type perform measur base think product black box input transform box o…
73	general dea model inadequ result aris instanc dea model applic data envelop analysi dea model show notori ineffici unit effici addit effici unit dea model eleg subtl approach propos deal problem base incorpor domin cone dea model yu wei brockett suggest general dea gdea model unifi extend dea model base domin cone paper propos model general gdea model hand cover situat gdea model describ hand mod…
74	networkbas approach increas discrimin data envelop analysi data envelop analysi dea produc effici decisionmak unit dmu paper propos networkbas approach increas discrimin effici dmus approach treat system studi direct weight network node repres dmus direct strength link repres relat relationship dmus construct network observ node set point refer dmus suggest dea lambda valu refer dmus strength net…
75	fast algorithm determin characterist dea paper fast comput algorithm carri perform analysi dea techniqu reduc comput requir provid test reduc comput complex dea techniqu effici posit rank returnsscal classif dmus assess
76	radial radial approach environment assess data envelop analysi corpor sustain effect invest technolog innov environment assess protect import concern modern busi consum interest corpor effort invest environment protect easili imagin avoid purchas product dirtyimag compani price produc greenimag compani green imag recent import concern corpor surviv competit global market extend previous work envi…
77	hyperbolicori effici measur remedi infeas super effici model infeas problem tradit super effici model establish general tradit input outputori super effici model direct distanc function suffer infeas relat problem hyperbolicori effici measur altern inputori outputori direct effici measur super effici model distinct advantag elimin infeas problem posit inputoutput data show hyperbol orient super e…
78	compar agreement altern model evalu hmo effici object describ effici hmos test robust find altern model effici studi examin model construct parallel inform provid research insight identifi trend data sourc data set hmos oper variabl includ enrol util financi inform compil primarili health care invest analyst interstudi hmo census group health associ america studi design comput estim effici hmo co…
79	drive sustain competit advantag mobil industri evid wireless carrier light grow import data network qualiti wireless industri studi analyz compar effici manag servic qualiti network qualiti market long term evolut lte wireless industri purpos bootstrap data envelop analysi dea model repres wireless carrier decis make unit dmus design conduct verif mannwhitney wilcoxon test examin differ effici di…
80	interact molp method identifi target unit outputori dea model nato enlarg problem data envelop analysi dea mathemat program techniqu identifi effici decis make unit dmus multipl input multipl output dea technic effici score dmu technic effici refer set peer dmus target ineffici dmu target unit inform decis maker dm amount ineffici dmu decreas input increas output effici convent dea model general …
81	solv dea ccr ratio model data envelop analysi dea ccr ratio model extens adopt assess effici decisionmak unit dmus common input output origin ccr ratio model propos charn al evalu relat effici dmus maxim ratio weight sum output input comput conveni ccr ratio model transform linear program lp problem choos repres solut equival class weight sum input equal assumpt inconsist realworld system lp appr…
82	measur port effici bootstrap dea case vietnames port standard data envelop analysi dea sensit number variabl chosen sampl unabl account random natur standard dea exhibit statist inconsist bias result arguabl infer process studi effici evalu method overcom limit studi port effici address issu studi appli bootstrap dea sampl largest vietnames port compar result stochast frontier analysi sfa standar…
83	evalu effici largescal data set negat data artifici neural network approach data envelop analysi dea wide method measur effici product decisionmak unit dmus huge comput resourc term memori cpu time dea inevit largescal data set negat measur recent year wide rang studi conduct area artifici neural network dea combin method studi supervis feedforward neural network propos evalu effici product large…
84	supplier product qualiti perform evalu tftlcd industri manufactur tftlcd thinfilm transistor liquidcryst display panel taiwan face challeng increas competit fall price addit manufactur heavili reliant reliabl suppli chain make choic upstream supplier missioncrit issu industri studi employ oper cost research develop expens net fix asset total asset input paramet output oper revenu qualiti system a…
85	compar analysi effici nation educ system present studi assess perform particip countri pisa employ effici indic relat result variabl resourc variabl product educ servic desir output educ achiev undesir output educ inequ consid joint result variabl construct captur qualiti quantiti educ resourc consum resourc variabl similar environment variabl educ system includ effici evalu model resourc control…
86	impact ineffici diversif diversif risk manag tool special oper exploit scale economi singl output offer special oper opportun finetun skill promot greater degre technic profici measur economi scope facilit assess benefit output diversif versus special oper metric explain predict trend special diversif current literatur economi scope insight potenti trade benefit diversif presenc ineffici product …
87	integr approach construct benchmark network deabas stepwis benchmark target select stepwis benchmark target select data envelop analysi dea realist effect method ineffici decisionmak unit dmus choos benchmark stepwis manner propos construct benchmark network network structur consist altern sequenc benchmark target approach integr crosseffici dea mean cluster contextdepend dea method minim resourc…
88	cone ratio model share resourc nontranspar alloc paramet network dea studi examin perform product system share resourc applic data envelop analysi dea present model base multipliertyp framework resourc alloc variabl rav simpl edifi network set multicompon stage structur issu rav relev theori practic exist model rav nonlinear general potenti conflict interest central evalu ce manag decisionmak uni…
89	measur technic effici neural network approach main purpos paper provid introduct artifici neural network ann review applic effici analysi final comparison effici techniqu linear product function carri result suggest ann promis altern tradit approach econometr model parametr method data envelop analysi fit product function measur effici linear context
90	stage perform model evalu manageri effici higher educ applic taiwanes tourism leisur depart numer taiwanes univers rapid establish tourism leisur depart train human resourc tourism industri recent time prolifer program rais question tourism leisur depart effici alloc educ resourc train labour studi construct stage perform evalu model compos research develop perform stage teach perform stage addit…
91	altern model dea crosseffici evalu crosseffici evalu effect method rank decisionmak unit dmus data envelop analysi dea perform formul aggress benevol secondari goal model paper propos altern model dea crosseffici evalu provid methodolog option decis maker dm choos propos altern model illustr numer exampl result believ realist obtain altern secondari goal suggest liang al liang wu cook zhu altern …
92	technic scale effici crop livestock farm poland special matter technic scale effici polish farm analyz data envelop analysi effici differ measur farm special crop livestock point time transit effici result review light confid interv provid bootstrap livestock farm found averag technic scale effici crop farm scale effici high special technic ineffici appear due pure technic scale ineffici attribut…
93	assess competit intern financi servic locat survey method perspect intern financi servic if industri restructur intern locat paper outlin econom forc analyt method appli examin econom driver process citi east asia vy attract if provid client ict revolut made if commodit footloos search cost effici high ad financi servic continu develop coordin major if center invest capit region global advantag c…
94	effici total factor product ukrainian agricultur transit articl analyz effici total factor product tfp chang larg agricultur enterpris transit market economi ukrain effici calcul data envelop analysi product chang measur malmquist product chang index period averag tfp declin annual drop total main reason observ tfp declin decreas technic effici found remark signific time high variat individu ente…
95	stage approach energi effici analysi european union countri paper evalu energi effici eu countri period stage data envelop analysi dea combin multipl energi consumpt data econom output effici estim obtain analysi evalu stage multipl criteria decis aid methodolog mcda propos parametr approach combin dea mcda enabl model problem integr manner provid energi effici estim support analysi main contribu…
96	benchmark univers effici indic presenc intern heterogen benchmark perform univers consid singl strateg unit evid lower level organis faculti depart school play signific role institut govern affect perform articl empir analysi carri obtain teach effici score school belong univers italian region perspect effici univers view distribut score unit result show rank effici univers vari analys unit compo…
97	return scale pattern effici firm size public account industri empir investig paper employ data envelop analysi investig return scale pattern effici firm size public account industri usa postsarbanesoxley act contemporari survey data account today top account firm year result largest account tier firm display constant return scale approxim half smaller tier firm exhibit increas return scale find s…
98	dea analysi risk cost revenu insur insur compani risk cost account price car insur polici cover risk privat car paper data car insur polici order assess risk cost account combin risk generat highest return compani exist price practic data envelop analysi dea frame studi analysi experi context result dea interpret multivari statist analysi context factor analysi properti fit techniqu impact risk f…
99	explor dea format evalu primari diabet care applic compar english practic primari care heart uk nation health servic polici primari care trust crucial role improv effici equiti primari care deliveri studi focus perform assess primari care provis paper examin role data envelop analysi dea help decis maker understand improv perform primari care practic discuss result studi practic england term deli…
100	verif korean containerport effici bootstrap approach main purpos paper verifi deadata envelop analysi effici korean contain termin year bootstrap method make polici implic enhanc effici contain termin main empir result gamman gamchon uam gamchonaxb uam termin appear effici port dea model gwangryang phase shown minimum dea effici score termin nos oper effici port bootstrap effici score declin mini…
101	test hospit proposit empir analysi effici qualiti purpos assess relationship hospit ineffici level care qualiti base nation qualiti forum safe practic score improv analyt strategi assess ineffici methodolog version american hospit associ leapfrog group annual survey basi studi addit case mix indic market variabl drawn center medicar medicaid servic data sourc area resourc file data envelop analys…
102	perform greek bank system view emu result parametr approach paper estim econom effici tfp chang technic chang greek bank system period begin examin period coincid acceler liber deregul greek financi system view countri join emu studi data envelop analysi measur technic alloc effici product chang comput malmquist total factor product approach compos technic effici result show major greek bank oper…
103	altern tradeoff data envelop analysi applic hydropow plant multidimension inputoutput space behavior firm analyz effici frontier support surfac product technolog end mathematician interest margin rate substitut piecewis linear frontier data envelop analysi dea technolog differenti extrem point margin rate calcul valid small variabl exist trade analysi method calcul maximum specif throughput throu…
104	effect anim health welfar plan dairi herd review maintain promot anim health welfar import challeng goal livestock farm anim health welfar plan aim contribut improv herd intervent structur review overview current scientif approach improv achiev health welfar plan dairi herd health welfar state cow econom effect monetari benefit farmer implement manag hous base assess health welfar state reli part…
105	compar effici crosscountri perspect case italian spanish state univers grow internation european higher educ requir emphasi crosscountri comparison paper effici analysi italian spanish univers conduct compar perspect effici score obtain data envelop analysi result demonstr good averag effici countri relat countryspecif frontier compar italian univers effici malmquist index show case effici improv…
106	data envelop analysi multipl criteria decisionmak
107	phase robot select procedur paper phase methodolog propos robot select phase data envelop analysi mean determin technic effici robot altern cost technic perform paramet data envelop analysi permit face perform paramet vendor general unattain practic phase fuzzi robot select algorithm util rank technic effici robot predetermin object criteria addit vendorrel subject criteria algorithm base calcul …
108	data envelop analysi climat polici scenario recent develop polit scientif econom debat climat chang suggest critic import develop approach compar polici scenario environment effect distribut effect enforc cost dimens paper discuss quantit methodolog assess relat perform climat polici scenario account longterm econom social environment impact propos procedur base data envelop analysi employ evalu …
109	margin rate elast substitut addit model dea margin rate elast substitut deriv optim slack valu obtain modifi version addit dea model project formula ensur point effici frontier requir conform assumpt microeconom model differ standard version slack valu allow negat posit addit model make movement effici frontier improv input output requir worsen input output definit introduc effici attain worsen o…
110	assess explor effici portugues recycl system parametr method wast concept acknowledg develop world manag urban wast effici money recycl good generat addit revenu avoid dispos cost negat extern paper measur effici portugues recycl compani requir eu law packag wast direct recycl system fulfil ambiti target packag wast includ glass papercardboard plastic metal wood packag target set materi individu …
111	perform assess refus collect servic robust effici measur portug municip entrust grow number power respons budget restrict refus collect servic gain interest municip revenu repres small part real cost paper sound practic major determin refus collect servic portug appli distinct parametr techniqu data envelop analysi dea robust methodolog bootstrap order purpos evalu relev oper environ refus collec…
112	approach data envelop analysi noisi environ dea paper dea label approach effici measur stochast case present consist proof preliminari evid illustr small sampl perform dea basic handl multioutput technolog standard dea filter nois disturb product unlik relat approach requir panel data consist dea reli assumpt distribut bound nois requir radial effici measur mont carlo experi show dea base averag …
113	hedg fund perform apprais data envelop analysi paper appli data envelop analysi dea evalu perform hedg fund classif purpos altern invest strategi hedg fund offer absolut return passiv benchmark measur perform ineffect increas number hedg fund institut investor pension fund high net worth individu urgent trustworthi effici apprais method dea achiev import benefit dea measur benchmark requir allevi…
114	evalu railway traffic control effici determin present paper fill gap literatur examin effici railway traffic control spite largescal migrat strategi centralis signal box traffic control centr railway traffic control remain labourintens process european countri close collabor expert infrabel belgian railway infrastructur manag develop stage benchmark framework assess explain railway traffic contro…
115	assess perform indian stateown enterpris examin determin perform indian stateown enterpris manufactur sector year period relat perform determin data envelop analysi variat perform pattern subsequ explain regress analysi note perform film indian stateown sector character low perform signific systemat variat perform paramet size posit age negat effici econom liber reform aim improv perform stateown…
116	influenc knowledg spillov util nis perform multistag effici perspect innov process complet independ research nation innov system nis attract consider attent research reveal critic import understand oper nis multistag multidimension ultim show result term nation econom perform multistag effici perspect built stage network data envelop analysi model assess effici knowledg creation foster nis diffus…
117	chanceconstrain dea model random fuzzi input output data envelop analysi dea wide mathemat program techniqu compar input output set homogen decis make unit dmus evalu relat effici convent dea method assum determinist precis valu input output observ observ valu input output data realworld problem potenti random fuzzi natur introduc random fuzzi rafu variabl dea random vagu coexist problem paper pr…
118	model region welfar effici appli condit full frontier paper demonstr evalu welfar polici region alloc public invest recent develop effici analysi statist infer specif effici welfar polici oldi greek prefectur census year compar analyz paper bootstrap techniqu uncondit condit full frontier applic major welfar ineffici prefectur census year analysi reveal increas popul densiti year negat impact wel…
119	determin costeffect strategi screen colorectalcanc object articl implement methodolog order determin strategi costeffect mass screen colorect cancer posit hemoccult test approach present consist propos method enabl admiss diagnost strategi determin approach enabl minim cost function estim adapt data envelop analysi method prove success costeffici analysi perform indic numer hard aggreg result sho…
120	econom cancer care longitudin provid effici renew debat competit healthcar suggest greater special good health economi essenc greater special hypothes lead lower averag cost due learn curv effect scale oper effici hypothesi test oncolog care diseas group exist special cancer center place data envelop analysi dea specif longitudin malmquist index year period appli major special inpati cancer cente…
121	effici smes global market measur korean perform analyz technic effici product index input resourc util support small mediums enterpris smes korea index data envelop analysi dea methodolog purpos measur effici index fundreceiv enterpris dea model real data input output factor relat enterpris product activ paper made comparison effici enterpris locat capit region locat capit region induc polit sign…
122	irrig price polici impact agricultur input demand tunisia deabas methodolog paper estim farmer individu irrig water demand function employ inform hidden individu farmer technic effici inform extract develop deduct methodolog base invers data envelop analysi dea model empir result tunisia show farmer technic effici elast irrig water demand function farmer adjust demand limit extent afford water pr…
123	profil distanc method multiattribut decis make approach inform system invest articl address area decis make inform system recogn great demand method techniqu practic present conceptu approach profil distanc method support select problem approach combin merit promin concept individu appli decis make util rank method urm data envelop analysi dea addit method involv calcul distanc desir system profi…
124	bank effici nordic countri evid relat competit bank industri nordic countri provid appli data envelop analysi product nation pool data set analysi produc detail account bank countri size prepar meet intens competit common european bank market
125	evalu effici top liber art colleg studi appli data envelop analysi model develop nation univers nation liber art colleg model individu institut benchmark purpos research seek compar practic high effici liber art colleg practic ineffici colleg year graduat rate output variabl attent paid construct cost undergradu input variabl addit rank institut effici technic effici peer institut identifi peer r…
126	improv discern dea profil failur data envelop analysi provid adequ discrimin small number altern illustr facil locat problem straightforward modif find desir relat effici score input variabl greater discrimin time discern strength weak altern
127	combin road safeti inform perform index paper focus essenti step construct process composit road safeti perform indic assign weight individu indic composit indic literatur subject discuss long time agreement reach aim research provid insight import weight method factor analysi analyt hierarchi process budget alloc data envelop analysi equal weight give essenti theoret consider appli method road s…
128	studi perform labour outsourc public sector govern countri gradual adjust tradit concept commit privat busi conduct government busi servic order achiev econom oper goal introduc dynam technolog privat organis financi flexibl freeli competit mechan privat market qualiti effici public servic effect promot order enhanc econom benefit data garbag clean outsourc district environment protect bureau kao…
129	develop energi consumpt benchmark build bank branch brazil energi consumpt build area increas import develop economi brazil start energi perform exist build public nation energi benchmark fundament step understand energi consumpt commerci build develop energi effici programm voluntari data gather initi brazilian sustain construct council cbcs produc data develop nation benchmark methodolog benchm…
130	environment effici analysi base relat stage dea model data envelop analysi dea effici measur integr environment dea technolog gain popular environment perform measur product system includ undesir output studi treat product system black box studi measur environment perform intern structur product system stage process stage character product stage stage pollut treatment stage extend relat model con…
131	compar effici wastewat treatment technolog dea metafronti model assess econom technic effici tool select technolog wastewat treatment tradit model requir unit assess oper technolog overcom limit investig viabil concav metafronti approach base data envelop analysi dea calcul technoeconom effici technolog gap ratio tgrs wastewat treatment plant wwtps oper homogen technolog model appli sampl spanish…
132	hightech industri oversea invest perform evalu applic data envelop analysi rapid chang social environ mainland china econom market due great domest demand caus enorm popul increas econom growth rate taiwanes busi gradual turn develop china pressur increas domest wage land cost expand factori enhanc environment protect mainland china present advantag ampl land low labor cost monoethn easi languag …
133	analysi emiss perform abat potenti municip industri sector jiangsu china main sourc emiss china industri sector face pressur reduc emiss achiev target reduct industri carbon intens base level urgent formul specif emiss mitig strategi provinci industri sector order provid decisionmak support develop implement mitig polici undesir slack base measur sbm model first appli evalu industri emiss effici …
134	crosscountri comparison technic effici health product demonstr pitfal propos crosscountri comparison technic effici health product estim data envelop analysi dea applic polici maker theori analysi util measur socioeconom determin health relev social polici health polici oecd data articl critic analys number outstand theoret question dea set conclud question address result implic polici base misle…
135	integr dualrol variabl data envelop analysi tradit data envelop analysi dea theori assum decis variabl regard input output variabl play role input output time fact exist variabl work input output simultan call dualrol variabl tradit dea model apprais perform decis make unit dualrol variabl paper analyz structur properti product system compris dualrol variabl propos dea model integr dualrol variab…
136	measur effici web site traffic generat product model web site develop page view treat output web page script web construct input parametr product function construct base empir data number web site make determin site effici generat web traffic ineffici web site refer site learn order improv perform web site specialinterest content found perform averag effici generalinterest content
137	deabas approach inform technolog risk assess risk inform technolog framework inform technolog organ subject kind potenti risk risk manag key compon project manag enabl organ accomplish mission project found complex riski implement organ organiz relev risk project make import organ focus way order success implement project paper focus risk manag risk assess model propos process orient approach ris…
138	evalu perform urban water util robust nonparametr approach paper empir analyz effici urban water util stateart methodolog combin data envelop analysi dea stage doubl bootstrap procedur stage robust effici estim obtain improv dea analysi stage truncat regress model doubl bootstrap procedur estim effect set environment variabl unbias dea estim find suggest effici score obtain bias correct signific …
139	dea effici determin electr power distribut ad applic dataenvelop analysi methodolog formul tool determin distribut ad requir tariff fixat process electr power distribut concept model firm regulatori basi order increas reliabl obtain result bootstrap techniqu appli applic illustr framework latest regulatori process chile
140	comparison data envelop analysi ratio analysi tool perform assess paper compar data envelop analysi dea ratio analysi altern tool assess perform organis unit bank branch school unit typic resourc secur output input output possibl incommensur assess district health author england provis perinat care vehicl compar method comparison focus method agre perform unit relat unit estim target method impro…
141	applic data envelop analysi evalu effici level oper cost brazilian electr distribut util paper show effici indic brazilian electr distribut util effici score gaug dea model model quantiti evalu context treat respect regul perspect examin altern approach base cluster analysi restrict factor weight worth point develop reduc inform asymmetri improv regul skill compar perform util fundament incent re…
142	measur benchmark technic effici public hospit tianjin china bootstrapdata envelop analysi approach china long stuck appli tradit data envelop analysi dea model measur technic effici public hospit bias correct effici score articl introduc bootstrapdea approach intern literatur analyz technic effici public hospit tianjin china improv applic method benchmark interorganiz learn found bias correct eff…
143	firm effici stock return paper investig role firm effici asset price sampl public list compani period employ parametr data envelop analysi dea inputoutput combin focus sale market output measur construct frontier technolog perform measur examin effici firm perform differ ineffici firm standard financi analysi procedur employ perform attribut regress form portfolio base effici score track perform …
144	applic data envelop analysi telephon offic evalu partial data presenc partial data motiv investig factor incorpor exist measur model paper procedur propos incorpor set factor partial data dea structur restrict factor weight dea formul complic linear model issu set partial data order transform formul ordinari linear program model linear scale transform variabl chang techniqu result linear program …
145	investig sourc ineffici residenti mental health facil data envelop analysi dea measur effici residenti mental health facil sampl consist half hous nurs home shelter home total facil belong public sector supervis privat profit organ variabl chosen character product structur size staff salari oper cost output measur patient number input orient dea model allow variabl return scale appli unit rank be…
146	endogen project perform evalu approach base random forest promethe ii method order identifi poorest altern project rank result scenario assess multipl infrastructur project multicriteria decis aid method incorpor evalu project perform previous method assess infrastructur project perform applic frequent case numer evalu criteria inadequ observ data paper propos object perform evalu approach annual…
147	dea model identifi critic perform measur perform evalu import identifi effici frontier critic measur data envelop analysi dea proven effect tool estim effici frontier optim dea weight identifi critic measur due multipl dea optim weight uniqu set critic measur obtain decis make unit dmu base set modifi dea model paper develop approach identifi critic measur dmu set fortun standard perform measur c…
148	applic data envelop analysi indic contribut learn teach perform paper appli data envelop analysi dea explor quantit relat effici class freshmen student studi english convers univers taiwan academ year diagram teach perform improv mechan design identifi key perform indic evalu order teacher concentr effort formul teach suggest sensit studi highlight prioriti rich content evalu indic perform improv…
149	measur effici multiunit bank activ analysi approach present activ analysi model multiunit bank multiunit bank includ bank branch multibank hold compani affili bank bank result merger consolid bank addit effici measur present attempt gaug potenti gain multiunit bank
150	process evalu retail store effici restrict dea approach manageri process develop assess effici individu store multistor multimarket retail employ data envelop analysi dea incorpor assur region dea model allow complet specif input outcom found dea applic procedur permit research captur top manag strateg think practic use process result illustr respect manag issu evalu store manag identifi critic s…
151	road safeti perform evalu polici make data envelop analysi case studi provinci data iran invest road safeti program effici analysi implement countermeasur requir system present studi design evalu effici relat measur annual implement provinc iran specif model calcul relat ineffici index provinc year data envelop analysi dea method provinc year defin decis make unit dmu dea analysi ineffici index d…
152	evalu airlin servic qualiti data envelop analysi data envelop analysi dea evalu servic qualiti airlin dea handl qualiti factor air travel consum report maintain depart transport usdot focus fraction flight time passeng reserv deni board passeng report mishandl baggag passeng file complaint usdot reli weight establish survey opinion industri expert frequent flyer dea optim techniqu evalu servic qu…
153	technic effici chines bank sector paper appli innov dea data envelop analysi model invers convex model order investig technic effici repres sampl chines bank bank rank effici period result paint mix pictur chines bank perform influenc firm size ownership bank effici observ studi show effici improv time entri china wto
154	focus mind product fear liquid airlin product unit state data envelop analysi malmquist product index paper examin product major unit state passeng airlin analysi find signific improv product carrier transform labor fuel passeng seat capac seatmil period product improv effici laggard catch effici leader industri lesser extent adopt technolog improv product period
155	measur technic ineffici firm industri level lost profit outlay measur technic ineffici direct distanc function ddf introduc chamber chung fare tie potenti output expans input contract singl paramet dualiti ddf relat measur profit ineffici calcul normal deviat optim actual profit market price show usual case normal repres sum actual revenu actual cost assess firm profit ineffici measur ddf obvious…
156	categor continu discretionari variabl data envelop analysi comparison singlestag model discretionari environment variabl regard import evalu effici data envelop analysi dea consensus correct treatment variabl paper compar perform standard bcc model base case singlestag model banker morey model incorpor continu environment variabl banker morey model incorpor categor environment variabl simul analy…
157	profit effici european union bank industri direct technolog distanc function approach employ direct technolog distanc function approach present estim profit effici european union eu member state period method decompos profit effici technic alloc compon investig potenti effici differ eu region eu member state countri bank size result signific level profit ineffici eu region predomin attribut alloc…
158	evalu urban infrastructur invest effici empir evid heilongjiang provinc china rapid growth urban infrastructur invest china brought problem low invest effici faulti invest decisionmak base latest research find relat infrastructur effici evalu theori evalu method paper empir evid heilongjiang provinc analyz urban infrastructur invest effici analyz invest effici provinc infrastructur invest effici …
159	incent regul product effici telecommun industri studi evalu effect incent regul product local exchang carrier introduc pure pricecap scheme strong posit lag effect technic effici pricecap scheme oper conjunct earningsshar scheme effect technic effici impact strong effect pure pricecap scheme earningsshar scheme oper effect detriment technic effici weaker broad posit result obtain effect incent re…
160	product benchmark freerang sheep oper technic effici correl product domin technolog variant laingsburg south africa data envelop analysi dea benchmark extens sheep oper laingsburg central karoo south africa data product season input orient variabl return scale frontier identifi twelv effici firm technic effici scale effici top effici score bottom averag effici score substanti room improv bottom p…
161	stage dea model evalu learningteach technic effici key perform indic contextu variabl studi evalu technic effici learningteach process higher educ stage procedur offer advanc comparison previous studi improv qualiti result util multipl stage data envelop analysi dea contextu variabl level super effici calcul order priorit effici unit final sensit analysi contribut key perform indic kpi establish …
162	mathemat model optim decis impact multiattribut rank formul problem climb multiattribut rank weight mathemat optim model deriv base familiar practic rank higher educ attribut combin weight obtain score method appli situat multipl attribut rank entiti invok assumpt independ attribut administr affect valu attribut cost result suggest strategi advanc rank focus modifi fewer attribut model general sy…
163	method measur effici parallel product system share sourc natur life model data envelop analysi dea propos evalu perform product system compos independ parallel product unit paper develop parallel dea model product system compos independ parallel subunit subunit input portion share input produc final output propos model calcul effici system effici subunit addit theoret deriv case area iran bank il…
164	product forest enterpris turkey parametr malmquist approach aim studi determin total factor product year state forest enterpris bound isparta region forest director locat western mediterranean region turkey malmquist product index mpi parametr approach studi mpi evalu base data envelop analysi technic effici chang technolog chang pure technic effici chang scale effici chang total factor product c…
165	evid effici gain role merger benefit public oper effici employe product profit perform averag relat effici data envelop analysi measur australian trade bank bank market share deposit explor mean determin extent effici gain pass public general effici rose postderegul period evid merger case studi support report acquir bank effici target bank acquir bank maintain premerg effici decisionmak cautious…
166	dual approach evalu agricultur product fruit farm emiliaromagna product analysi frequent topic agenda research effort focus establish adequ measur criteria appli specif case studi base account microdata group fruitgrow farm purpos studi verifi similar method product measur total factor product tfp index malmquist index result broad confirm substanti congruenc indic show increas product fruit farm…
167	energi environment effici china transport sector multidirect analysi approach rapid econom develop transport sector highenergyconsumpt highemiss sector china order ensur effici energi reduc pollut import gain perform standard china transport sector data envelop analysi dea accept popular tool effici measur previous studi base dea restrict radial expans output radial contract input paper present n…
168	technolog chang time reduct greenhous gas emiss nichola stern review scienc estim global gdp shrink due climat chang brought call reduc emiss year stern result contest weitzman econ lit xlv argu modest reduct term nordhaus scienc question low discount rate coeffici relat risk avers employ stern review caus argu central question globalwarm polici fast costlyremain open present simul model develop …
169	robust effici dmus data envelop analysi mean modifi version ccr model base evalu decis make unit dmu relat refer set group dmus sensit analysi ccr model data envelop analysi dea studi paper method sensit analysi linear program problem optim valu yield region stabil suffici condit upward variat input downward variat output extrem effici dmu remain effici provid approach requir calcul basic solut i…
170	dea approach assess effici radiata pine log produc zealand structur grade effici analysi reveal relat magnitud wood trait distinguish effici radiata pine log produc zealand structur grade technic cost effici obtain data envelop analysi dea wood trait price perform cost effici correspond econom weight deriv partial regress valu nz small end diamet cm stiff gpa basic densiti kg largest branch mm ef…
171	environment effici evalu industri china base fix sum undesir output data envelop analysi rapid econom develop china intensifi countri environment problem pollut wast industri main contributor environment deterior develop mode industri attract attent govern public paper assum industri permit fix total amount pollut order avoid excess pollut provinc show increas pollut provinc requir reduc pollut a…
172	parallel hierarch decomposit approach solv largescal data envelop analysi model accompani increas popular dea comput challeng applic largescal problem involv solut thousand linear program paper describ problem decomposit procedur dramat expedit solut comput intens problem fulli exploit parallel process environ test dea code base approach report wide rang problem includ largest report date lp bank…
173	sensit analysi ineffici unit data envelop analysi import issu dea studi dea research sensit result analysi perturb data paper develop procedur perform sensit analysi ineffici decis make unit dmus procedur yield exact chang region effici score specif ineffici dmu defin effici score identifi frontier prove effici score arbitrari unit defin effici score
174	data envelop analysi assess inform technolog impact firm perform purpos paper effect inform technolog perform firm data envelop analysi dea studi problem paper outlin dea address advantag parametr approach develop methodolog identifi effici util import relat activ effect firm perform dea framework methodolog evalu margin benefit provid applic methodolog illustr
175	measur perform financi hold compani financi institut larger engag wider array financi activ due continu consolid financi hold compani face multipl product function simultan tradit data envelop analysi dea approach suitabl investig effici studi appli multiact dea model explor relat effici financi hold compani taiwan result show multiact dea model capabl identifi sourc ineffici potenti yield greate…
176	product assess african seaport bias technolog chang paper analys product repres sampl african seaport product score decompos base luenberg product indic natur technolog chang analys paper find nigerian seaport effici angola mozambiqu discuss result relat polici implic provid
177	spatial autocorrel european air navig system fragment european air navig system identifi ineffici addit cost problem nation system independ neighbour issu spatial autocorrel effici system depend effici ineffici system negat impact econom effici articl explor possibl appli spatial autocorrel techniqu data envelop analysi effici result
178	effici comparison multipl brand franchis data envelop analysi approach restaur franchis industri increas diversifi brand pivot firm accur assess effici brand franchis system research compar contrast effici brand belong franchisor data envelop analysi dea sampl drawn brand oper restaur franchisor result studi show effici establish brand differ signific manageri strateg implic franchisor direct fut…
179	determin effici ineffici greenhous cucumb produc data envelop analysi approach case studi jiroft citi iran aim studi determin energi pattern investig energi effici dea data envelop analysi methodolog discrimin effici farmer ineffici identifi wast energi order optim energi input greenhous cucumb product jiroft citi iran data obtain greenhous cucumb farmer face face questionnair method result green…
180	prefer vote project rank dea crossevalu cook kress data envelop analysi dea start point propos procedur rank order candid preferenti elect notion candid permit choos favour weight appli stand place place vote usual dea manner addit assur region restrict weight place vote place vote amount freedom choos weight essenti illusori maximum discrimin candid sought case weight evalu rank candid impos ext…
181	compar advantag disadvantag dea paper defin compar advantag disadvantag framework data envelop analysi dea develop model address measur compar advantag disadvantag term proport level output input activ model inclus explicit limit admiss tradeoff type activ assess compar advantag disadvantag establish framework competitor analysi feasibl desir strateg allianc
182	graph effici product measur applic agricultur hyperbol measur effici product chang respect graph represent product technolog research output input dimens simultan measur produc perform hyperbol effici measur propos empir implement effici analysi product analysi object paper der ne hyperbol perform measur graph represent product technolog motiv state advantag radial counterpart introduc direct for…
183	benchmarklearn roadmap region sustain develop china environment problem accompani china remark econom growth decad direct indirect impact neighbour countri perspect region sustain develop region macroeconom polici base abil maxim wealth minim environment impact inhabit basi point paper analys econom environment perform region level china china region author identifi input capit employ output gdp …
184	factorspecif malmquist product index base common weight dea paper design malmquist product index mpi measur product chang decisionmak unit dmu specif inputoutput factor time factorspecif data envelop analysi extend inputoutput substitut possibl partial correl criterion substitut factor cluster cluster concern exclud calcul factorspecif effici common weight global mpi employ order simultan sound p…
185	deabas analysi product chang intertempor manageri perform dea typic appli crosssect data analyz product effici dea infrequ appli panel data analyz variat product effici time techniqu choic window analysi adopt approach dea panel data lead fare dea construct malmquist index product chang provid decomposit malmquist product index decomposit alloc product chang chang product effici magnitud technic …
186	effect oper environment variabl effici danish water wastewat util effici improv pattern public util follow order fund invest realiz recours bank loan privat equiti tariff increas effici improv growth vertic integr condit environment variabl custom output densiti prior studi effect variabl effici water util agre point scale economi scope rare densiti economi articl aim contribut literatur analys e…
187	model misspecif data envelop analysi data envelop analysi estim compar effici widespread consider academ attent paid develop variant basic dea model princip weak dea unlik statist base method yield diagnost user determin chosen model choic input output depend sole judgement user purpos paper examin implic effici score misspecifi model simpl product process set simul model explor effect appli miss…
188	altern target data envelop analysi multiobject linear program rio de janeiro odontolog public health system case studi year written drawback radial project time author propos method explor interact effici frontier radial project paper compar famili data envelop analysi dea model tradit radial prefer structur multiobject model effici analysi rio de janeiro odontolog public health system background…
189	perform assess higher educ britain public sector organis uk wit fund arrang part govern drive make account taxpay develop perform indic essenti step ensur organis provid money paper examin possibl construct measur perform uk univers methodolog develop framework product theori multipl regress techniqu estim relationship output input univers interunivers variat output measur explain variat input me…
190	data envelop analysi approach discrimin analysi data envelop analysi dea discrimin analysi da similar classifi unit exhibit good poor perform linear program select set factor weight determin group membership relat threshold hyperplan similar point earlier paper method combin aspect da dea suggest paper develop hybrid method effici approach discrimin analysi formul option consid respect effect sol…
191	discretionari discretionari factor scale data envelop analysi paper discuss interpret exogen fix discretionari factor data envelop analysi dea suggest generalis model incorpor type input output dea paper compar approach inclus continu discretionari factor stage model introduc banker morey operat res lovel top ruggiero eur operat res approach compar theoret basi axiomat system empir basi exampl si…
192	influenti dmus outlier detect data envelop analysi applic health care paper explain drawback previous approach detect influenti observ determinist nonparametr data envelop analysi model develop yang al annal oper research effici score relat entropi obtain model unimport outlier detect empir distribut estim relat entropi montecarlo approxim paper develop method detect specif dmu influenti statist …
193	systemat approach identifi core servic technolog spite import servic technolog servic industri analys systemat respons studi propos approach identifi core servic technolog technolog interrelationship matric perspect intens related crossimpact construct support lift confid valu calcul conduct associ rule mine classif inform busi method patent data analyt network process appli construct technolog i…
194	deabas yardstick competit optim practic regul paper introduc notion practic minim extrapol regul show cost reimburs base practic norm optim regul firm superior technolog inform make verifi cost reduct investig data envelop analysi dea regulatori environ consider technolog uncertainti seri dea model includ crs drs vrs fdh frh model consid shown scheme reimburs actual cost fraction dea estim cost r…
195	domin competit factor evalu program effici group data domin competit factor uniqu solut class person ratio effici game introduc mean distinguish except aspect individu perform vector inputoutput multipli obtain analyz collect common group differ group discov method appli program follow origin impetus develop data envelop analysi result compar earlier studi substanti insight obtain
196	deriv maximin effici ratio model maximum decision effici principl maximin effici ratio mer model origin propos common weight model priorit dea effici subset dmus theoret support context base principl group decis make propos earlier yu subsequ model found step rank full set dmus albeit theoret support context paper deriv mer model potenti suitabl context maximum decision effici mde principl aggreg…
197	recogn effici weak effici ineffici dmus epsilon independ linear program import problem ccr bbc model determin archimedean infinitesim epsilon mehrabian al mehrabian jahanshahloo alirezaei amin assur interv archimedean epsilon dea model oper research present procedur determin assur interv show choos interv guarante feasibilitybounded multiplierenvelop side ccr model paper show choos arbitrarili pr…
198	assess effici smallscal bottom trawler vessel greec studi explor technic scale effici type greek fish vessel smallscal vessel bottom trawler biascorrect inputori data envelop analysi model associ effici score vessel skipper characterist explor result smallscal vessel achiev low averag technic effici score higher scale effici score convers bottom trawler achiev lower scale higher technic effici sc…
199	measur basebal batter dea data envelop analysi dea creat altern tradit bat statist call composit batter index cbi advantag cbi tradit statist includ fact player judg basi accomplish relat player automat account chang condit game rais lower bat statist histor result examin show industri basebal bat matur potenti cbi discuss applic basebal suggest random variat effect cbi investig effect creat nois…
200	restrict practic select dea overview case studi evalu socioeconom perform nation discuss modif concept effici occur data envelop analysi practic select subject addit constraint reflect institut circumst extern equiti consider extran inform addit constraint restrict feasibl product possibl set envelop side problem provid overview constraint present envelop side mimic coneratio assur region model m…
201	estim factor influenc effici bank member state join european union paper incorpor censor tobit regress analysi detect bank effici visegrad countri explain countri specif environment factor intern variabl result suggest level effici explain bank specif characterist countri environment factor statist insignific paper shed light issu optim architectur bank system combin posit effect capit market con…
202	measur technic effici public sector exist measur technic ineffici obtain linear program model public sector proper control environment variabl affect product shown consequ control fix factor bias estim technic effici paper extend mathemat program approach frontier estim data envelop analysi environment variabl modifi model contrast exist model purport control exogen factor measur public sector ef…
203	data envelop analysi imprecis data origin data envelop analysi dea model input output measur exact valu ratio scale cooper al manag scienc recent address problem imprecis data dea general form develop paper altern approach deal imprecis data dea approach transform linear dea model linear program equival basi origin data set appli transform variabl upper lower bound effici score unit defin natur o…
204	data envelop analysi technic effici product growth pacif northwest sawmil industri paper data envelop analysi dea character chang product frontier technic effici product growth technic effici chang return scale sawmil industri pacif northwest pnw geograph panel data period unlik past dea studi develop confid interv estim improv bootstrap method result gap effici region pnw grown effici region fal…
205	effect exclud column score dea envelop lp technolog matrix reformul envelop linear program dea score decis make unit dmu exclud column technolog matrix rais theoret comput question idea appear natur propos recent appear publish form issu modif standard dea analysi remain formal comprehens explor feasibl result lps turn guarante modif dea model status dmu lp infeas resolv issu includ formal equiva…
206	technic effici hospit tehran iran background nowaday restrict access optimum resourc main challeng develop organ aim studi determin technic effici factor influenc hospit tehran method research descriptiveanalyt retrospect studi conduct fifti hospit public privat social secur ownership type select studi requir data collect researchermad check list section background data input output data analyz d…
207	effici biobject heurist schedul hybrid flow shop paper consid problem schedul independ job hybrid flow shop environ sequencedepend setup time minim makespan total tardi optim problem algorithm biobject heurist boh propos search paretooptim frontier aim propos algorithm generat good approxim set effici solut boh procedur initi generat seed sequenc output result strong depend initi solut order incr…
208	measur perform decisionmak unit geometr averag effici perform decisionmak unit dmus measur point view optimist pessimist lead effici dmu relat effici worst relat effici convent data envelop analysi dea consid relat effici argu effici consid approach consid bias paper propos integr effici geometr averag effici measur perform dmu found geometr averag effici discrimin power effici illustr numer exam…
209	weight restrict judgement data envelop analysi evolut develop futur direct paper review evolut develop futur research direct weight restrict judgement data envelop analysi paper argu incorpor judgement dea motiv applic method real life organis applic driven develop method led number approach literatur inevit interpret paper concentr implic weight restrict effici target peer compar ineffici decis …
210	corrupt econom effici panel data evid paper investig empir effect corrupt countri econom effici sampl countri time period paper appli dea window analysi econometr panel data techniqu result reveal shape relationship countri corrupt percept level econom effici appear corrupt negat effect countri econom effici time turn point relationship produc indic averag term countri econom structur corrupt per…
211	applic dea measur effici softwar product larg canadian bank paper present empir studi softwar product conduct larg canadian bank purpos introduc model softwar product consid output previous cite literatur studi analys group softwar develop project compar ratio approach perform measur result dea shown main defici perform ratio method avoid approach employ constrain dea multipli respect subject man…
212	assess road rout effici airexpress courier paper propos exocat data envelop analysi dea model evalu effici road activ pickup deliveri airexpress courier routerout basi propos model combin constraint exogen fix input dea categor dea account continu discret extern environment factor affect courier rout effici select labor rout length proxi fuel consumpt vehicl capac input number document deliv numb…
213	measur progress comparison gdp hdi gs rie current paper construct progress measur measur multipl dimens progress paper meant detail discuss framework demonstr applic measur construct resourceinfrastructureenviron progress measur employ monetari evalu adopt weight techniqu base public opinion propos index assess singl summari standpoint aggreg method evalu score standardis techniqu progress index …
214	extend frontier data envelop analysi chapter formul basic dea model editor introduct chapter follow
215	perform assess product system explicit input applic basketbal player research issu context product theori product explicit input system input consumpt import decisionmak focus output product presenc desir undesir output model undesir output import problem paper discuss problem weak dispos absenc explicit input linear product technolog construct axiomat handl desir undesir output product system ex…
216	evalu oper effici bank sector taiwan stage data envelop analysi approach studi adopt stage data envelop analysi dea method includ charnescooperrhod bankercharnescoop method evalu perform marketingorient profitorient activ cost effici taiwan bank convent dea model modifi account seri relationship divid process order identifi ineffici inform obtain taiwanes bank period malmquist total factor produc…
217	perform evalu model fahpdea malmquist product index assess photovolta industri taiwan deplet fossil fuel public conscious environment degrad renew energi resourc order meet consist increas global energi demand solar energi promis renew energi sourc generat infinit sunlight resourc environment sustain high safeti standard develop photovolta pv industri face obstacl versatil market cycl respons eco…
218	technic effici product spanish airport parametr distanc function approach paper contribut airport benchmark literatur way knowledg attempt stochast distanc function measur airport product multipl output calcul evolut decomposit total factor product tfp spanish airport averag rate product show slight annual improv core engin increas technic progress effici result airport identifi need improv attra…
219	modifi supereffici dea approach solv multigroup classif problem discrimin analysi da method research investig direct area statist econometr comput data mine technolog mathemat program recent nonparametr mathemat program approach data envelop analysi appli da area receiv great attent paper propos discrimin approach base relat distanc measur supereffici data envelop analysi dea approach general avo…
220	region port product apec region growth good servic trade greater pressur port asiapacif econom cooper apec member develop countri purpos studi appli general metafronti malmquist product index gmmpi compar port product develop countri dcs develop countri ldcs apec result averag rate util capac port apec member mean addit put handl level resourc averag product contain port dcs appear higher locat l…
221	model undesir factor effici evalu comment recent paper journal seiford zhu eur operat res propos data translat mean integr undesir output input data envelop analysi dea model revers bad output readili includ standard dea output increas model usual scale reduc bad output recogn fact increas output input desir resort usual ad hoc treatment undesir output input suggest altern approach explicit model…
222	profit analysi ideada framework purpos paper propos framework imprecis data envelop analysisdiscrimin analysi ideada deal profit analysi chain store belong hairdress compani compani central taiwan return invest roi measur profit predictor variabl adopt establish discrimin function classif type group group group group group includ experi result show propos discrimin function robust respect rank ob…
223	dea conjunct design experi approach assess simul futur afghan educ system research present assess simul futur afghan educ system hybrid analyt process combin simul design experi data envelop analysi dea capabl studi dynam behaviour afghan educ system process determin critic relationship potenti futur unforeseen consequ potenti polici primari secondari educ afghanistan research insight dea appli l…
224	estim output gain mean luenberg effici measur paper propos measur input alloc effici estim direct distanc function measur compar gain output firm reduc technic ineffici direct product possibl set gain output firm reduc technic ineffici indirect product possibl set direct distanc function translat origin gain output optim realloc input estim radial expans output estim effici japanes bank gain outp…
225	input aggreg comput technic effici data simul random product function shown technic effici estim comput data envelop analysi bias exact aggreg function aggreg input
226	mont carlo studi frontier method effici measur studi present result extens mont carlo experi compar method effici analysi addit tradit parametricstochast nonparametricdeterminist method recent develop robust nonparametricstochast method consid experiment design compris wide varieti situat returnsscal regim substitut elast out observ result show robust nonparametricstochast method crosscheck metho…
227	estim school effici comparison method simul data develop measur school perform crucial performancebas school reform effort approach develop measur appli econometr linear program techniqu develop measur product effici studi simul data assess adequaci method data envelop analysi dea correct ordinari squar col purpos performancebas school reform result suggest complex data set typic educ context sim…
228	rank unit data envelop analysi motiv studi propos equit method rank decis make unit dmus base data envelop analysi dea concept purpos minimum maximum effici valu dmu comput assumpt sum effici valu dmus equal uniti rank dmu determin proport combin minimum maximum effici valu
229	random effect logist regress model data envelop analysi correl decis make unit studi attempt exploit inform environment variabl data envelop analysi dea effici score effici predict group limit inform base dea effici score decisionmak unit dmus sort set effici ineffici unit reshuffl homogen group respect environment factor assum effici dmus homogen group correl effici group vari beta binomi logist…
230	analyt method benchmark peer supplier analyt method benchmark data envelop analysi propos compani identifi effici supplier supplier effici wide applic tqm program supplier effici frontier move emul practic peer supplier peer supplier imit firm similar organiz structur amount effort techniqu enabl purchas manag identifi supplier benefit supplier develop effort identifi supplier studi adopt practic…
231	urban sustain assess taiwan base data envelop analysi rapid process urban bring grow concern sustain citi studi adopt extend urban metabol framework assess urban sustain util data envelop analysi dea model undesir output take pollut account order measur aggreg urban inputoutput effici taiwan administr region model compar aggreg urban effici identifi input output item adjust target valu result tai…
232	size govern thing optim govern size investig call armey curv claim invert shape relationship govern size econom perform parametr data envelop analysi dea dea score link control variabl initi capita incom open popul densiti urban countri size famili size oecdcountri estim countri specif effici score reveal extent countri excess public resourc achiev observ growth rate gdp
233	appli deabpn enhanc explanatori power perform measur measur tool provid accur inform improv evalu perform term oper effici data envelop analysi dea method wide measur perform retail chain store data util dea subject statist deviat observ error occur measur oper effici output distort explanatori power dea weak analyz multipl decisionmak unit address shortcom paper backpropag neural network bpn com…
234	weight determin consist rank altern multipl criteria decis analysi difficult task multipl criteria decis analysi mcda determin weight individu criteria altern compar base aggreg perform criteria problem transform compromis program seek altern shorter distanc ideal longer distanc antiid rank base distanc measur possibl order obtain consist rank paper propos measur relat distanc involv calcul relat…
235	method deriv prioriti vector interv multipl prefer relat interv prefer relat wide analyt hierarchi process ahp abil express expert uncertainti crucial issu aris deriv interv prioriti vector interv prefer relat base common priorit method eigenvalu method em row geometr method rgmm method obtain interv prioriti vector interv multipl prefer relat develop endow expert risk prefer interv judgment cont…
236	search creativ champion hightech space spatial applic strateg perform manag busi perform firm creativ hightech sector show variat paper examin geograph locat busi firm influenc perform firm overarch analysi framework paper emerg recent develop strateg perform manag spm concept individu firm present studi extend spatial mesoattribut relat locat firm spm aim improv firm competit perform applic stri…
237	supereffici dea effect unit societi import topic manag scienc determin effici decis make unit dmus data envelop analysi dea techniqu employ purpos dea model perform dmu effici score dmu effici score rank compar effici unit method introduc supereffici method method mention andersen petersen supereffici model slackbas measur introduc tone method propos rank effici dmus advantag shortcom paper prese…
238	sensit analysi dea model empir public nfp hospit research present appli data envelop analysi dea sampl public governmentown profit hospit oper michigan focus research twofold assess relat effici ownership type dea cost profit function add insight product practic ownership form hospit test sensit dea add credenc approach result measur ten specif dea employ test sensit model
239	input output scale advanc manufactur technolog theori applic paper suggest data envelop analysi dea model input output scale advanc manufactur technolog amt group amt observ tradit dea model evalu unit input output requir scale unit paper theoret result obtain relationship origin amt observ scale data paper numer illustr show use suggest contribut
240	assess profession tenni player data envelop analysi dea author assess perform profession tenni player perspect effici game data envelop analysi dea research complement inform provid associ tenni profession atp rank concern competit perform dea index perform player aggreg atp statist aspect game dea benchmark analysi identifi strength weak game player rank player author crosseffici evalu assess pl…
241	rank candid convex sequenc variabl weight score rule class posit vote system fix score assign rank winner chang score choic score vector obvious reason method suggest candid evalu favor score vector paper propos model score vector candid avoid shortcom method suggest literatur give close express score obtain candid rank candid solv propos model
242	crosscountri comparison innov effici purpos paper highlight weak innov activ guid improv innov effici countrylevel care compar innov effici countri conceptu framework divid innov process knowledg product process kpp knowledg commerci process kcp appli dual networkdea model paper econom benefit output account construct product frontier innov process compon process assumpt constant returnsscal vari…
243	measur hotel perform integ dea model studi discuss compar effici hotel integ data envelop analysi idea extens tradit dea model model integ input output data evalu hotel perform specif idea identifi feasibl input output target tradit dea model empir analysi idea carri base data set relat tourist hotel taipei contribut manageri implic effici improv studi present
244	robust data envelop analysi base mcdm consider uncertain data applic data envelop analysi dea multipl criteria decis make mcdm techniqu gain attent recent research practic appli dea approach appear uncertainti input output data decis make unit dmu make nomin solut infeas lead effici score meaningless practic view paper analyz impact data uncertainti evalu result dea propos robust dea model base a…
245	compar analysi product growth catch converg transit economi paper examin macroeconom perform transit economi compar data set order transit marketbas economi increas econom effici technic progress total factor product tfp estim effici measur eastern european baltic countri republ soviet union stochast frontier analysi sfa data envelop analysi confirmatori analysi sfa estim averag annual effici lev…
246	effect merger effici product public transport servic merger process compani merg compani strengthen market posit merger bus transport sector preval europ earli question rare address research transport extent merger lead effici servic provid public substant issu paper norwegian data assess impact merger perform bus compani data cover period premerg year postmerg year framework analys data envelop …
247	contextdepend data envelop analysi measur attract progress data envelop analysi dea methodolog identifi effici frontier decis make unit dmus contextdepend dea refer dea approach set dmus evalu evalu context evalu context repres effici frontier compos dmus specif perform level contextdepend dea measur attract dmus exhibit poorer perform chosen evalu context ii progress dmus exhibit perform chosen …
248	measur youth develop nonparametr crosscountri youth welfar index paper develop empir methodolog construct synthet multidimension crosscountri comparison perform govern world improv livelihood younger popul devis youth welfar index base nonparametr data envelop analysi dea methodolog crosscountri benchmark comparison time ad youth index produc countryspecif rank trace perform evolut respect indic …
249	methodolog select portfolio project interact uncertainti effect project evalu select strategi direct impact organiz product profit numer analyt techniqu rang simpl weight score complex mathemat program approach propos solv problem tradit project select method fail uncertainti project interact project prior studi consid interact project determinist environ dealt stochast environ consid project int…
250	market structur hospit effici evalu potenti effect deregul nation health servic articl examin potenti effect market structur hospit technic effici measur perform control ownership regul studi relev provid evalu potenti effect recommend initi deregul polici order promot market reform context european nation health servic goal reach main empir stage first patient origin data hospit region catalonia…
251	flexibl neural networkfuzzi data envelop analysi approach locat optim solar plant uncertainti complex studi present flexibl neurofuzzi approach locat optim solar plant complex uncertainti flexibl approach compos artifici neural network ann fuzzi data envelop analysi fdea intellig approach studi appli locat optim solar plant iran fdea valid dea rank solar plant unit spus alphacut select base test …
252	synergist framework evalu busi process improv evalu select justif busi process improv busi process reengin effort similar strateg initi justif methodolog similar aris fact multipl factor consid longterm broad implic organ intang measur qualit concern evalu busi process improv improv necessarili link strateg object organ propos methodolog framework involv synthesi analyt network process data envel…
253	assess climat chang socioeconom scenario arabl farm netherland applic benchmark bioeconom farm model futur farm system challeng adapt chang socioeconom biophys environ order remain competit meet increas requir food fibr scientif challeng evalu consequ predefin scenario identifi current practic explor futur adapt strategi farm level object articl assess impact climat chang socioeconom scenario ara…
254	dea discrimin analysi ratio rank unit purpos studi develop method input output common weight unit discrimin optim effici ineffici unit pregiven data envelop analysi dea order rank unit scale method discrimin data envelop analysi ratio drdea present postoptim analysi dea organiz unit multipl input output construct ratio composit output composit input common weight comput linear optim good separ pr…
255	framework solut dea model provid altern framework solv data envelop analysi dea model comparison standard linear program lp base approach solv lp decis make unit mu deliv inform project variabl common lp run obtain formula substitut input output dmu turn order obtain effici number primal dual optim solut method project fouriermotzkm elimin finit number extrem ray elimin cone ray give dual multipl…
256	data envelop analysi absenc convex effici status estim return scale purpos studi present dea data envelop analysi approach distinguish effici status effici ineffici decis make unit dmus estim lefthand return scale rts effici dmus free dispos hull fdh model estim product scale size mpss fdh model propos rts method prefer respect previous rts method context capabl identifi fdheffici dmus previous m…
257	deregul govern structur effici electr util sector busi strategi literatur offer appar opposit view abil vertic integr cope uncertainti relat chang regulatori environ paper analyz process retail deregul affect compar effici govern structur rang continuum fulli vertic integr structur market transact base analysi electr util result show process retail deregul negat impact firm product effici measur …
258	increas discrimin dea evalu util distanc antieffici frontier paper develop dea perform indic purpos perform rank distanc effici frontier antieffici frontier enhanc discrimin power dea analysi standard dea model invert dea model identifi effici antieffici frontier import issu intersect frontier discuss empir studi show indic discrimin power standard dea model produc consist rank type simul experi …
259	proper calcul euclidean distancebas measur dea recent data envelop analysi framework amirteimoori kordrostami euclidean distancebas measur effici data envelop analysi optim pp introduc euclidean distancebas measur effici order obtain shortest path strong effici frontier assess unit articl show drawback aforement approach exampl consequ order overcom weak slight modifi model introduc aparicio etal…
260	energi product effici maiz account choic grow season environment factor empir analysi bangladesh paper evalu sustain maiz cultiv bangladesh term energi take account factor affect choic grow season farmer product environ sampl select framework appli stochast frontier model result reveal probabl grow winter maiz influenc posit gross return irrig subsist pressur soil suitabl temperatur variabl exten…
261	discretionari input data envelop analysi techniqu effici measur data envelop analysi dea extend discretionari input affect product method exist measur effici control fix factor product paper review approach provid discuss strength weak highlight potenti limit addit approach develop overcom exist weak facilit comparison analysi simul data perform result show approach improv exist model perform
262	knowledg manag matter assess perform electr distribut district base slacksbas data envelop analysi studi slacksbas data envelop analysi dea examin perform electr distribut district edd taiwan explor relationship knowledg manag system kms variat effici edd taiwan power compani find show edd perform term manageri effici district exhibit increas perform variat crossperiod analysi period show posit r…
263	ration northern ireland hospit servic larger provid practic effici studi current polici articl explor relat effici northern ireland hospit effici small hospit relat larg counterpart employ techniqu call data envelop analysi empir analysi reveal larger hospit display higher cost effici higher alloc effici higher technic effici smaller counterpart result support northern ireland recent strategi con…
264	ecoeffici electr electron applianc data envelop analysi dea paper studi ecoeffici manufactur system address strateg socioeconom issu context sustain analysi goal account environment impact aspect life cycl incorpor econom give comprehens vision factor paper focus commonplac household electr applianc compar ecoeffici comput data envelop analysi model retail price measur product econom ecopoint lca…
265	estim indirect alloc ineffici product chang build method previous indirect product studi construct indic indirect output alloc ineffici indic equal differ revenueconstrain direct input distanc function direct input distanc function depend output revenu indic measur overus input occur firm choos revenu maxim mix output ad time dimens product chang measur empir illustr method find japanes bank inpu…
266	nonlinear input diminish margin dea convent model structur present data envelop analysi dea literatur view variabl behav linear fashion mean amount larg small variabl held set decisionmak unit appli multipli amount situat linear assumpt convent model alter accommod nonlinear represent current paper propos modifi dea structur captur form nonlinear behaviour addit dea model exhibit diminish margin
267	supplier select pair nondiscretionari factorsimprecis data envelop analysi model discretionari model evalu effici supplier assum criteria discretionari control manag supplier vari discret model assum supplier select condit factor nondiscretionari object paper propos pair nondiscretionari factorsimprecis data envelop analysi nfidea model select supplier presenc nondiscretionari factor imprecis dat…
268	fraction factori design rk data envelop analysi select output input data envelop analysi dea linear program base techniqu measur relat perform organis unit presenc multipl input output make comparison difficult morita avkiran propos develop inputoutput select method fraction factori design statist approach find optim combin energi effici greenhous gas emiss close link decad demonstr propos method…
269	deal interv scale data data envelop analysi paper consid problem interv scale data wide model data envelop analysi dea ccr bcc model radial model requir input output measur ratio scale focus deal interv scale variabl interv scale variabl differ ratio scale variabl profit decreaseincreas bank account suggest ratio scale variabl radial dea model
270	geometr approach general product possibl set dea data envelop analysi dea studi decis make unit dmus model input output data studi point set dmu effici data point locat effici frontier portion boundari empir product possibl set polyhedr envelop hull data perspect dea effici pure geometr concept appli general point set identifi record extrem properti general approach permit applic nonparametr fron…
271	multiobject data envelop analysi data envelop analysi dea popular evalu relat effici public privat firm dea model establish individu maxim firm effici advantag expect ratio scholar point interest relationship multiobject linear program molp problem dea problem introduc common weight approach dea base molp paper propos linear program problem comput effici decisionmak unit dmu propos model differ t…
272	multipl criteria rank method base game crossevalu approach applic data envelop analysi dea altern multipl criteria decis make mcdm tool gain attent literatur doyl organ behav hum deci process present method multiattribut choic base applic dea part method straightforward dea consid ideal process evalu altern weigh attribut order maxim score desir relat altern step altern appli deaderiv weight alte…
273	environment effici multipl environment detriment variabl estim sfa dea object paper estim comprehens environment effici measur dutch dairi farm environment effici score base nitrogen surplus phosphat surplus total direct indirect energi unbalanc panel dairi farm defin environment effici ratio minimum feasibl observ multipl environment detriment input condit observ level output convent input compa…
274	effici decomposit general multistag system data envelop analysi convent data envelop analysi dea model input suppli system output produc system measur effici ignor oper intern process result obtain mislead paper discuss effici measur decomposit general multistag system stage consum exogen input intermedi product produc preced stage produc exogen output intermedi product succeed stage relat model …
275	rank method dmus interv data base dea crosseffici evalu topsi tradit data envelop analysi dea model evalu relat effici set decis make unit dmus exact valu input output handl imprecis data imprecis data express form interv data mixtur interv data ordin data studi crosseffici method introduc dea model calcul interv crosseffici valu base topsi method propos rank dmus exampl present illustr valid pro…
276	optim human resourc industri bank ambigu input intellig fuzzi mathemat program approach paper present integr fuzzi data envelop analysi fdea analyt hierarchi process ahp approach optim rank industri bank ambigu human resourc indic fdea propos uncertainti exist qualit indic actual case criteria evalu human resourc precis measur ahp identifi weight prioriti human resourc indic result valid verifi c…
277	trade liber industri perform bangladesh paper analyz trade liber impact bangladesh manufactur sector perform firm level input output data employ nonparametr data envelop analysi dea calcul technic pure technic alloc effici sampl firm collect period time appli malmquist index method calcul indic total factor product chang decompos technolog chang technic effici chang scale effici chang result show…
278	determin technic effici wheat triticum aestivum product turkey case studi cukurova region wheat product turkey cost due high input price reduc competit turkish foreign farmer attempt resolv problem wheat product market turkey initi effort carri present studi determin technic effici wheat grow farm cukurova region turkey wheat grow farmer provid data questionnair studi grow season technic effici w…
279	robust nonparametr frontier estim qualit robust influenc function context product analysi popular nonparametr estim monoton boundari defin lowest monoton function cover sampl point robust altern address recent cazal floren simar base concept expect order frontier aragon daouia thomasagnan base extrem quantil nonstandard condit probabl densiti unlik usual method altern shown qualit robust biasrobu…
280	impact random nois specif estim capac deriv data envelop analysi data envelop analysi dea wide estim effici firm propos tool measur technic capac capac util cu random variat output data lead downward bias dea estim effici upward bias estim technic capac problemat industri agricultur aquacultur fisheri product process inher stochast due environment influenc research mont carlo simul investig bias …
281	bound data envelop analysi model fuzzi environ applic safeti semiconductor industri data envelop analysi dea mathemat program approach evalu relat effici decis make unit dmus organ convent dea method requir accur measur input output observ valu input output data realworld problem imprecis vagu fuzzi set theori wide quantifi imprecis vagu data dea model paper propos step bound fuzzi dea model inpu…
282	oper alloc cellular manufactur system integr genet algorithm fuzzi data envelop analysi alloc oper import factor determin perform cellular manufactur system cms paper present integr method combin genet algorithm ga simul data envelop analysi dea order select oper alloc scenario propos method generat ga feasibl set oper alloc scenario evalu effici scenario dea multipl object extract simul propos m…
283	cost effici chines bank sector comparison stochast frontier analysi data envelop analysi paper investig consist effici score obtain stochast frontier analysi data envelop analysi method estim cost effici economi scale base unbalanc panel data set chines bank period result suggest moder consist parametr parametr frontier method effici score rank identif worst practis bank stabil effici score time …
284	perform evalu model intern tourist hotel taiwan applic relat network dea research util relat network data envelop analysi construct model analyz effici effect intern tourist hotel ith taiwan product process hotel evalu relationship effici effect perform final base result recommend way enhanc perform hotel industri taiwan
285	assess technic effici extens livestock farm system extremadura spain technic effici sampl extens dehesa farm analyz parametr data envelop analysi dea model techniqu creat effici indic compar perform farm product practic observ defin effici product frontier influenc european union common agricultur polici cap subsidi output farm effici determin measur effici place input hectar allow make interpret…
286	financi incent product effici finnish health centr paper examin product effici finnish health centr appli data envelop analysi dea econometr method tobit model attempt find econom structur demograph factor affect effici depend variabl model coeffici ineffici obtain deduct dea effici score result high percentag fund come central govern match grant high taxabl incom inhabit signific predictor ineff…
287	effici evalu search advertis articl data envelop analysi combin princip compon analysi evalu effici onlin retail search advertis examin effici model specif involv resourc performancerel variabl search advertis analysi base retail suggest effici pattern multichannel web retail result effici pattern analysi perform metric impress onlin sale click rate convers rate reveal differ effici multichannel …
288	identifi distress bank prior major crisi orient supersbm illustr data envelop analysi dea forward method flag bank hold compani bhcs distress financi perform model test period lead recent global financi crisi result general support dea discriminatori predict power suggest identifi distress bank year advanc robust test reveal dea stabl effici frontier discriminatori predict power prevail data pert…
289	decomposit aggreg emiss productiontheoret approach present productiontheoret approach decompos chang aggreg emiss time shephard input distanc function environment data envelop analysi dea technolog product theori applic propos approach requir aggreg data chang aggreg emiss decompos contribut factor contribut obtain solv seri dea model key featur propos approach panel data estim product frontier i…
290	stage dea model share input free intermedi measur intern structur decis make unit dmu structur system input key element guid recent methodolog develop data envelop analysi dea alloc problem intermedi measur arous attent movement neglig lead bias effici measur system individu stage paper propos stage dea model simultan structur input intermedi measur effici evalu decomposit methodolog extend previ…
291	partial adjust approach evalu measur busi inform technolog paper develop partial adjust approach base theori partial adjust assess inform technolog propos perform measur deriv approach constrain structur implicit unconstrain structur explicit model deriv approach fit set panel data countri level cover period sampl countri includ nation estim seem unrel regress estim result produc model robust res…
292	find strong defin hyperplan product possibl set product possibl set pps defin set input output system input produc output data envelop analysi model implicit pps evalu relat effici decis make unit dmus dea model determin effici dmu present effici frontier pps paper propos method find strong defin hyperplan pps sdhp equat form effici surfac equat sensit stabil analysi status return scale dmu incor…
293	technolog paradox evalu benefit informat due phenomenon technolog paradox research concentr measur impact inform system inform technolog perform compani method focus research gradual evolv economi shift industri postindustri rapid expans method quantit qualit combin previous studi identifi varieti attribut compani signific affect introduct main contribut paper specif method determin relat import …
294	integr fuzzi simulationfuzzi data envelop analysi approach optimum mainten plan model mainten activ complex linear system consist paramet articl present integr fuzzi simulationfuzzi data envelop analysi fsfdea cope special case mainten activ plan problem mainten activ simul mean awesim due ambigu time failur fuzzi set theori incorpor simul network distribut function product failur mainten time es…
295	mathemat program approach fuzzi effici rank data envelop analysi wide appli approach measur relat effici set decisionmak unit dmus multipl input produc multipl output observ fuzzi effici fuzzi paper devis method rank fuzzi effici score know exact form membership function idea appli maxim setminim set method appli membership function skill model techniqu requir membership function avoid effici ran…
296	measur corn product effici counti hebei provinc china model base data envelop analysi studi measur product effici corn hebei provinc china base input orient dea model assumpt variabl return scale vrs framework output input includ base agricultur product survey conduct price cost inspect bureau hebei counti sampl treat decis make unit dmus result show counti fulli effici status constant return sca…
297	biochar climatechang mitig rice crop system studi estim climat chang effect altern rice product system north vietnam residu manag option life cycl assess lca tradit practic open burn residu system compar altern convert residu biochar return land area residu obtain system pyrolyt cookstov drum oven assum household produc biochar cookstov produc heat energi cook annual rate biochar appli determin a…
298	general model data envelop analysi data envelop analysi dea method estim relat effici decis make unit dmus perform similar task product system consum multipl input produc multipl output number dea model develop ccr model bcc model fdh model basic dea model model base domin structur primal form character determin product possibl set viewpoint dual form convex cone convex hull free dispos hull obse…
299	assess firmlevel climat chang perform strategi climat chang increas critic concern human societi great deal research climat chang perform countryregion level research focus studi firmlevel environment effici proxi firm climat chang manag uniqu data set firm period dea slackbas model obtain firm environment effici sector result show signific perform dispers sector highlight sector pros con environ…
300	dynam data envelop analysi model intertempor behavior firm presenc product ineffici studi extend data envelop analysi dea dynam framework dynam dea measur dynam product effici nonparametr altern econometr model intertempor behavior firm
301	quantiti data econom technic effici measur paper call attent implic data effici measur data envelop analysi dea main contribut twofold reconcili previous literatur analys issu quantiti data effici measur ii guidelin issu aris data set
302	identifi manageri group larg canadian bank branch network dea approach paper develop group approach data envelop analysi framework identifi manag group group perform leader manag group reli fact branch group present similar manageri prefer perform goal resourc deploy due intern extern market forc group approach firm creat continu improv opportun effect promot manageri practic group similar oper c…
303	effici capit adequaci taiwan bank bcc superdea estim studi research adopt dea method bankercharnescoop super effici investig bank technic effici signific capit adequaci risk compar capit adequaci risk inform obtain taiwanes bank period malmquist total factor product tfp index employ measur impact product chang panel data empir result dea approach summar capit adequaci proven influenti factor eval…
304	ecommerc hotel perform stage dea analysi paper appli stage data envelop analysi procedur analyz impact ecommerc hotel perform purg effect exogen factor studi found signific differ effici owe ecommerc adopt status word ecommerc adopt main determin effici intern tourist hotel taiwan
305	measur effici nba team addit effici decomposit stage dea paper evalu effici nation basketbal associ nba team stage dea framework appli addit effici approach decompos team effici stage wage effici stage court effici find individu endogen weight stage empir result show nba team present perform wage effici court effici court effici influenc uncontrol factor nba team averag tend possess higher weight…
306	quantiledea classifi interv data research intend develop classifi deal binari classif problem interv data difficulti tackl recogn field propos classifi involv idea techniqu quantil data envelop analysi dea refer quantiledea classifi classifi concept quantil generat desir number exactdata set trainingdata set compris interv data classifi adopt concept techniqu intersectionform product possibl set …
307	intellectu capit product malaysian general insur studi investig product general insur firm malaysia period studi examin impact intellectu capit product stage studi appli malmquist product index mpi data envelop analysi dea mpi bootstrap approach evalu product stage studi examin impact intellectu capit product ol tobit regress mpi find sampl firm experienc growth product sampl period mpi bootstrap…
308	technic effici contain port compar data envelop analysi stochast frontier analysi effici contain port industri various studi utilis data envelop analysi dea stochast frontier analysi sfa strength weak approach effici estim scale properti deriv analys convinc paper appli approach set contain port data world largest contain port compar result obtain high degre correl found effici estim deriv model …
309	quantil regress analysi china provinci emiss differ lie china largest carbon dioxid emitt world paper adopt provinci panel data employ quantil regress model investig influenc factor china emiss result show econom growth play domin role growth emiss due massiv fixedasset invest export trade influenc energi intens lower upper quantil provinc stronger quantil provinc big differ expenditur human reso…
310	establish qualiti perform distribut compani base yardstick regul paper propos procedur methodolog perform target set relat continu metric electr distribut network propos deal key issu monopoli regul reduct inform asymmetri econom agent emul competit environ industri segment consid natur monopoli paper develop approach standard definit custom averag interrupt durat index dec custom averag interrup…
311	lithuanian economi approach goal sustain energi climat chang mitig evid deabas environment perform index lithuania extens social polit transform gap literatur environment perform lithuanian economi specif environment pressur stem econom activ analys line principl product econom paper aim estim environment perform index epi lithuanian econom sector paper present under trend greenhous gas emiss lit…
312	assess environment effici electr mix top european economi data envelop analysi move sustain energi system major goal modern societi aim minim depend fossil fuel anthropogen impact articl combin life cycl assess lca data envelop analysi dea appli analys environment perform ecoeffici electr mix top european economi approach identifi environment effici ineffici countri undesir input environment impa…
313	regulatori reform product empir analysi japanes electr industri japanes electr industri experienc regulatori reform mid articl measur product japan steam powergener sector examin effect reform product industri period estim luenberg product indic general common malmquist product index data envelop analysi approach factor product chang investig dynam general method moment gmm estim panel data empir…
314	deaar analysi perform nanj textil corpor articl employ data envelop analysisassur region deaar method evalu effici textil factori nanj textil corpor ntc nanj china return scale rts factori studi assum optim dea solut uniqu dmus identifi point extrem effici effici extrem point frontier effici identifi nonfronti dmus point ne ne nf project point en rout evalu perform ineffici factori class nf uniqu…
315	feasibl competit intens smallhold dairi farm brazil comparison soya sugarcan case studi bald cheio programm technolog introduct intens resourc smallhold farm system core debat futur food secur sustain livelihood brazil land promot compet agricultur chain requir search altern mode product famili farm analys technic econom viabil intensif dairi farm smallhold bald cheio full bucket programm averag …
316	measur relat effici general practic implic polici maker purpos studi aim compar technic effici general practic gp deliv twenti region itali decentr healthcar system determin affect contextu factor method calcul region effici score mean data envelop analysi carri regress analysi investig influenc contextu factor effici provis gp servic result northern region identifi effici combin general practiti…
317	environment effici product public fund case italian agricultur industri present paper aim evalu effect region polici agricultur field specif focus italian case provinci system evalu direct output distanc function dodf extens data envelop analysi techniqu dea dodf approach author pollut emiss undesir output redefin product effici indic contract emiss fertil result show consider differ environment …
318	classifi flexibl measur data envelop analysi slackbas measur data envelop analysi dea gain wide rang applic measur compar effici decis make unit dmus multipl incommensur input output standard dea method requir status input output variabl real applic status measur input output measur refer flexibl measur paper propos flexibl slacksbas measur fsbm effici flexibl measur play input role dmus output r…
319	assess qualiti farmer environment manag effect resourc effici dutch case studi research effici farm manag focus relationship array individu manag variabl technic perform studi analys relationship total complex farm manag technic farm perform present studi concept strateg manag appli nitrogen manag dutch arabl farm data envelop analysi dea assess farm specif effici score fertilis sampl farm dea an…
320	sourc product ineffici product growth china global data envelop analysi current mode product china extens ineffici caus great stress resourc environ paper focus analyz sourc product ineffici product growth china develop slacksbas measur util decompos product ineffici compon input ineffici econom output ineffici environment ineffici appli method base global data envelop analysi step analyz key fac…
321	approach layout optim mainten workshop safeti factor case gas transmiss unit studi integr simulationdata envelop analysi dea approach present optimum facil layout mainten workshop gas transmiss unit process repair incom part includ oper facil layout problem system involv determin optimum locat mainten shop facil layout optim play crucial role type problem term increas effici main product line sta…
322	price cap regul incent qualiti case brazilian telecommun paper review incent properti yardstick scheme special refer qualiti perform econom foundat practic applic data envelop analysi dea core paper relat construct synthet relat effici score qualiti obtain brazilian local telephoni period telecommun industri brazil character recent implement price cap regul evid substanti qualiti underperform imp…
323	empir survey frontier effici measur techniqu local govern local govern advanc economi undergo period rapid reform aim enhanc effici effect definit measur improv organis perform crucial import effici measur local govern recent econometr mathemat frontier techniqu appli local public servic paper attempt provid synopt survey compar empir analys effici measur local govern examin measur ineffici focal…
324	comment calcul totalfactor energi effici tfee index studi output growth model conveni calcul totalfactor energi effici tfee index origin propos hu wang tfee index serv popular mean estim energi effici previous studi indic energi ineffici includ indic energi intens energi inputgross domest product gdp measur energi effici hu kao point indic energi intens partialfactor energi effici indic partialfa…
325	product qualiti dutch hospit system reform studi address product dutch hospit start health system reform dea base measur includ effici qualiti complet set dutch hospit present crosssect longitudin analysi hospit effici develop reform creat environ regul competit pay special attent relat effici result suggest differ effici hospit larger year number hospit identifi close effici dea analysi decreas
326	research note perform improv small hotel chain studi appli dual analysi data envelop analysi perform improv taiwanes hotel chain aim ascertain target set specif factor ineffici hotel concentr aspect perform improv advantag approach manag make improvementori decis comparison total reduct cost achiev action practic manag insight base result work present
327	examin technic effici australian bank bootstrap dea approach studi examin pure technic scale effici australian bank bootstrap data envelop analysi dea aim improv choic variabl core profit effici model common earlier australian bank effici studi introduc interest incom net interest incom variabl core profit effici model proport fulli pure technic effici bank decreas signific lower report recent st…
328	integr effici trade analys deaorient interact minimax refer point approach deaorient interact minimax refer point deaimrp approach recent develop support integr perform assess target set consist manag control plan conduct integr effici trade jet analys deaimrp approach import understand characterist effici frontier interact trade analysi process paper featur iet analys investig detail graphic ana…
329	frame work data envelop analysi model evalu environment effici china industri sector object evalu environment technic effici china industri sector provid advic polici maker context rapid econom growth concurr environment damag caus industri pollut method data envelop analysi dea framework credit reduct pollut output expans good output design model comput environment effici china region industri s…
330	slack determin brazilian railway distanc friction minim approach fix factor studi investig driver outputincreasinginputsav potenti brazilian railway industri undergon signific transform privat mid main research object determin type cargo geograph region servic present signific impact railway slack appli distanc friction minim dfm approach fix factor base balanc panel model secondari data period c…
331	featur select classif classsepar strategi data envelop analysi paper featur select method present base classsepar cs strategi data envelop analysi dea captur relationship featur class class label separ individu variabl relev redund explicit handl class label supereffici dea employ evalu rank featur condit depend score class label featur maximum supereffici score ad condit set condit depend estim …
332	scientif wealth european nation take effect account studi continu applic data envelop analysi dea assess effici effect effort european countri gdp activ popul expenditur input public patent output effect mean order obtain maximum effici score countri forc perform output goal discuss countri perform comparison scienc result conclud analysi
333	uncertaintybas priorit road safeti project applic data envelop analysi rank method safeti retrofit project order reduc uncertainti accept level crucial problem paper present multidimension method priorit safeti retrofit project uncertainti account benefit estim accid reduct cost data envelop analysi dea uncertainti assess decis maker select cost effect project rank method approach add standard er…
334	total factor carbon emiss perform malmquist index analysi paper introduc malmquist emiss perform index mcpi measur total factor carbon emiss perform time mcpi deriv solv data envelop analysi model bootstrap mcpi propos perform statist infer mcpi result index emiss perform world top emitt studi result obtain show total factor carbon emiss perform countri improv period driven technolog progress res…
335	evalu compar effici chines parti logist provid data envelop analysi purpos purpos paper develop benchmark perform standard chines parti logist provid pls emerg market intend identifi factor signific affect oper effici chines pls propos way improv competit pls designmethodologyapproach paper propos data envelop analysi dea measur oper effici ten lead pls china relat prior period key competitor pap…
336	measur pure manageri effici intern tourist hotel taiwan paper appli stage dea procedur calcul pure manageri effici intern tourist hotel taiwan main empir find includ oper environ affect input slack effici score tradit dea citi hotel unfavour oper environ chainoper hotel favour purg effect oper environ signific pure manageri effici due differ manag style pure manageri style resort hotel longer eff…
337	compar perform analysi european airport mean extend data envelop analysi data envelop analysi dea establish approach analyz compar effici result corpor organ econom agent found wide applic compar studi airport effici standard dea approach compar airport effici analysi feebl element methodolog weak substant weak methodolog weak origin choic uniform effici improv assess substant weak airport effici…
338	manag effici intern tourist hotel taipei dea model discretionari input paper inputori data envelop analysi model discretionari discretionari variabl propos measur effici intern tourist hotel ith model consid output total revenu occup percentag discretionari input total number employe total oper cost discretionari input total number guest room food beverag capac variabl return scale assum propos t…
339	incorpor health outcom pennsylvania hospit effici addit supereffici dea approach health care sector fastest grow sector unit state research interest conduct studi area health econom order propos solut curb rapid increas health care spend improv effici health care system unit state specif hospit effici import research area health econom paper data envelop analysi dea assess hospit effici addit sup…
340	board structur firm technic effici evid canadian stateown enterpris object studi analyz boardperform relationship group canadian soe context uniqu soe major control devic board interact effect board corpor govern structur expect low fulli control potenti impact control devic disentangl complet influenc board composit perform measur data envelop analysi dea linear program method time research area…
341	integr genet algorithm particl swarm optim invest portfolio optim invest market investor pay attent invest portfolio select asset alloc market risk studi present stage method invest portfolio base soft comput techniqu stage data envelop analysi select profit fund hybrid genet algorithm ga particl swarm optim pso propos conduct asset alloc stage evalu result show sharp portfolio base propos method…
342	hospit effici risk adjust mortal undesir output turkish case analyz oper perform turkish rural general hospit improv perform input output space adopt direct distanc approach treat mortal base measur indic deriv pure technic scale output congest ineffici measur show vari size class show reduc mortal involv sacrif good output trade hold potenti output level stage regress ineffici score hospit rural…
343	consolid effici life insur industri paper examin relationship merger acquisit effici scale economi life insur industri estim cost revenu effici period data envelop analysi dea malmquist methodolog measur effici time find acquir firm achiev greater effici gain firm involv merger acquisit firm oper decreas return scale ndrs financi vulner firm acquisit target merger acquisit life insur industri ben…
344	perform measur nonprofit govern empir studi minnesota independ school district linear input separ assumpt pervas nonprofit cost perform measur system paper employ parametr nonparametr econometr methodolog test linear input separ assumpt data collect minnesota independ school district test result reject assumpt minnesota independ school district find suggest develop altern procedur reli pervas ass…
345	qualiti assess vmat prostat radiotherapi plan base data envelop analysi major commerci radiotherapi treatment plan system requir planner iter adjust plan paramet order find satisfactori plan iter trialerror natur radiotherapi treatment plan result ineffici plan process order reduc ineffici plan accept achiev attain qualiti propos qualiti assess method base data envelop analysi dea address ineffic…
346	handl estim proport public sector data envelop analysi period data envelop analysi dea conduct valu includ estim proport defect satisfact mortal advers event rate comput sampl occur frequent healthcar public sector analysi proport frequent estim partial sampl estim produc statist bias variabl estim dea result sampl size fair larg paper discuss approach problem includ mont carlo mc bootstrap chanc…
347	evalu oper room suit effici veteran health administr system dataenvelop analysi background oper room activ transcend singl ratio casesroom weight multipl input output arbitrari dataenvelop analysi dea techniqu facil analyz weight optim score method perform dea analysi veteran health administr annual activ case perform public generat traineeyear educ deliv or hour fulltim equival surgic anesthesia…
348	intern control improv oper effici univers improv oper effici object intern control ic paper investig relationship ic implement oper effici univers data questionnair survey field studi measur ic implement appli data envelop analysi estim oper effici univers taiwan ol regress result ic implement insignific associ teachingrel effici negat signific associ researchrel effici divid sampl public privat …
349	algorithm layout optim inject process random demand sequenc depend setup time inject mold ideal manufactur process produc high volum product thermoplast thermo set materi case type manufactur process deceler product rate bottleneck layout optim play crucial role type problem term increas effici product line regard comput simulationstochast data envelop analysi cssdea algorithm propos paper deal s…
350	remark level dea model level level dea model introduc increas discrimin power data envelop analysi dea model nonlinear model present meng al convert linear model kao paper subject discuss show level dea model special case dea model weight restrict appli express nonlinear model equival convent dea model
351	growth renew energi europ benchmark data envelop analysi paper conduct data envelop analysi dea purpos calcul ineffici european countri growth main input variabl typic growthenergi literatur nexus energi consumpt carbon emiss employ capit focus renew energi sourc res consumpt panel data set appli malmquist method calcul total factor product analysi peer effici calcul equal pure technic effici sca…
352	scale direct distanc function applic measur ecoeffici manufactur sector direct distanc function ddf recogn techniqu measur effici incorpor undesir output approach desir output expand undesir output contract simultan drawback ddf approach direct vector product boundari fix arbitrarili provid effici measur studi extend previous framework effici analysi introduc slacksbas measur effici call scale di…
353	determin effici product german propertyli insur evid paper comprehens analysi effici product german propertyli insur industri market experienc signific chang recent year data envelop analysi dea cover period find potenti market improv percentag point term technic effici percentag point term cost effici analysi show moder total factor product growth low effici growth sampl period major contribut p…
354	combin estim technic effici applic agricultur assess effici busi consid object interest economist number method develop includ call parametr approach regress analysi parametr approach connect mathemat program techniqu divers method suppli contradictori estim lead confus hinder object interpret result paper propos procedur lead reduct discrep proper modif combin method link parametr approach param…
355	general data envelop analysi model unif extens exist method effici analysi decis make unit paper introduc general data envelop analysi dea model unifi extend dea model develop past fifteen year point model set binari paramet model valu obtain subclass dea model general cone cone descript repres evalu prefer decis make unit dmu inputoutput categori show relationship subclass general dea model give…
356	benchmark method businessprocess reengin improv benchmark assist busi identifi potenti target improv initi step firm undertak plan implement reengin method achiev higher product benchmark method propos literatur research area lack rigor analyt tool effect benchmark benchmark method simultan analyz integr key perform measur busi process identifi practic easier mean trivial task blend multidimensio…
357	institut effici select eu oecd countri dea approach paper estim institut effici sampl eu oecd countri employ outputori data envelop analysi dea approach worldwid govern indic publish world bank constitut vector output assum countri aim level institut qualiti input consid unimport result area individu countri improv surpris effici score rank institut effici countri situat northern europ czech repu…
358	measur effici improv brazilian truck distanc friction minim approach fix factor paper investig path improv effici brazilian motor carrier industri undergon signific transform economi deregul mid main research object determin type cargo geograph region servic signific impact truck effici level appli distanc friction minim approach fix factor result support evid heterogen impact cargo mix rout mix …
359	dualiti classif slack dea paper present theorem expand understand theoret structur charnescooperrhod ccr model data envelop analysi respect slack under structur facet face theorem serv basi algorithm provid optim primal dual solut satisfi strong complementari slack condit scsc radial effici dmus improv procedur identifi set extrem effici dmus dea domain settl singl pass exist exist input output s…
360	product effici analysi secur defenc technolog industri base spain studi analys perform product main industri subsector compos secur defenc technolog industri base sdtib spain parametr data envelop analysi bootstrap techniqu comput malmquist product index split product growth effici chang technic progress result obtain show product improv sdtib due advanc technolog lesser extent contribut technic …
361	translat invari data envelop analysi general paper undertak revis general result contain paper publish matter translat invari allow input output negat valu broaden field applic dea methodolog
362	lack invari optim dual solut translat shown optim dual solut addit bcc model invari translat impli aliseiford pastor chapter result translat appli envelop portion dea deal fulli domain nonneg input output input output vector
363	estim product frontier shift applic dea technolog assess evalu separ impact factor affect product effici organ difficult impact factor conting organiz manageri environment characterist standard econometr method limit abil discrimin effici ineffici unit impos consider structur parametr function form show nonparametr data envelop approach employ focus achiev key characterist interest illustr approa…
364	evidenti reason approach multiattribut decis analysi interv uncertainti evidenti reason er approach method multipl attribut decis analysi mada uncertainti improv insight ration decis make process belief decis matrix bdm problem model dempstershaf theori evid attribut aggreg ds theori scope flexibl deal interv uncertainti local ignor decis analysi explor origin er approach investig paper first int…
365	china region sustain diversifi resourc alloc dea environment assess econom develop air pollut environment protect includ prevent air pollut health hazard materi pm pm polici issu china attain rapid econom growth develop pm stand matter indic size solid particl liquid droplet found air econom develop produc healthcar problem china surround nation enhanc peopl healthcar appeal good nation imag worl…
366	determin technic effici wheat farm pakistan food secur econom growth interrel support develop process cereal yield hectar pakistan compar develop counti lowest wheat product level technic effici agricultur farm pakistan low compar method product ineffici farm input paper assess estim impact farm specif variabl effici wheat produc pakistan data wheat farm sargodha region collect data envelop analy…
367	data envelop analysi uncertain data applic iranian electr distribut compani paper present data envelop analysi dea model uncertain data perform assess electr distribut compani past decad dea wide benchmark electr distribut compani studi exist dea approach uncertainti data allow time distribut random data permit unknown propos method paper develop dea method consider uncertainti output paramet met…
368	effect financi hold compani act bank effici product taiwan taiwan bank industri experienc great structur implement financi hold compani act juli paper investig taiwan commerci bank establish join financi hold compani fhcs promot effici product determin effici product commerci bank paper appli data envelop analysi approach calcul bank effici malmquist total factor product index measur product chan…
369	environment factor product dutch hospit semiparametr approach paper describ effici dutch hospit method data envelop analysi dea analysi focus explain cost ineffici measur due hospit oper environ previous work result dea score regress environment factor tobit approach previous approach simar wilson prod anal author simar wilson demonstr bias incur effici score point estim probabl distribut requir …
370	effect cultur area stock densiti shrimp fish polycultur cost effici hard clam meretrix meretrix cultur case studi hard clam farm yunlin taiwan hard clam farm yunlin taiwan exampl studi analyz effect cultur area stock densiti shrimp fish polycultur cost effici ce hard clam farm data envelop analysi dea estim farm technic effici te alloc effici ae ce valu find show te ae ce valu hard clam farm te h…
371	cost effici model health care foodservic oper cost effici cost data health care foodservic sector litani interest featur tradit product approach empir studi address featur limit partial ratio restrict parametr techniqu paper introduc demonstr stochast frontier approach sector analyz level cost effici determin approach test crosssect data set sampl health care foodservic oper australia usa result …
372	develop fuzzi cluster model energi farm manag system wheat consid import strateg crop iran iran agricultur ministri special plan encourag farmer cultiv crop farmer cultiv crop countri previous studi carri research iran show energi consumpt cultiv crop effici high degre ineffici wheat cultiv iran wheat cultiv iran respons high amount greenhous gas ghg emiss order differenti effici ineffici farm me…
373	intellectu capit nation innov system perform innov key resourc nation economi intern competit advantag studi develop network data envelop analysi dea product process evalu effici econom effici nation innov system nis countri find show effici nis econom effici studi examin effect intellectu capit ic nis perform truncat regress find ic play import role affect nis perform final studi present manager…
374	energi effici greenhous tomato product iran effici energi agricultur condit sustain product present studi energi pattern tomato product iran investig parametr data envelop analysi dea techniqu appli analyz technic scale effici farmer respect energi crop product energi pattern diesel electr chemic fertil major energi consum input tomato product region result dea applic reveal averag pure technic t…
375	nonparametr effici analysi uncertainti data envelop analysi product cost frontier firm industri direct affect uncertainti market demand uncertainti input avail nonparametr approach data envelop analysi dea general static dynam direct incorpor uncertainti paper address extens convex hull method dea determin product frontier presenc demand suppli uncertainti output input illustr empir applic comput…
376	satisf dea model chanc constraint dea data envelop analysi model concept formul term model chanc constrain program modifi contact satisf concept simon satisf ad categori efficiencyineffici dichotomi heretofor prevail dea formul includ case input output stochast case output stochast attent devot situat variat input output relat common random variabl extens includ develop goal program determinist e…
377	note decis model rank supplier presenc cardin ordin data weight restrict nondiscriminatori factor farzipoor saen ann oper res propos method base data envelop analysi dea select supplier presenc cardin ordin data weight restrict discriminatori factor present note show dea method propos farzipoor saen ann oper res select supplier presenc imprecis data shown comput error calcul amount prefer intens …
378	estim dea confid interv statist panel data analysi paper describ statist method estim data envelop analysi dea score confid interv individu organ entiti method appli statist panel data analysi proven power methodolog diagnost test estim confid interv dea score test violat standard statist assumpt includ contemporan correl serial correl heteroskedast absenc normal distribut general squar statist m…
379	move frontier analysi applic data envelop analysi competit analysi hightechnolog manufactur plant competit analysi plant fundament enhanc competit manufactur firm move frontier analysi mfa propos paper applic data envelop analysi dea conduct competit analysi hightechnolog manufactur plant develop applic mfa collabor manag merchant semiconductor manufactur firm wafer fabric plant firm serv researc…
380	environment effici analysi eni oil refineri paper describ model evalu relat environment effici agippetroli oil refineri set itali year period environment impact consid term air emiss data envelop analysi propos object benchmark multicriteria techniqu make evalu relat environment effici type emiss annual quantiti oil process
381	dea statist regress effici evalu estim illustr applic public secondari school texa paper examin combin data envelop analysi dea statist approach evalu effici multipleinput multipleoutput framework data output input public secondari school texa unsatisfactori result obtain initi ordinari squar ol stochast frontier sf regress run separ output variabl time canon correl analysi aggreg multipl output …
382	effici score depend input mix statist test empir illustr paper examin possibl standard kruskalw kw rank test order evalu distribut effici score result data envelop analysi dea independ input output mix observ dea frontier estim standard assumpt evalu kw test statist violat propos explor statist properti simul studi simul perform condit observ input mix method unlik exist approach literatur applic…
383	simul studi effici return scale misspecif nonlinear function dea statist design experi observ generat piec cobb dougla function exhibit increas decreas return scale piec perform dea frontier regress repres col correct ordinari squar compar sampl size statist consist exhibit perform improv sampl size increas dea col general give good result sampl size evalu effici dea general show superior perform…
384	network dea approach airport perform assess undesir output paper direct distanc approach propos deal network dea problem process generat desir final output undesir output propos approach appli problem model benchmark airport oper network dea model consid process aircraft movement aircraft load final output annual passeng movement annual cargo handl intermedi product aircraft traffic movement unde…
385	polit opportunist maverick typolog spanish airport import airport industri import enabl ensur citi readi access fulli competit intern air servic author propos framework investig econom effici spanish airport literatur airport effici methodolog measur review aim gain insight propos airport typolog scope investig encompass form airport busi includ found principl commerci viabil polit opportunist pu…
386	holist approach model realist goalset effici enhanc applic indian power sector articl evalu perform electr distribut divis indian state uttarakhand term effici data envelop analysi dea compar result analysi base cross effici method peerapprais introduct cross effici highlight fals effici divis measur fals posit index main object work identifi appar effici divis dea analysi sole cluster analysi ta…
387	effici algorithm addit multipl model data envelop analysi
388	benchmark economywid energi effici trend polici europ converg emiss perform eu averag energi effici twin pillar sustain energi polici renew energi import energi depend rate eu turkey call great effect energi effici strategi studi analyz crosscountri energi effici perform european countri period version parametr linear model desir output undesir output trace energi effici time respect activ mix so…
389	measur effici trade show spanish case studi trade show import industri spanish economi contribut posit region develop cost attend trade show high exhibit firm knowledg trade show effici order defin decis make process exhibit firm aim evalu effici index oper trade show studi appli multistag methodolog orient dea model nonparametr test analyz differ effici level driven specif variabl organiz form s…
390	fuzzi data envelop analysi applic locat problem paper fuzzi idea data envelop analysi model propos evalu effici object fuzzi input output data obtain effici fuzzi number reflect inher ambigu evalu problem uncertainti aggreg model integr fuzzi attribut valu provid order rank object object propos method case studi involv restaur locat problem analyz detail rent establish traffic amount level secur …
391	factor determin effici higher educ european union turkey higher educ institut shape today inform societi import actor provid econom develop growth competit advantag countri intern arena provid prestig high level incom individu regard educ servic qualiti innov capac potenti cooper industri role region develop higher educ institut import investig effici academ research activ factor determin effici …
392	passeng facil charg airport improv program fund dynam network dea analysi airport financ passeng facil charg pfc airport improv program aip major sourc financ airport paper develop dynam network dea framework investig substitut pfc aip fund find studi airport substitut pfc current aip fund contribut signific propos plan congress cut aip fund addit amount pfcaip fund substitut negat correl product…
393	millennium product analysi suppli chain taiwan ic industri taiwan integr circuit ic industri achiev excel perform past decad consum lot nation resourc human capit financi capit nation valuabl resourc limit alloc resourc effect sector critic enhanc nation competit futur studi adopt data envelop analysi dea method evalu product effici taiwan ic subsector year data conduct research product year comp…
394	note dea model technolog select improv karsak ahiska approach paper introduc compact form maximum archimedean data envelop analysi dea model appli technolog select solv linear program lp method comput perform common weight multicriteria decisionmak mcdm dea model propos karsak ahiska intern journal product research improv improv signific comput issu complex analysi concern
395	evalu return scale congest product possibl set intersect form research propos method estim return scale rts decis make unit dmus multipl input output state return scale includ increas rts constant rts decreas rts evid congest method base product possibl set intersect form set linear inequ propos prove suffici condit rts estim procedur estim rts dmu simpli check posit dmu product frontier point pr…
396	methodolog comparison unifi oper environment effici measur environment assess environment assess recent largescal polici issu corpor leader environment research individu interest environment protect world studi discuss appli data environ analysi dea environment assess dea long util measur oper perform privat public sector previous dea research document limit dea environment assess uniqu featur de…
397	examin trade intern extern capabl busi case hire extern consult compel consult repres rich sourc valuabl shortterm capabl resourcebas perspect fungibl natur capabl argu longterm strateg consult odd exist intern capabl institut theori suggest extern consult share norm belief held intern staff effort achiev organiz goal dilut compromis paper explor tension intern extern capabl realiz enhanc product…
398	investig energi input peach product sensit analysi iran purpos research investig energi balanc energi input yield peach product golestan provinc iran case studi result show total energi consumpt peach product mj ha diesel fuel major energi consum direct energi share indirect energi energi effici energi product specif energi net energi kg mj mj kg mj ha econometr assess result reveal energi input …
399	effici evalu chines region industri system undesir factor stage slacksbas measur approach process region industri system china separ intern stage product stage pollut abat stage paper aim examin effici chines region industri system take oper perform intern stage consider unlik tradit data envelop analysi model treat decis make unit black box measur effici undesir factor paper propos stage model b…
400	strateg fit general freight motor carrier industri studi investig impact choos strateg focus foci oper product mean malmquist product index appli consist sampl period general freight motor carrier result show general freight motor carrier strateg focus foci pursu link strateg posit oper postur reflect oper effici technolog chang interest bifurc found regard strateg foci cm market nich firm size g…
401	improv interv dea model common weight tradit data envelop analysi dea model evalu relat effici set decis make unit dmus exact valu handl imprecis data imprecis data express form interv data mixtur interv data exact data order solv problem studi propos interv dea model point view exampl present illustr valid model
402	evalu product growth measur eu paper evalu product growth member countri european union eu enforc maastricht converg criteria total factor product measur employ growthaccount approach tornqvist indic evalu product growth perform employ parametr method data envelop analysi dea year time period dea evalu relat effici eu member respect converg criteria import implic econom integr tfp growth found co…
403	dea optim mixtur design multipl respons incorpor cost consider mixtur design md common adopt chemicalmanufactur foodprocess pharmaceut industri suitabl design experi method compon proport crucial influenc product qualiti studi develop optim procedur util data envelop analysi analyz multipl inputsoutput cost experi mixtur propos procedur optim md multipl respons maintain low manufactur cost enhanc…
404	fuzzi satisfactori evalu method cover abil comparison context dea effici evalu effici dmus decis make unit compani import task studi evalu effici activ carri base product function recent loglinear product function cobbdougla function evalu purpos loglinear model evalu dmus measur averag effici late dea data envelop analysi focuss interest method form ccr charnescooperrhod bcc bankercharnescoop mo…
405	decad trend total factor product key stateown forestri enterpris china stateown forestri enterpris import element forestri economi china oper effici enterpris depend technolog progress input factor total factor product tfp import mean evalu effici technic element growth product effici classifi effici variat technic variat tfp key stateown forestri enterpris northeast southwest northwest region ch…
406	method transfer cone intersect form cone sum form applic data envelop analysi model paper develop algebrabas method transfer polyhedr cone intersect form cone sum form method recurs identifi extrem ray cone intersect form ad preassumpt repres cone finit generat form sum form method take recurs deal homogen linear inequ recurs implement effici term comput time storag space illustr exampl provid sh…
407	malmquist product index base semidiscretionari variabl applic commerci bank china malmquist product index studi product chang technic progress regress effici time nonparametr framework index estim data envelop analysi dea paper input divid group discretionari variabl nondiscretionari variabl semidiscretionari variabl mix integ linear model propos deal semidiscretionari variabl propos model proper…
408	decis support framework intern audit priorit rental car compani combin dea ahp corpor scandal tyco enron worldcom caus declin public trust account report practic respons pass sarban oxley law sarban import corpor govern law secur law section sarban mandat corpor ensur accur financi disclosur greater financi report control respons manag requir make annual assert design effect compani intern contro…
409	effect veterinari servic technic effici dairi farm iran dea approach aim studi investig context veterinari servic affect technic effici te iranian dairi farm data envelop analysi dea appli random sampl dairi farm provinc iran estim region frontier metafronti product function calcul te farm relationship level veterinari servic te score examin correl analysi test analysi varianc anova result techni…
410	effici decomposit heterogen technolog paper examin firm oper technolog common metatechnolog decomposit effici inputinvari outputinvari compon achiev review definit technic scale effici altern express incorpor firm oper product scale size extend approach analog decomposit deriv gap technolog technic effici differ firm oper distinct technolog metatechnolog indic casestudi present order illustr appl…
411	evalu rank sustain supplier robust dynam data envelop analysi advantag data envelop analysi dea determin benchmark ineffici decis make unit dmus determin benchmark result past perform dmus word benchmark provid recommend improv futur effici dmus hand dynam dea model dmu effici score uniti case rank dmus introduc effici dmu benchmark overcom shortcom propos dynam ideal dmu dynam dea scenariobas mo…
412	comparison oper perform manag taiwan bank foreign bank base metahybrid dea model studi sampl commerci bank taiwan period compar oper effici domest bank foreign bank due differ cultur sentiment valu busi philosophi paper employ metahybrid dea model construct group frontier calcul technolog gap ratio tgr intergroup object indic appli compar perform group bank empir result show risk factor proport t…
413	effect ownership oper environ strateg choic nursinghom effici articl report studi labor effici nurs home locat pennsylvania data envelop analysi estim effici score tobit equat estim entir sampl subsampl consist profit fp profit nfp nurs home author found major factor explain effici manageri environment characterist ownership occup rate size payment sourc wage rate capita incom qualiti characteris…
414	potenti colon cancer biomark search perform measur multipl criteria optim approach object method multipl criteria optim mco propos research group shown evid identifi genebas biomark detect cancer microarray data explor method conflict criteria mco problem method result stronger outcom result microarray analys demonstr method suitabl carri metaanalysi method statist comparison normal cancer tissu …
415	effici cluster brazilian water compani water util provid servic natur monopoli incent effici affect custom form expens tariff extrem import find sourc ineffici present studi aim identifi effici water util group brazil purpos robust parametr method appli result show util provid drink water wastewat servic local util util privat particip effici studi prove util effici regulatori framework implement
416	chang role grain cooper transit competit market south africa south african grain cooper respond market reform chang activ increas effici prior deregul suppli input market output market board act financi intermediari implement discriminatori polici favor commerci farmer stochast product frontier show cooper marketbas agribusi firm concentr reduc transact cost member extens state control apparatus …
417	longterm effici perform analysi empir model evalu public librari paper present stepwis approach organiz assess effici standpoint empir illustr origin data refer period collect sampl librari affili feder univers rio de janeiro sampl cover affili univers employ effici score comput estim dea data envelop analysi model stepwis approach rank librari proeffici alloc correct step long run evalu accompli…
418	investig sensit stabil radius return scale effici data envelop analysi issu receiv widespread attent rapid grow field dea sensit result analysi perturb data sensit return scale rts classif data envelop analysi studi mean linear program problem surpris rts classif provid import inform improv individu dmu perform scale ineffici detect import point paper method calcul stabil radius data variat chang…
419	cluster approach data envelop analysi paper present cluster method involv data envelop analysi dea propos deabas cluster approach employ piecewis product function deriv dea method cluster data input output item evalu decisionmak unit dmu cluster belong check product function type confront import manageri decisionmak decisionmak interest know requir combin input resourc classifi desir clusterclass…
420	integr modelbas approach evalu improv safeti instrument continu process viewpoint maintain reliabl avail case studi offshor industri object paper present framework assess improv safeti equip item perform base maintain reliabl avail main idea employ princip compon analysi pca import analysi ia provid insight safeti equip item perform valid model verifi valid data envelop analysi dea parametr corre…
421	effici govern spend health evid europ central asia paper data envelop analysi dea evalu health expenditur demonstr product chang time select countri europ central asia result show countri increas output exist level input pattern effici chang observ countri analyz malmquist product index mpi decreas product growth relat technic chang final regress effici score set environment variabl tobit model p…
422	model social servic perform stage dea approach evalu fundrais effici capac build servic qualiti effect nonprofit sector manag nonprofit human social servic organ increas task design perform measur system attempt monitor aspect dayday oper monitor key perform area improv chanc sustain provid earli warn manageri oper problem tough fundrais environ data envelop analysi dea model framework research c…
423	multistag plan distribut network applic multiobject algorithm accompani dea econom environment technic improv widespread impact distribut network increas demand electr strategi deviz order oper distribut network paper enhanc account power system improv system perform paramet simultan placement renew energi generat reg sourc wind solar dispatch distribut generat dgs capacitor investig modifi radia…
424	measur rout flexibl multipl attribut approach exist literatur measur rout flexibl focus singl partial dimens flexibl concept research propos comprehens approach rout flexibl measur incorpor attribut rout effici rout versatil rout varieti mathemat model propos measur attribut data envelop analysi entropi approach methodolog develop measur
425	complementar scientometr econom economist chicago school systemat empir evid support general human behavior studi behavior academ labor market effici academ institut natur turn scientometr measur understand phenomena test theori economist scientometrician share epistem assumpt measur privileg epistem status scienc reason hope expect scientometrician economist find research program complementari
426	central resourc util realloc dea standard dea model dmu unit set prioriti input output form part effici assess case central organ outlet educ author respons school oper effici common set prioriti dmus algorithm central resourc alloc model show central resourc alloc model substanti simplifi interpret simplif show model work real data spanish public school find realloc resourc school shown desir op…
427	account disclosur qualiti capit market intens nation product paper report result data envelop analysi dea examin effect account disclosur qualiti nation product stage stage adopt framework kumar russel tripartit decomposit product growth estim nation product growth under compon effici chang technic progress physic capit accumul stage ii regress nation product growth compon interact account disclo…
428	nonparametr measur product effici educ nondiscretionari environment input critic explain relat effici differ product public sector applic literatur educ product show school district perform student poverti lower paper extend nonparametr approach decompos malmquist product index suggest fare al american econom rewiew effici technolog environment approach appli analyz educ product ohio school distr…
429	measur energi effici context emerg economi case indian manufactur recent year indian economi achiev rapid growth rate challeng face economi larg energi suppli need sustain growth path attain energi effici crucial economi paper examin indian manufactur sector util variant direct distanc function obtain comprehens measur perform major manufactur state joint goal achiev energi conserv output growth …
430	dea game crosseffici model nash equilibrium paper examin crosseffici concept data envelop analysi dea cross effici link decisionmak unit dmu perform appeal score aris peer evalu number current crosseffici approach awe score arbitrari depend set optim dea weight generat comput code time set optim dea weight possibl altern optima improv cross effici dmus expens model develop incorpor secondari goal…
431	portugues footbal leagu effici player wage articl data envelop analysi dea measur effici portugues footbal club leagu season club spend amount money player incent devic achiev aim season aim find club spend money evid show case club suggest buy player sole view sell futur financi gain damag club account effici remark competit level increas union european footbal associ uefa issu stringent financi…
432	note dea effici assess ideal point improv wang luo model evalu effici organiz unit continu difficult problem solv multipl input resourc cost output servic product unit consid paper consid previous articl publish wang luo wang luo dea effici assess ideal antiid decisionmak unit appli mathemat comput journal appli mathemat comput data envelop analysi dea techniqu order prefer similar ideal solut to…
433	assess compar spatial disadvantag csd region european union radial data envelop analysi method paper propos radial data envelop analysi model assess compar spatial disadvantag csd level ii region european union eu csd consid element spatial effici seek enhanc spectrum current method assess spatial inequ dispers paper propos goal program formul assess product function coeffici social cohes region …
434	applic data envelop analysi calcul probabl default high rate portfolio aim research propos method rate compani base effici measur data envelop analysi dea proper rate borrow essenti requir pd estim difficulti dea applic select input output set indic describ evalu object base expert knowledg appli random forest gradient boost select financi indic dea approach obtain rank compani need pd estim
435	dea regul water compani paper begin introduct basic principl data envelop analysi dea dea linear programmingbas method assess product effici oper unit bank branch sale outlet school individu paper describ dea regulatori framework regul employ safeguard public interest increas play major role great britain countri aftermath privatis public own compani includ util enjoy good degre monopoli power pa…
436	life cycl assess data envelop analysi approach select build compon environment impact effici case studi extern wall environment criteria account select specif build compon set candid function articl present methodolog approach base life cycl assess lca data envelop analysi dea select build compon environment impact effici step lca dea approach propos test case studi extern wall step approach invo…
437	deabas approach alloc emiss reduct task rapid econom growth led increas pollut emiss lead govern requir emiss reduct specif amount alloc specif emiss reduct task signific issu drawn attent academia data envelop analysi dea extend construct alloc emiss reduct task model previous deabas approach strong assumpt individu enterpris product paper propos method accur assess product enterpris previous ob…
438	studi select benchmark path dea exist dea method limit note literatur lie process benchmark refer target ineffici dmus difficulti aris process summar aspect refer target hypothet dmu exist difficult unrealist learn dmu refer set ineffici dmu multipl effici dmus make difficult benchmark multipl practic dmus simultan imposs ineffici dmu achiev target effici singl step ineffici dmu effici frontier o…
439	data envelop analysi practic tool measur perform paper describ product method data envelop analysi dea measur perform multipl perform measur dea compar organis part organis share common goal similar resourc produc similar product calcul technic effici firm convert bundl input bundl output dea public privat set paper describ applic australasia case studi zealand dairi farm demonstr benchmark capab…
440	effici evalu eu alloc carbon emiss allow alloc carbon dioxid emiss allow import global issu main argument equiti alloc emiss allow alloc unfair econom develop countri imped promot emiss trade system equit reason alloc method benefit particip countri need countri accept implement system studi emiss allow input variabl evalu analysi output variabl energi consumpt govern spend gross domest product b…
441	evalu credit risk base firm perform paper investig product ineffici measur distanc industri practic frontier import ant predictor busi failur sampl french textil wood paper product comput compani obtain effici estim individu firm industri effici measur deriv direct technolog distanc function construct empir parametr data envelop analysi dea method estim binari order logit regress model find produ…
442	supereffici model measur aggreg effici multiperiod product system paper propos supereffici model measur aggreg effici multiperiod product system propos model requir inform price data preferenti weigh input output multipl period measur aggreg effici multiperiod product system model comput effici score decis make unit dmu period time model classifi dmus rank fulli effici model techniqu reduc comput…
443	fuzzi mathemat program approach assess effici dea model real applic data product process precis measur worri assess effici frontiertyp model data envelop analysi dea model sensit data error reason possibl methodolog analyst deal imprecis data issu great interest context end develop fuzzi version classic dea model bcc model rank method base comparison cut result auxiliari crisp problem solv usual …
444	improv energi product sunflow product data envelop analysi dea approach background effici energi agricultur condit sustain agricultur product studi appli data envelop analysi dea approach data random select farm investig technic scale effici farmer respect energi sunflow product golestan provinc iran studi help identifi wast usag optimum level energi input result result dea model farmer found tec…
445	oper room plan schedul literatur review paper review recent oper research oper room plan schedul evalu literatur multipl field relat problem set perform measur patient class technic featur solut techniqu uncertainti incorpor paper pool evalu way diversifi detail overview obtain facilit identif manuscript relat reader specif interest literatur review summar signific trend research oper room plan s…
446	manag agricultur research center brazil dea applic dynam gmm approach paper measur perform brazilian agricultur research corpor research center mean data envelop analysi model perform data panel cover period approach instrumentalist sens ramalho ramalho henriqu investig effect perform contextu variabl indic relat intens partnership revenu generat purpos propos fraction nonlinear regress model dyn…
447	hospit respons financi reform impact effici activitybas financ policymak heterogen hospit respons reform crucial concern reform entail posit effect averag effici policymak reform attract variat hospit effici increas reason increas varianc effici hospit increas impact geographi access hospit servic paper examin heterogen respect impact financi reformact base financ abf hospit effici norway theoret…
448	composit network data envelop analysi model paper extend dea model decisionmak unit dmu network structur defin network dmu network dea effici base postul system seri structur dmu discuss sequenti optim model origin propos sexton lewi base work extend dmu general network stage propos composit network dea model evalu network dea effici solv linear program show network effici obtain composit model e…
449	measur effici linear econom model paper modi es interpret data envelop analysi dea linear econom model approach similar cone inputoutput assur region approach dea implement multipli measur unit linear optim problem approach interpret altern profit maxim organ dea multipli price compar altern extens assur region concept import approach enhanc communic decisionmak improv communic illustr appli mode…
450	retail product scale economi firm level dea approach investig concept product retail literatur unresolv issu construct retail output measur methodolog accord recent develop theori defin output retail firm set explicit price market good accompani distribut servic implicit price operationalis servic measur product chain groceri store data envelop analysi find evid increas return scale manageri impl…
451	intercountri effici analysi applic data envelop analysi studi examin relat effici process group develop develop countri data envelop analysi dea technic effici examin model patent grant resid output gross domest expenditur number research input crs constant return scale japan republ korea china found effici vrs variabl return scale framework japan republ korea china india slovenia hungari found e…
452	fuzzi data envelop analysi dea possibl approach evalu perform activ organ tradit data envelop analysi dea model requir crisp inputoutput data realworld problem input output imprecis paper develop dea model imprecis data repres fuzzi set fuzzi dea model shown fuzzi dea model form fuzzi linear program typic solv aid method rank fuzzi set altern possibl approach introduc constraint treat fuzzi event…
453	provinci human develop index guid effici level analysi case iran background human develop index hdi composit indic show impact econom strategi human life standard index calcul main factor incom educ health research studi status hdi iranian provinc time effici provinc resourc method data obtain iranian center statist data envelop analysi techniqu analyz data calcul effici banker charn cooper model…
454	manageri effici hospit industri portugues case articl innov twostag procedur simar wilson estim effici determin portugues hotel group stage hotel technic effici estim data envelop analysi dea order establish hotel effici perform serv peer improv perform effici hotel stage simar wilson model bootstrap dea score truncat regress articl contribut hotel industri literatur adopt approach appli industri…
455	measur distanc learn perform data envelop analysi modern societi changeabl inform technolog learn applic student acquir inform applic knowledg wors taught teacher classroom internet distanc confer learn tradit instruct face great challeng measur distanc learn effici univers dea input output select effect evalu system perform dmus dea result distanc learn effici xian jiaotong univers huazhong univ…
456	data envelop analysi model intersect form product possibl set data envelop analysi dea model evalu relat econom effici set decis make unit dmus paper dea product possibl set transfer convent sum form intersect form repres linear inequ system time consum obtain intersect form product possibl set suggest angl investig properti dmus extend dea research effici measur intersect form analyt formula eff…
457	measur effici serbian insur compani transit period ongo econom crisi amplifi volatil domest insur market forc manag insur compani continu monitor market identifi risk opportun undertak activ focus busi insur compani base satisfi exist potenti client respect current situat insur market anticip futur event manag insur compani creat implement optim strategi line compani capabl purpos measur effici b…
458	measur effici highway mainten contract strategi bootstrap parametr metafronti approach high deterior road infrastructur major budgetari restrict signific growth traffic led emerg improv perform highway mainten practic privat portion road mainten oper state depart transport dot auspic performancebas contract innov initi respons paper adapt parametr metafronti framework stage bootstrap techniqu dev…
459	determin effici childcar provis analyz effici municip provis child care identifi main determin ineffici uniqu data set childcar expenditur school readi eastern german state saxoni control differ qualiti municip measur effici data envelop analysi find substanti effici differ median municip ineffici identifi determin ineffici bootstrap truncat regress explanatori variabl uncompens mayor larger shar…
460	driver technic effici malaysian bank empir insight restructur rationalis malaysian bank subsequ polici deregul liberalis adopt bank negara malaysia bnm result signific transform malaysian bank bank pois play pivot role econom transform economi envisag financi sector blue print bnm data envelop analysi techniqu technic effici commerci bank domest bank foreign bank oper malaysia evalu bootstrapcorr…
461	characterist structur weak effici surfac product possibl set paper studi characterist structur weak surfac product possibl set appli techniqu method transfer polyhedr cone intersect form sum form identifi intersect represent product possibl set give structur theorem weak surfac product possibl set includ complementari slack condit defin input weak effici output weak effici dea model represent int…
462	frontier analysi goal set manag engin design strong primafaci case appli frontier analysi goal set engin design process integr input output factor perform draw environment variabl make design task design group incap comparison requir consensus affect product design relat import perform factor criterion determin achiev perform yield potenti improv gap show design group peer emul achiev higher leve…
463	mix partial elast constant returnsscal product technolog recent podinovski forsund develop linear program approach analysi calcul class mix partial elast measur variabl returnsscal vrs product technolog current paper extend approach constant returnsscal crs technolog formul linear program requir comput elast measur result obtain paper prove result valid vrs crs technolog identifi reason elast mea…
464	measur joint impact govern form econom regul airport effici paper examin joint impact govern structur econom regul airport effici previous literatur focus factor empir investig semiparametr bayesian distanc stochast frontier model data envelop analysi dea model base panel airport countri find form econom regul import type govern affect effici articl measur expect effici govern form price regul
465	effect adapt physic activ program physic condit elder women analysi effici background specif research tool design assist identifi effici physic activ elder women object identifi effect physic activ physic condit older women method yearlong physic activ program session implement women age year older physic assess conduct weight height bmi blood pressur heart rate absenc grip strength flexibl vomax…
466	impact job secur satisfact stress perform assess optim generat compani studi perform iranian thermal power plant assess respect human factor job stress satisfact secur data envelop analysi dea step perform power plant dmus evalu tradit product factor includ instal capac intern consumpt fuel consumpt input gross product output model step model expand includ mention human factor model power plant r…
467	data envelop analysi bank institut evid commerci bank greec commerci bank greec cbg institut perform measur system bank branch data envelop analysi dea applic dea greec world result continu method largescal organ project undertaken mix team bank expert assist academ special develop bank branch perform measur system project perform measur technolog transfer acquir staff bank methodolog issu aros s…
468	effect total rank model rank vote system paper effect model rank candid preferenti elect propos extens simplifi form recent propos model rank effici candid model consist fewer constraint rank ineffici effici candid techniqu introduc decreas complex propos model obtain result inspect
469	benchmark select axiomat approach product theoret framework paper consid axiomat approach benchmark select shown simpl weak axiom effici comprehens monoton character natur famili benchmark typic uniqu axiom ad order obtain uniqu select
470	effici measur multiact data envelop analysi share input applic farmer cooper taiwan purpos paper aim propos modifi multiact data envelop analysi mdea provid inform effici perform farmer cooper input share closelyrel activ designmethodologyapproach direct distanc function construct radial measur perform optim inputoutput adjust optim alloc share input simultan consider model appli studi case farme…
471	measur effici public servic singleinput case technic effici theori farrel reformul geometr algebra linear program develop data envelop analysi critic review relat techniqu stochast frontier analysi sens realism data envelop analysi stochast frontier analysi techniqu base method assess polic forc effici question refer spottiswood report relat studi
472	demand elast affect polit determin tax level simultan estim gasolin demand price introduc simpl method detect outlier data envelop analysi method base scalar measur relat frequenc observ appear construct frontier test effici observ cumul weight observ construct frontier provid link comput program code implement procedur
473	effici public dental servic pds cyprus select determin background dual system oral healthcar deliveri cyprus public dental system pds run govern privat system provid privat dental practition popul entitl free treatment pds popul make cyprus face challeng introduct health care system rise healthcar cost general survey examin thing effici pds import tool make import cost save aim studi assess trend…
474	biolog product carrot lettuc intercrop system assess mean agroeconom indic multicriteria method experi carri septemb feder univers semiarid tropic mossororn evalu perform carrotlettuc intercrop system mean agronom criteria econom profit margin indic yield effici assess data envelop analysi model dea ordin multicriteria method borda condorcet copeland aggreg inform criteria identifi treatment expe…
475	cost decomposit effici subset paper develop cost decomposit base multipl russel addit slack base effici measur framework multipl cost decomposit straightforward extens standard cost decomposit decomposit develop paper incorpor slack direct effici measur relat effici subset show applic approach provid illustr data set literatur
476	measur relat effici governmentsponsor project stage approach differ oper environ tradit method effici evalu suffer extern environment influenc studi present altern approach assess relat effici governmentsponsor research develop project gsp stage approach employ data envelop analysi evalu effici tobit regress control extern variabl appli project year studi find firm size industri ratio public subs…
477	airport perform tourism receiv countri evid greec aim studi estim perform greek airport analysi perform stage first effici score airport estim data envelop analysi dea origin bootstrap techniqu statist assess mann whitney kruskal walli test censor tobit regress model employ identifi factor signific explain variat airport effici result scope substanti effici improv addit island locat connect hotel…
478	inform technolog administr effici state govern stochast frontier approach paper explor creation govern inform technolog major studi inform system disciplin focus discov busi profit organ perform effect public sector extens studi public administr literatur examin improv administr effici state govern util budget data state govern census data state govern expenditur varieti inform public servic stat…
479	predict project approv case grant nation scienc council taiwan project select import task organ achiev mission limit budget resourc project approv primari concern applic paper predict project approv case criteria evalu score system idea construct frontier function approv project past perform criteria relat distanc propos project frontier serv indic possibl project approv data manag ii divis natio…
480	network data envelop analysi review network data envelop analysi dea concern dea techniqu measur relat effici system take account intern structur result meaning inform obtain convent blackbox approach oper compon process paper review studi network dea examin model structur network system problem studi review highlight direct futur studi methodolog point view inspir explor area applic empir point …
481	measur aeronaut servic effici commerci servic effici east asia airport compani applic network data envelop analysi improv oper effici import develop strategi airport compani research compani oper process decomposit discuss ineffici process studi evalu effici oper effici aeronaut servic process commerci servic process east asia airport compani network data envelop analysi ndea identifi key influen…
482	epsilonbas measur effici dea pole technic effici dea measur technic effici characterist radial radial paper compil composit model call epsilonbas measur ebm purpos introduc paramet connect radial radial model paramet obtain newli defin affin index input output princip compon analysi affin matrix ebm take account divers inputoutput data relat import measur technic effici
483	supplier post perform evalu effect buyer prefer weight varianc empir post perform data supplier buyer demonstr degre variabl buyer evalu team weight prefer vari effect percept supplier perform attribut justifi data envelop analysi dea research tool integr buyer perform buyer weight prefer supplier perform result dyadic dea evalu model analys proposit integr essenti dyadic approach result buyer pr…
484	relat perform academ depart dea sensit analysi process liber global indian economi brought opportun challeng area human endeavor includ educ educ institut adopt strategi make opportun counter challeng challeng assess perform academ program base multipl criteria keep view paper attempt evalu perform effici academ depart iit roorke india data envelop analysi dea techniqu techniqu assess perform aca…
485	technic effici japanes bank radial direct perform measur undesir output paper analys technic effici japanes bank estim techniqu base russel direct distanc function take consider desir output undesir output repres perform loan npls result npls remain signific burden bank perform show bank input utilis effici labour premis argu restructur process need segment region bank conclud japanes bank system…
486	probabilist constrain model effici domin dea paper propos stochast model data envelop analysi dea base theori joint probabilist constraint general multivari distribut function key assumpt random variabl repres uncertain data follow discret distribut discret approxim continu distribut assumpt mix integ linear model formul tackl origin depend dmus input output inputsoutput theori joint probabilist …
487	idea imprecis data envelop analysi cmds column maximum decis make unit idea imprecis data envelop analysi extend dea simultan treat exact imprecis data obey ordin relat lie prescrib bound aridea extend includ ar assur region approach constraint variabl order provid unifi approach extens includ coneratio envelop approach simultan transform data constraint variabl present paper remov limit idea nii…
488	aggreg direct distanc formul dea integ variabl convent data envelop analysi dea model make assumpt negat real valu input output system studi paper combin interrel idea radial measur effici establish aggreg direct distanc formul dea model addm introduct integ direct distanc function direct distanc formul dea addm project effici target ineffici decis make unit dmus integ valu paper direct distanc f…
489	unifi framework select flexibl manufactur system research address problem select flexibl manufactur system fms manufactur organ unifi framework propos facilit decis make design plan stage recommend framework individu modul analyt hierarchi process ahp simul modul account procedur modul unifi effici measur method call data envelop analysi dea ahp model examin nonmonetari criteria corpor goal longt…
490	evalu effici dual technolog develop program socioeconom perspect studi appli network data envelop analysi model call network slacksbas measur nsbm examin effici socioeconom effici taiwan dual militari general public technolog develop program employ addit supereffici model distinguish program stage conduct analysi strength weak intern resourc util result studi show effici substanti higher socioeco…
491	determin product effici urban transit data group midsiz bus transit agenc unit state paper measur agenc level technic effici parametr frontier analysi data envelop analysi dea analysi supplement stage regress agenc characterist technic effici score interpret empir result accord number previous find determin cost effici transit agenc
492	multipl variabl proport data envelop analysi data envelop analysi dea optim methodolog deriv effici score member set peer decisionmak unit origin dea model assum constant return scale crs idea extend general case allow variabl return scale vrs structur assum return scale rts classif consist classic definit appli entir input output bundl set case output bundl separ distinct subset busi unit rtstyp…
493	effici convex hull dmus paper model introduc evalu decis make unit dmus product possibl set pps properti observ activ belong pps convex combin activ pps belong pps pps smallest set satisfi principl model present investig convex effici dmu effici dmu measur present criterion assess effici final discuss return scale present explain accuraci present discuss
494	estim margin abat cost curv emiss china provinci panel data analysi paper estim margin abat cost curv macc emiss china base provinci panel period provinci margin abat cost mac emiss estim parameter direct output distanc function type model specif appli fit maccarbon intens pair optim specif control covari identifi econometr scenario simul china carbon intens reduct base macc illustr simul result …
495	metafronit energi effici emiss converg analysi china paper measur energi effici perform carbon dioxid emiss provinc china period metafronti framework improv direct distanc function ddf construct environment product possibl set combin supereffici sequenti data envelop analysi dea model avoid discrimin power problem technic regress evalu effici ddf metafronti framework reflect technolog heterogen e…
496	measur economywid energi effici perform parametr frontier approach paper propos parametr frontier approach estim economywid energi effici perform product effici point view shephard energi distanc function defin energi effici index adopt stochast frontier analysi techniqu estim index case studi measur economywid energi effici perform sampl oecd countri propos approach present found propos parametr…
497	data aggreg construct composit indic perspect inform loss composit indic cis wide accept tool perform comparison public communic decis support wide spectrum field economi environ knowledgeinformationinnov qualiti reliabl cl depend heavili under construct scheme data aggreg major step paper analyz data aggreg problem cl construct point view inform loss base minimum inform loss principl distancebas…
498	method detect outlier data envelop analysi introduc simpl method detect outlier data envelop analysi method base scalar measur relat frequenc observ appear construct frontier test effici observ cumul weight observ construct frontier provid link comput program code implement procedur
499	product possibl frontier analysi biodiesel wast cook oil paper present assess product effici advanc biodiesel plant japan data envelop analysi dea empir analysi month input data wast cook oil methanol potassium hydroxid power consumpt truck diesel fuel procur wast cook oil output data biodiesel biodiesel fuel plant august juli result studi show product activ lowest cost biodiesel product possibl …
500	simul optim facil layout design problem safeti ergonom factor paper present integr fuzzi simulationfuzzi data envelop analysi fdeafuzzi analyt hierarchi process fahp algorithm optim flow shop facil layout design fsfld problem safeti ergonom factor fsfld problem solv optim safeti ergonom factor safeti ergonom factor retriev standard questionnair feasibl layout altern generat softwar packag fahp we…
501	differenti impact korean bank system reform bank product studi impact bank system reform crisi period undisciplin lend regulatori aim strengthen bank capit structur risk manag practic uniform impact bank product favor financi sound strateg privileg bank present evid document differenti impact regulatori reform korean commerci bank product period averag technic effici bank decreas financi crisi im…
502	intern comparison effici multipl innov output role nation innov system paper compar research develop effici nation base outputori effici indic develop data envelop analysi approach empir result show nation similar effici term patent royalti perform journal public investig innov environ nation innov system affect outputori effici indic intens intellectu properti right protect knowledg stock human …
503	relat effici measur problem miss output subset decis make unit data envelop analysi dea origin propos charn al view effici measur problem set dmus input output measur albeit amount vari dmu situat assumpt dmus measur fail literatur relat problem miss data zero data argu differ situat dmu commit resourc produc output fail amount exist unknown situat dmu intent produc output current paper examin pr…
504	identifi effici status network dea data envelop analysi dea common employ evalu effici perform decis make unit dmu transform exogen input final output blackbox dea approach detail intern product process dmu typic locat ineffici adequ provid view dea research recent develop network approach black box input enter box output consid network approach evalu division effici optim solut respect optim pro…
505	oper research natur resourc industri oper research increas preval natur resourc sector specif agricultur fisheri forestri mine similar research question area harvest extract resourc account environment impact differ length time growth harvest extract cycl resourc renew research area level advanc term methodolog develop accept implement plan polici paper review recent semin work area model algorit…
506	decis support methodolog increas school effici bolivia lowincom communiti paper present data envelop analysi deabas decisionsupport methodolog implement profit organ fe alegria run bolivian school reach disadvantag student povertystricken latin american nation bolivia poor countri highest percentag indigen popul lowest capita incom south america inhabit dire effect educ resourc poverti deabas met…
507	graduat rate account regress versus product frontier paper suggest altern standard practic measur graduat rate perform regress analysi altern product frontier analysi product frontier analysi appeal compar institut graduat rate perform averag perform paper explain differ type analysi exampl applic data nation univers
508	measur sustain energi effici analysi korean power compani sequenti slacksbas effici measur improv energi effici wide regard costeffect way improv sustain mitig climat chang paper present sequenti slackbas effici measur ssbm applic model totalfactor energi effici undesir output approach simultan take account sequenti environment technolog total input slack undesir output energi effici analysi cond…
509	perform fulli privat concessionari water sewerag compani metafronti approach countri privat water industri increas interest compar effici public privat water sewerag compani wasc previous studi consid privat carri main approach fulli privat wasc involv sale util privat sector concessionari wasc oper servic privat paper investig time impact privat approach effici wasc data envelop analysi dea appl…
510	technic effici econom system eu countri base energi consumpt present studi data envelop analysi determin technic effici index eu countri crosscountri comparison technic effici index repres capac economi produc higher level gross domest product level total energi input level technic effici index determin energi mix fossil fuel fossil fuel nuclear energi countri depend maxim level product gross dom…
511	left return scale data envelop analysi determin type measur studi identifi type valu left return scale rtss effici decis make unit dmus data envelop analysi dea research introduc approach estim type left return scale effici dmus valu left return scale dmus measur present dea model advantag propos approach determin type left rtss approach feasibl target dmus golani yu rts approach golani yu feasib…
512	assess aggreg cost effici relat polici implic greek local municip assess local govern perform major issu number industri countri local municip assum increas respons term provid essenti servic taxpay fact decentralis decisionmak central govern local municip made measur evalu perform critic paper stage methodolog propos comprehens approach measur perform local municip stage effici perform measur ma…
513	interior point method dea determin multipli weight multipli weight dea obtain solv multipli linear program lps weight fundament aspect dea interpret includ determin margin rate substitut obtain usabl valu multipli weight problemat due dea lps formul solv extrem effici dmus generat multipl optima standard multipli lps true effici virtual dmu face product possibl set full dimens problem aris lp gen…
514	epsilonfre approach find effici unit dea data envelop analysi dea condit decis make unit dmu assess relat effici partit dmus set effici ineffici practic tradit dea model effici dmu recogn model rank effici dmus studi carri aim rank effici dmus case discrimin effici unit desir investig find ccreffici dmu basic idea major introduc integr model achiev optim common set weight csw weight identifi effi…
515	bayesian stochast frontier analysi chines fossilfuel electr generat compani paper analys technic effici chines fossilfuel electr generat compani bayesian stochast frontier model result reveal effici vari fossilfuel electr generat compani analys focus factor size locat govern ownership mix sourc electr generat fossilfuel electr generat compani examin effect effici compani
516	case studi phosphorus chemic firm applic resourc effici ecoeffici industri metabol circular economi circular economi play essenti role china econom ecolog sustain individu firm primari implement circular economi face obstacl present aspect resourc ecolog effici studi present set tool decis maker solv problem guid resourcebas chemic industri sustain develop studi describ resourc effici base sfa se…
517	appli dea taguchi method plant select optim layout increas commerc manag environ qualiti studi report worker today busi spend time everyday confin work environ environ air pollut time wors outdoor organ compound pollut air lead increas compromis health worker work effici decreas commerc manag effici marketplac competit studi testifi plant dispos commerc manag environ effect cleans air releas pres…
518	technolog implement compar studi canadian factori studi technolog implement project found signific differ effici american canadian factori superior effici american plant implement technolog result outcom factori part multibranch network specif technolog studi implement cfcaltern clean sg stem north american electron circuit assembl industri result obtain data envelop analysi wilcoxon rank sum tes…
519	product develop norwegian electr distribut util regul electr distribut util estim past product improv perform import futur requir piecewis linear frontier technolog reflect observ practic accommod multioutput natur distribut util malmquist index compon shift frontier technolog chang effici calcul period main result posit product growth averag year due frontier technolog shift outlier scrutinis in…
520	systemequ stage dea approach explain capac util technic effici paper develop systemequ stage approach explain simultan effect number contextu variabl technic effici capac util deriv johansen measur capac util dea model appli sampl public hospit greec estim capac util optim input usag result sampl hospit oper excess capac underutil doctor nurs personnel found variat capac variabl input util urban …
521	yanke europ view technolog product german manufactur earli twentieth centuri labor product german manufactur lag persist unit state earli twentieth centuri tradit attribut dichotom technolog path atlant industri case studi suggest rapid diffus technolog germani develop decomposit framework base data envelop analysi dea reconcil find conclud ineffici assimil modern product techniquesand techniques…
522	perform measur local welfar programm evid madrid region govern interest social assist programm organ recent heighten fed concern limit achiev greater effici evid consid perform indic general studi relat input outcom compar perform indic madrid programm resourc endow group local agenc social servic addit construct detail system input perform indic empir analysi effici social servic agenc carri dat…
523	variat ineffici hospit studi analyz impact polici variabl factor hospit technic ineffici distanc function estim technic effici hospit relat contemporan technolog result panel effici estim regress exogen factor gain insight issu impact debat healthcar reform methodolog extend previous work recogn data envelop analysi dea effici score estim deal censor problem estim technolog frontier annual data h…
524	fuzzi stochast data envelop analysi applic base realign closur brac data envelop analysi dea parametr method evalu relat effici decisionmak unit dmus basi multipl input output convent dea model assum input output measur exact valu ratio scale observ valu input output data realworld problem vagu random decis maker dms encount hybrid uncertain environ fuzzi random coexist problem research propos fu…
525	market capabl perform dairi cooper india dairi develop program oper flood institut decad ago india set profit cooper purpos market rural milk urban area effect cooper respect complianc mandat market relev light environment societ place india past decad paper market perform cooper examin data envelop analysi
526	technic effici transhum sheep goat farm effect eu subsidi small farm benefit larg farm transhum sheep goat product common tradit practic greec origin date back ancient time diminish number transhum farm remain essenti activ favour mountain area countri articl appli dea data envelop analysi sampl transhum farm greec order assess technic effici sheep goat transhum flock determin factor affect perfo…
527	integr analyt hierarchi process data envelop analysi multicriteria decisionmak problem research focus develop model assess perform small mediums manufactur enterpris smes model result integr decis tool call analyt hierarchi process ahp data analysi model call data envelop analysi dea research demonstr elimin flaw take advantag methodolog specif characterist identifi solv problem integr ahpdea mod…
528	subject judgment data envelop analysi site select
529	valid absolut weight bound data envelop analysi dea model charn cooper rhode ccr dea model linear form maximis effici assess decis make unit dmu time ratio effici maximum effici dmus natur equal shown recent presenc absolut weight bound model maximis ratio effici fact problem interpret optim primal dual solut ineffici dmu greater effici target unit weight paper investig problem greater detail sho…
530	analysi perform public health center seneg purpos studi assess perform public health center seneg base technic effici data envelop analysi dea calcul effici score result show technic effici public health center gradual increas period studi reach indic health center increas output amount input number assist deliveri increas year health center weight nutrit monitor extend children amount input resu…
531	environment perform analysi ecoindustri park china data envelop analysi approach pursuit sustain develop industri china activ develop ecoindustri park eip decad environment eip remain larg unverifi studi aim evalu environment perform nation eip china data envelop analysi ecoeffici environment perform indic repres static dynam environment perform eip environment perform index form combin measur ec…
532	costbenefit analysi select air trip parametr method brazilian airlin industri great deregul begin centuri appear gol linha aerea inteligent lowcost lowfar mass internet ticket vendor airlin latin america made passeng competit fiercer countri airlin crisi delay cancel flight duopoli creat gol purchas varig global financi crisi wrought havoc market studi search identifi circumst data envelop analys…
533	compar organiz characterist indian stateown enterpris articl evalu organiz characterist defin return scale product scale size sampl indian stateown enterpris comparison privat foreignown enterpris stateown unit suffer decreas return scale diseconomi larg size averag product scale size stateown firm consider smaller averag actual size establish break exist unit smaller unit gain effici polici rest…
534	data envelop analysi comput issu
535	analyz ambigu relationship effici qualiti patient satisfact healthcar servic case public hospit turkey object paper empir analyz effect effici structur qualiti patient satisfact turkish public hospit investig controversi relationship hospit effici structur qualiti small medium larg size hospit compar perspect method data envelop analysi dea analyz effici hospit data public hospit obtain turkish m…
536	socioeconom aspect ricefish farm bangladesh opportun challeng product effici spite potenti ricefish farm bangladesh adopt farmer socioeconom environment technolog institut constraint rice monocultur remain main farm system bangladesh integr ricefish farm farm system term resourc utilis divers product product effici food suppli small number farmer involv integr ricefish farm studi conclud ricefish…
537	manag servic product data envelop analysi perspect
538	data envelop analysi spatial effici
539	strength weak data envelop analysi urban region perspect
540	competit posit perform assess construct industri purpos paper character competit posit construct industri compani evalu financi perform methodolog propos involv major stage stage concern identif competit posit compani construct sector achiev hierarch cluster algorithm suitabl larg dataset mix type variabl stage analysi perform cluster data envelop analysi techniqu character detail main perform fe…
541	appli process analyt technolog framework optim multipl respons wastewat treatment process research process analyt technolog pat framework optim perform wastewat treatment process poultri industri respons turbid sludg volum index svi main manufactur interest initi move averag ma move rang mr control chart establish respons full factori design replic conduct experiment work weight addit model fuzzi…
542	reform portugues judici system data envelop analysi assess support portugues judici system attract consider critic recent year demand reform gain promin data envelop analysi techniqu focus perform portugues instanc court period research found evid support critic justifi call reform perform account judici system result found sector consider scope improv court analys make effici resourc year court …
543	interv effici improv dea ideal point base literatur recent year dea model interv data paper aim enhanc interv effici ineffici dmus ideal point determin extent ineffici dmus improv number specif program establish obtain target point benchmark effici frontier bring adjust input output close target interv effici improv increas output decreas input adjust simultan lower bound interv effici increas up…
544	perform measur public spend evid parametr approach paper employ data envelop analysi dea method evalu perform public spend show product chang time select oecd countri analysi show countri exhibit variabl return scale mean reduc technic ineffici intern scale economi pattern effici countri analyz malmquist product index approach result show total factor product higher period attribut increas compet…
545	energysav emissionabat potenti chines coalfir power enterpris parametr analysi context soar demand electr mitig control greenhous gas emiss great challeng china power sector increas attent evalu energi effici abat potenti power sector studi microlevel rare due data limit studi census data zhejiang provinc construct parametr frontier order assess abat space energi emiss china coalfir power enterpr…
546	recent improv data envelop analysi
547	parametr product analysi competit environ extend parametr methodolog empir product analysi deal endogen price price endogen complement price uncertainti case price case uncertain price extens fulli compat exist tool elicit repres technolog price inform preserv tractabl mathemat program structur origin methodolog empir applic dutch electr distribut sector illustr extens
548	determin technic effici agricultur eu member state central eastern europ technic effici agricultur eu member state analys data envelop analysi econometr panel data analysi technic effici agricultur signific posit agricultur factor endow averag farm size farm specialis smallscal farm technolog chang foreign direct invest ambigu effect reform institut develop largescal privatis price liberalis urba…
549	identifi effici dairi heifer produc product cost data envelop analysi novemb decemb data collect dairi oper pennsylvania counti research visit farm collect inform manag practic feed cost labor health bed reproduct replac heifer birth calv cost heifer broken time period birth wean wean mo age mo age breed age heifer breed calv milk product record herd obtain dairi herd improv averag number milk co…
550	potenti expand antiretrovir therapi improv health facil effici evid kenya uganda zambia background intern fund hiv support scale antiretrovir therapi art saharan africa fund stagnat year threaten sustain reach art program amid effort achiev univers treatment improv health system effici facil level increas critic avenu extend limit resourc art potenti impact increas facil effici art capac remain l…
551	improv vote analyt hierarchi processdata envelop analysi methodolog supplier select select supplier import decis purchas depart liu hai liu hai vote analyt hierarchi process method select supplier intern journal product econom propos vote analyt hierarchi process method select supplier advantag liu hai model lhmodel shortcom articl author present extend version lhmodel multicriteria supplier sele…
552	evalu trauma manag perform europ multiplelay data envelop analysi model trauma manag tm concern medic treatment injuri result road crash consid key avoid prevent death disabl reduc sever suffer caus injuri understand concept tm evalu level perform countri hierarch set tm indic develop subsequ combin index data envelop analysi dea explor multiplelay dea model develop reflect hierarch structur indi…
553	review frontier approach effici product measur urban water util rapid global revitalis urban water polici univers measur improv organiz effici product supplier mean ensur sustain key resourc recent advanc econometr mathemat program frontier techniqu appli urban water util paper synopt survey compar empir analys frontier effici product measur urban water util australia uk spain mexico brazil canad…
554	perform assess indic dea pabon lasso describ iranian hospit perform back ground assess hospit perform consid focal point vital role healthcar system studi conduct assess perform hospit affili shahid beheshti univers medic scienc tehran iran compar result pabon lasso model dea method crosssect studi iranian hospit relat data collect special checklist indic pabon lasso assess effici appli dea data …
555	compar technic effici farm benefit agricultur intervent kenya dryland farmer kenya dryland difficulti access farm product resourc consequ farm product low import find strategi improv access scarc resourc farmer effici paper analys compar technic effici group small farm affect agricultur intervent aim studi identifi intervent strategi signific improv farm effici data envelop analysi comput farmlev…
556	trend relationship lend factor affect relationship lend effici paper investig effici relationship manag canadian imperi bank commerc cibc canada largest bank data envelop analysi dea effici score analyz regress result demonstr manag effici face larger number loan smaller loan berlin mester profit cost relationship lend work paper ton school univers pennsylvania show credit smooth general suboptim…
557	perform optim aluminum factori econom crisi integr resili engin mathemat program econom crisi creat challeng larg factori intensifi resili face disrupt econom crisi factori face signific threat financi perform survivorship paper perform aluminum product plant investig integr resili engin ire assess ire perform econom crisi case studi questionnair base ire factor context econom crisi distribut exp…
558	output complex environment condit effici municip year studi analyz effici local govern countri accur definit output bundl servic facil provid constitu essenti research difficulti emerg task case law establish minimum amount servic facil provid case municip legal minimum uncertain effect effici compar municip stick legal minimum municip face environment condit rais doubt plausibl uncondit analysi …
559	measur linkag environment oper financi perform japanes manufactur firm data envelop analysi strong complementari slack condit studi investig linkag environment oper financi perform japanes manufactur industri manufactur firm examin studi list tokyo stock exchang market dea data envelop analysi evalu methodolog studi find larg firm manageri capabl improv oper environment perform improv lead enhanc…
560	bank sector perform latin america market power versus effici mid bank sector latin american emerg market experienc profound due financi liber signific increas foreign invest greater merger activ occur financi crise wave consolid rapid increas market concentr place countri generat concern rise bank market power potenti effect consum paper advanc exist literatur test market power structureconductpe…
561	measur slacksbas effici commerci bank china stage dea model undesir output bank industri play critic role econom develop china paper develop stage data envelop analysi approach measur slacksbas effici chines commerci bank year bank oper process bank divid depositgener stage divis depositutil stage divis approach increas desir output decreas undesir output simultan consid order identifi ineffici b…
562	stochast dea ordin data appli multiattribut price problem multipl attribut price problem high challeng due dynam uncertain featur market paper address condominium multipl attribut price problem data envelop analysi dea studi simultan stochast variabl discretionari variabl ordin data present type dea model base propos dea effect perform measur tool develop provid basi understand condominium price …
563	dea approach evalu effici effect urban transit system measur transit system perform dimens led develop larg number quantit perform indic depend specif indic examin conclus oftentim reach perform perform scale economi close relat issu general examin separ transit literatur research report paper data envelop analysi global effici frontier product function investig import issu transit oper relations…
564	effici effici analysi vea data envelop analysi deabas approach measur effici decisionmak unit incorpor decis maker prefer explicit function form function assum pseudoconcav tangent cone prefer point vertex recogn ineffici point articl function assumpt show pseudoconcav assumpt extend cover nonsmooth function vea class limit subdifferenti nonsmooth analysi focus articl show tangent cone approach r…
565	assess effici citi data envelop analysi effici aim achiev effort maximum benefit measur effici product process econom model rais question extent model measur effici citi context data envelop analysi dea common field econom product test applic citi dea nonparametr determinist method measur effici econom product relat effici decis unit dmu calcul present investig urban municip germani dmus dea disc…
566	assess multidimension flood vulner provinci scale china base dea method china suffer frequent sever flood lot studi field flood disast includ flood vulner assess paper develop assess model multidimension flood vulner base data envelop analysi method identifi multidimension flood vulnerabilitypopul death agricultur economi provinci scale china flood damag data socioeconom statist data base charact…
567	set perform target decis make unit dea paper examin problem set target decis make unit effici dmu relat exist unit preset floor perform level problem aris input output side develop pertain case output target input determin situat examin limit impos potenti target input possibl nondiscretionari factor consid
568	explain product ineffici china agricultur data envelop analysi semiparametr bootstrap paper examin close factor product ineffici china agricultur approach involv stage process output effici score estim data envelop analysi stage variat result effici score explain truncat regress model infer base semiparametr bootstrap routin result find heavi industri presenc reduc agricultur product effici indic…
569	intern environment effici differ determin develop method combin slacksbas effici measur metafronti measur environment effici countri incom level construct technolog gap indic measur technolog gap group frontier metafronti empir studi cover period examin countri classifi group found tremend technolog gap group highincom group advanc practic technolog intern environment effici differ continu widen …
570	integr bank perform assess manag plan hybrid minimax refer point dea approach purpos assess past perform set futur target organis bank branch find branch stand comparison peer bank branch network improv effici oper compar practic branch futur perform target set arbitrarili headoffic unrealist achiev branch hybrid minimax refer pointdata envelop analysi hmrpdea approach investig incorpor judgement…
571	evalu technic effici acut hospit relat wage health personnel evalu effici health care sector import topic public polici paper analyz technic effici czech hospit data envelop analysi dea dea method base product theori mathemat program specifi product frontier pessimist piecewis linear envelop data analyz sampl inputori constantreturnsscal model ccr model inputori variablereturnsscal model bcc mode…
572	modif mix integ linear program milp model avoid comput complex multipl optim solut weight affect great extent consist oper relat weight cross effici method frequent studi topic data envelop analysi dea literatur origin cross effici method includ effici evalu obtain decis make unit dmu classic dea reus optim weight dmus optim weight classic dea solut multipl solut reduc use cross evalu lam oper re…
573	social capit bank perform intern comparison oecd countri year literatur social capit bank effici analysi expand rapid merg analys social capit affect bank effici oecd countri activ analysi techniqu measur effici social capit relat concept general trust consid environment variabl result suggest effect social capit relev financi institut oper lowsocialcapit environ case ineffici bias upward control…
574	stochast crosseffici data envelop analysi approach supplier select uncertainti paper address key object suppli chain strateg design phase optim select supplier methodolog supplier select uncertainti propos integr crosseffici data envelop analysi dea mont carlo approach combin techniqu overcom determinist featur classic crosseffici dea approach defin indic robust determin supplier rank techniqu ma…
575	effect product measur sale effect data envelop analysi sale fluctuat lead variat output level affect technic effici measur oper unit sold output measur present studi concept effect product effect account effect sale oper perform measur product system effect measur complement effici measur account sale effect malmquist product index measur sale effect character differ product function effici sales…
576	evalu brazilian airlin nonradi effici target altern dea approach paper evalu oper perform airlin altern data envelop analysi dea approach start calcul relat effici firm classic dea identifi set effici airlin benchmark ineffici firm employ nonradi effici measur base vector concept consid effici airlin real target assess effici score target automat deriv classic dea tradit built radial measur effic…
577	estim effici portugues hospit product technolog paper investig product technolog portugues hospit statist test highlight import technolog assess effici estim model consid base monetari unit quantiti year period analysi involv observ year simultan led conclus technolog portugues hospit global nonincreas return scale confid interv base technolog found signific ineffici level portugues hospit conclu…
578	side rank scheme generat weight outcom paper treat problem determin weight rank select entiti attain highest posit establish type entiti rank scheme rank number type entiti identifi rank hull data polyhedr set envelop data entiti data point boundari hull attain number posit weight make entiti data point interior hull attain number posit deal type entiti separ case propos approach find set weight …
579	choic weight profil crosseffici evalu paper propos approach crosseffici evalu focus choic weight profil calcul crosseffici score claim literatur crosseffici elimin unrealist weight scheme sens effect cancel summari crosseffici evalu make idea approach avoid unreason weight expect effect cancel amalgam weight made extend idea multipli bound approach assess effici slack ramon al crosseffici evalu m…
580	consolid water industri analysi potenti gain horizont integr condit effici framework german potabl water suppli industri regard high fragment prevent effici improv happen consolid focus hypothet restructur industri crosssect sampl german water util appli data envelop analysi analyz potenti effici gain hypothet merger water util counti level condit effici framework appli account water util oper en…
581	model extens applic data envelop analysi select refer set
582	effici product chang estim tradit fisheri sector arabian gulf malmquist product index approach paper explor evolut product tradit fisheri fleet resourc oper arabian gulf fleet produc tradit total fisheri product gap total consumpt ton local fish product ton push increas fish effort number result fish estim total factor product evalu effici technic step sustain tradit fisheri studi malmquist produ…
583	cooperframework unifi process parametr project practition assess perform entiti increas larg complic dataset parametr model data envelop analysi consid simpl pushbutton technolog imposs variabl data compil sourc paper introduc cooperframework comprehens model carri parametr project framework consist interrel phase concept object structur data oper model perform comparison model evalu result deplo…
584	parallel microcomput data envelop analysi
585	unifi effici measur electr power suppli compani china paper measur econom unifi effici electr power suppli compani china develop low carbon economi requir energysav emissionreduc put forward electr power suppli compani case consid desir good output electr sale amount undesir bad output line loss evalu perform power suppli compani combin unifi effici data envelop analysi dea model supereffici dea …
586	hospit capac capabl emerg prepared disast result shift hospit capac util emerg prepared plan recogn capac servicelin level inform provid addit level detail design respons activ develop costeffect disast respons plan model prepared plan florida hospit case major disast model hurrican event addit similar disast warn substant prepar activ johansen measur capac frontier set data envelop analysi crite…
587	inputoutput select dea expert inform applic financi market data envelop analysi dea general assum precis knowledg variabl input output applic exist partial knowledg paper present methodolog select inputoutput variabl endogen dea model presenc partial expert knowledg employ reward variabl observ exogen oper dmus reward alloc limit resourc extern agenc capit alloc market base perceiv intern manager…
588	rank dmus norm fuzzi data dea relat effici dmu result compar input output dmu dmus pps product possibl set input output fuzzi dmus easili evalu rank obtain effici score paper present idea rank dmus fuzzi data final introduc numer
589	econom effici price fix disentangl quantiti price effici paper propos approach comput cost effici context unit adjust input quantiti degre price joint determin minimis aggreg cost output secur model develop base data envelop analysi dea framework accommod situat degre influenc price rang minim consider unit influenc price model propos reduc standard cost effici dea model case price exogen addit c…
590	effici analysi stochast data envelop analysi nonparametr approach effici analysi general stochast case input price capit adjust cost vari empir applic illustr econom implic
591	credit card bank effici dynam develop credit card recent year eu member state evidenc growth atm eftpo termin payment made aim paper analys develop payment card posit impact effici eu bank sector measur dea model start point status select variabl number atm eftpo termin total asset credit institut payment made atm eftpo termin capita deposit loan bank sector eu countri consid variabl year basi ev…
592	multiperiod effici measur data envelop analysi case taiwanes commerci bank measur effici set decis make unit dmus time span cover multipl period convent approach aggreg data multipl period data envelop analysi dea techniqu ignor specif situat period paper propos relat network model oper individu period account measur effici period effici dmu calcul time notabl effici weight averag period effici w…
593	busi strategi profit effici product strategi choic marketori compani topic wide investig analysi busi perform anteced purpos studi examin outcom combin organiz strategi market orient innov entrepreneuri orient busi perform indic model profit effici indic propos specif aim obtain deeper analysi relat role play empir work take place agrofood industri ebro valley spain competit region estim profit q…
594	bootstrap data envelop analysi malmquist product index paper present bootstrap approach calcul confid interv firmspecif malmquist product indic obtain data envelop analysi dea model bootstrap easili implement identif product unit signific product applic data swedish eyecar depart includ find depart signific progress product depart signific regress product differ origin result half sampl estim pro…
595	energi pattern benchmark select greenhous iran data envelop analysi paper studi degre technic effici te scale effici se select greenhous iran describ process benchmark energi input cucumb yield inquiri greenhous conduct facefac interview septemberdecemb period parametr data envelop analysi dea techniqu appli investig degre te se produc evalu rank product perform cucumb produc base energi input hu…
596	analyz technic effici effect foreign portfolio invest financ small mediums enterpris smes turkey paper investig contribut foreign portfolio invest fpi firm technic effici total factor product appli empir methodolog sampl firm studi panel data small busi small mediums enterpris smes turkey observ year analyz effect foreign portfolio invest data busi istanbul stock exchang ise measur effici unit da…
597	compar perform analysi airlin strateg allianc data envelop analysi open sky agreement common countri began open intern rout competit global airlin industri undergon acceler structur decad includ consolid expans airlin strateg allianc region world airlin strateg allianc general perceiv major driver enhanc oper effici subsequ competit particip member airlin concret evid support percept lack literat…
598	operation opportun entrepreneurship research data envelop analysi impress develop substant theori entrepreneurship develop measur theori advanc field problemat notion opportun central entrepreneurship research requir adequ macrolevel operation demonstr employ data envelop analysi dea operation innov opportun technolog arbitrag opportun provid illustr base sampl countri period includ estim innov a…
599	assess gender topmanagementteam pay midcap smallcap compani data envelop analysi studi data envelop analysi dea studi gender equiti topmanagementteam compens midcap smallcap compani find femal male execut compani receiv compar compens control differ compani perform compani size compani pay philosophi
600	effici measur regul telecommun robust analysi paper investig robust effici measur support implement divers form incent regul context telecommun comparison term output orient consid effici score obtain data envelop analysi dea distanc function correct ordinari squar random effect model distanc function embed stochast frontier framework timeinvari timevari effici ineffici effect similar previous em…
601	merger ensur surviv credit union millennium surviv small financi institut millennium depend competit larg bank rival credit union australia unit state attempt increas effici merger paper data envelop analysi methodolog evalu postmerg gain technic scale effici achiev australian credit union merger relat merg credit union compar studi credit union merger journal bank financ find suggest merger impr…
602	stochast portfolio optim effici evalu purpos purpos paper analyz portfolio chosen effici evalu consid risk uncertainti optim alloc invest capit sharp approach designmethodologyapproach portfolio compris share sao paulo stock exchang chanceconstrain data envelop analysi stochast optim model return varianc employ input output variabl find model shown viabl reduc search space consid data random orig…
603	select suppli chain goal program network data envelop analysi today import problem decis maker organ choos suppli chain main object paper choos suppli chain select suppli chain paper present model base goal program network data envelop analysi ndea propos model enabl decis maker compar suppli chain predetermin goal case studi present valid propos model
604	measur perform nonprofit hospit size locat matter studi measur technic effici pure technic effici scale effici nonprofit hospit common hospit ownership type unit state sampl nonprofit hospit studi conduct inputori outputori data envelop analys dea multipl input output variabl dea result suggest urban nonprofit hospit effici rural counterpart result show smaller nonprofit hospit effici larger medi…
605	effici measur port industri survey empir evid purpos paper understand port sector systemat analysi exist studi assess econom effici product sector emphasi measur methodolog variabl result term port activ relev dimens port size ownership locat main contribut analysi evid provid isol spell port activ effici assess conduct econom polici viewpoint assess point necess close involv relev author order i…
606	effici decomposit stage data envelop analysi applic life insur compani taiwan effici decis process divid stage measur process stage independ convent data envelop analysi dea methodolog order identifi ineffici paper modifi convent dea model take account seri relationship process process framework effici process decompos product effici process addit sound mathemat properti case taiwanes life insur …
607	assess pure technic effici dairi farm turkey compar result studi dairi farm product develop countri studi find sampl dairi farmer burdur provinc turkey produc low level technic effici data envelop analysi technic effici rang averag forag feed labor input ineffici statist signific posit relationship herd size effici underscor import larger herd size catch benefit scale econom studi find statist si…
608	evalu decisionmak perform gridcomput environ dea energi save involv direct benefit sustain cost reduct inform technolog awar context cluster grid data centr repres hungriest consum energi energysav polici infrastructur appli order maxim resourc aim paper compar effici polici locat grid infrastructur identifi effici polici locat slack input output ineffici locat data envelop analysi present techni…
609	dea base procedur select subgroup data envelop analysi dea nonparametr techniqu origin conceiv effici analysi set unit main characterist dea base procedur endogen determin weight vector weight vector determin variabl model dea applic vast exceed origin target paper dea base model select subgroup altern unit propos set altern procedur seek determin group maxim effici propos model character free se…
610	environment effici evalu china applic undesir data envelop analysi total carbon dioxid emiss energi consumpt mainland china recent year china environment pollut loss gdp year indic domest environment problem urgent issu govern face current studi literatur employ data envelop analysi dea studi china environment issu desir undesir output input wastewat product studi undesir measur dea model comedi …
611	impact financi liber bank effici evid latin america asia articl investig impact financi liber bank effici data sampl bankyear observ ten emerg economi period data envelop analysi dea calcul bank effici individu bank level bank effici measur aggreg countri level investig relationship financi liber bank effici panel squar fixedeffect model find strong support posit impact financi liber programm ban…
612	product effici capit state social empir inquiri chanceconstrain data envelop analysi paper undertak comparison product effici set west european market economi set east european plan economi employ techniqu chanceconstrain data envelop analysi conduct comparison techniqu perform produc depend abil make resourc alloc decis presenc technolog market uncertainti find market economi effici alloc resourc
613	modifi semiori radial measur target set negat data year data envelop analysi dea gain increas popular tool measur effici product decis make unit dmus convent dea model assum negat input output real applic input output negat valu recent emrouznejad al introduc semiori radial measur sorm model dea negat data paper point issu target set sorm model introduc modifi sorm approach empir studi bank secto…
614	nonparametr approach vonliebigpari technolog develop dual implic von liebigpari nutrientrespons technolog parametr nonparametr test technolog discuss nonparametr approach represent optimist pessimist nonparametr approxim technolog applic nonparametr aproach experiment data set data set generat mont carlo method confirm presenc yield plateaus mix evid input nonsubstitut optimist represent exhibit …
615	persist effici profit persist resourcebas view rbv firm heterogen input combin resourc immobl firmeffici interpret rbv posit heterogen technolog lead interfirm effici differ persist imperfect imit persist effici lead persist profit empir research firmeffici view paper fill gap util panel firm manufactur sector period effici score deriv data envelop analysi dea model random paramet framework deter…
616	multiactor multicriteria analysi perform global citi strong worldwid urbanis trend call reposit citi larg citi global impact citi tend econom logist polit powerhous increas involv competit integr perform present paper aim trace extent citi outperform start extens databas import characterist global citi paper offer multicriteria methodolog identifi relat posit import citi basi distinct assess crit…
617	analyt model systemwid tierspecif assess resili suppli chain risk purpos base emerg view suppli chain complex adapt system paper aim build test analyt model resili assess surround suppli chain risk level suppli chain system individu tier designmethodologyapproach address purpos studi multimethod research approach adopt data envelop analysi dea model fuzzi set theori build fuzzi network dea model …
618	chiller system perform benchmark data envelop analysi oper chiller system account major proport electr consumpt commerci industri facil paper consid data envelop analysi dea facilit benchmark energi perform system serv institut build studi set chiller pump cool water scale technic effici defin dea calcul base correl outputsystem coeffici perform cop inputsload factor temperatur chill water conden…
619	comput effici consist bootstrap infer parametr dea estim develop tractabl consist bootstrap algorithm infer farrelldebreu effici score estim parametr data envelop analysi dea method algorithm general situat distribut ineffici inputoutput space heterogen comput effici tractabl achiev avoid complex doublesmooth procedur algorithm propos kneip al econometr theori avoid technic difficulti earlier alg…
620	extend assign problem multipl input output exist assign problem assign job individu limit consider cost profit incur assign real applic input output concern assign problem general decisionmak problem paper develop procedur resolv assign problem multipl incommensur input output assign concept relat effici resourc cost profit adopt assign problem data envelop analysi dea employ paper measur effici …
621	assess busi strategi anesthesiolog group practic progress made understand strateg decis make influenc anesthesia group oper room busi practic analysi remain gap knowledg perform assess identifi unsolv problem anesthesia busi strategi base porter forc analysi methodolog narrat literatur review found previous investig forc threat entrant bargain power supplier modest understand forc threat substitu…
622	season affect water reus possibl effici cost analysi harsh condit water stress season water demand zone water reus emerg key altern achiev sustain water manag effici perform wastewat treatment plant wwtps technic econom term favor water reus season flow wastewat pollut load determin factor effici wwtps evalu season affect wwtp effici analyt benchmark methodolog data envelop analysi dea obtain ave…
623	biobject partial flexibl job shop schedul problem nsgaii nrga moga pae approach paper deal problem partial flexibl job shop object minimis makespan minimis total oper cost problem kind flexibl job shop problem nphard multiobject paretobas metaheurist optimis method domin sort genet algorithm nsgaii domin rank genet algorithm nrga multiobject genet algorithm moga pareto archiv evolutionari strateg…
624	eastwest make differ hospit effici ukrain ukrain histori split person diverg cultur influenc econom manageri behavior observ recent polit develop prior decemb elect eastern region heavili influenc russosoviet rule western region european outlook studi larg exploratori compar recent trend hospit effici ukrain split person manifest differenti rate improv inflex sovietstyl plan economi hypothes west…
625	chnace constrain program approach congest stochast data envelop analysi model paper treat congest dea extend chanc constrain program formul usual rout chanc constrain program replac stochast model determinist equival lead class linear problem shown avoid deal linear problem identifi condit replac ordinari determinist dea model exampl illustr approach suppli appendix
626	measur effici canadian health care system studi stage data envelop analysi examin health care wait time number treatment relat health care input provinc result great provinci differ effici dimens suggest gain provinc copi practic suffici solv wait time problem solut requir practic found subregion provinc intern higher input level
627	determin base cost educ analysi ohio school district ohio suprem court recent rule ohio elementari secondari public school financ system violat state constitut estim addit billion overhaul current system cost base report defin base cost adequ educ over simplifi flaw approach articl recogn variat spend aris differ outcom provid cost provid level outcom effici outcom provis studi critiqu approach d…
628	environment effici altern dairi system product effici approach agricultur globe produc product increas sustain manner environ degrad manag practic social accept econom favor futur generat disadvantag object paper compar environment effici diverg strain holsteinfriesian cow contrast dairi manag system graze graze multipl year expos genet environ interact model extens tradit effici analysi account …
629	data envelop analysi comparison hospit effici qualiti sampl virginia hospit perform measur qualiti examin relat technic effici effici score studi hospit comput data envelop analysi dea studi found technic effici hospit perform qualiti measur concern technic ineffici hospit perform respect qualiti dea benchmark dimens hospit perform technic effici qualiti result polici implic view grow concern hos…
630	structur issu zealand hospit industri price hospit princip tourism characterist group recent econom perform zealand exemplari increas hospit price advoc unsuccess year mean improv econom perform paper compar econom sustain measur divis zealand hospit industri nation tourism exemplar data envelop analysi dea establish relat technic effici capac util hospit divis outcom correl indic econom sustain …
631	nation studi effici dialysi center examin market competit facil characterist product multipl dialysi output object examin market competit facil characterist relat technic effici product multipl dialysi output perspect industri organ model studi set freestand dialysi facil oper submit cost report form health care financ administr hcfa offer outputsoutpati dialysi dialysi train home program dialysi…
632	effici apprais rank decisionmak unit data envelop analysi fuzzi environ case studi tehran stock exchang effici apprais compani stock exchang select type industri compani import subject financi manag investor reduc risk invest notic situat investor inform facilit invest process way regard evalu rank compani goal studi comprehens apprais rank compani stock exchang end indic need apprais effici exch…
633	environment stewardship technic effici canadian prairi canola product studi examin benefici manag practic bmp adopt technic effici canola produc canadian prairi provinc pope stochast frontier product function estim data survey canola produc yield model function nutrient precipit linear ineffici function includ farm specif variabl set binari variabl repres bmp adopt bmp variabl nutrient manag plan…
634	ownership structur corpor govern product effici china paper investig extent ownership structur corpor govern affect product effici sampl public list manufactur firm china paper find firm effici estim stochast frontier analysi data envelop analysi negat relat state ownership posit relat public employe share ownership addit relationship ownership concentr firm effici shape indic largest sharehold e…
635	partial effici data envelop analysi case partial effici indic requir activ decis make unit discuss encount specif case appli data envelop analysi analyz problem face aggreg partial indic measur demonstr discuss
636	acquisit effici scale economi analysi british bus industri british bus industri undergon consider transform privat major oper emerg domin market posit exclus attain acquisit paper review economi scale argument common cite chang overview acquisit process question argument complet explan industri develop individu compani level technic effici attribut firm oper optimum level output examin year deter…
637	parameter complex reactiv forc field multipl object evolutionari strategi moe part reaxff model cyclotrimethylen trinitramin rdx diaminodinitroethen fox reaxff van duin dasgupta lorant goddard phys chem reactiv potenti parametr cyclotrimethylen trinitramin rdx diaminodinitroethen fox applic combin data envelop analysi modern adapt evolutionari algorithm optim multipl object simultan map entir fam…
638	explor driver energyrel carbon emiss china provinci level paper propos altern method decompos carbon emiss distanc function estim data envelop analysi propos approach measur effect technic effici chang technic chang effect substitut input effect gdp composit chang carbon emiss appli method decompos carbon emiss china provinci level provinc year plan period empir result demonstr econom growth pote…
639	interact minimax optimis integr perform analysi resourc plan analys perform futur improv resourc plan key manag function data envelop analysi dea analyt perform model assum parametr function multipl object optimis moo suit resourc plan paper report investig explor relationship dea moo model equival effici analysi moo process shown condit minimax refer point model ident inputori dual dea model per…
640	measur effici standardis polici metafronti analysi case mobil platform standardis android io preval platform mobil ecosystem argu standardis mobil platform ensur effici content provid reason pertin examin governmentl standardis polici mobil platform standard wipi effici content provid south korea studi categoris content provid group period mobil platform technolog measur effici group base stochas…
641	fuzzi multiobject stage dea model evalu perform bank hold compani paper investig associ perform bank hold compani bhcs intellectu capit ic start construct innov ratio stage dea model appli fuzzi multipl object program approach calcul effici score model common scale compar perform increas discrimin power simplifi calcul process link ic bhcs perform investig mean truncatedregress model posit relati…
642	diverg technic effici electr util evid sapp paper investig converg pattern technic effici south africa power pool sapp util period april march mean parametr parametr techniqu technic effici score comput stochast frontier analysi data envelop analysi mix result obtain neoclass converg approach addit distribut dynam method reveal evid clubform result support occurr gammadiverg technic effici found …
643	integr fuzzi regressiondata envelop analysi algorithm optimum oil consumpt estim ambigu data studi introduc integr fuzzi regress fr data envelop analysi dea algorithm oil consumpt estim optim uncertain ambigu data import oil consumpt estim deal uncertainti due social econom factor dea integr fr clear cut fr approach superior oil consumpt estim standard indic paper popul cost crude oil gross domes…
644	technic environmentaleffici analysi irrig cottoncrop system punjab pakistan data envelop analysi cotton crop pakistan substanti quantiti resourc advers affect environ pollut input pesticid question remain extent reduct environment impact compromis farmer incom paper investig environment technic econom perform select irrig cottoncrop system punjab quantifi sustain cotton farm reveal option improv …
645	paper mill distribut effici emerg east european market purpos european paper industri struggl margin profit decad time period typic market west paper product demand longterm declin driven continu increas internet emerg market demand exist europ numer small market east growth paper aim discuss issu designmethodologyapproach author analys research work longitudin data period larg finnish paper mill…
646	equival multipli envelop dea model measur effici general network structur data envelop analysi dea shown mathemat program tool measur relat effici decis make unit dmus call intern network structur product process account network structur standard direct model product process general lead pair multipli envelop dea model outcom necessarili equival network dualiti problem occur dualiti problem recen…
647	relationship hospit special hospit effici measur special lead result studi investig relationship hospit special technic effici measur special includ approach base patient volum patient proport motiv observ studi date quantifi hospit special inform hospit patient group categori base diagnosi proport indirect assum categori depend order account diversif organ idea hospit special term profession exp…
648	measur technic effici farrowfinish swine product multiact network data envelop analysi evid taiwan studi aim propos dynam multiact network data develop analysi dmndea model measur technic effici farrowfinish swine product taiwan product phase explicit divid activ breedfarrow phase weanfinish phase model problem share input dynam intermedi activ character pig product account integr framework simul…
649	benchmark environment oper paramet ecoeffici criteria dairi farm life cycl assess lca environment evalu agrifood system due holist perspect assess milk product farm level requir evalu multipl dairi farm guarante repres studi region perspect adopt articl show joint implement lca data envelop analysi dea order avoid formul averag farm prevent standard deviat averag inventori data attain character b…
650	effici ownership financ hospit case austria standard econom theori posit privat own hospit effici public counterpart clear conclus drawn austria regard previous austrian effici studi reli data base small hospit sampl generaliz result question examin impact ownership type effici appli data envelop analysi extend exist literatur respect evalu effici austrian acut care sector data public privat prof…
651	assess total factor product chang spanish port hicksmoorsteen product index approach assess product growth port essenti improv perform competit nonparametr methodolog comput product chang hicksmoorsteen product index multipl complet index comput price data time total factor product tfp chang sampl port evalu analysi cover port compris spanish port system data period driver tfptechnic chang techni…
652	optim solut technolog select model comput effici form paper introduc comput effici form find optim solut technolog select model paper suggest effici simpl method obtain optim solut linear program lp problem technolog select solv lp contribut studi improv comput complex literatur signific deal complex
653	condit evalu model fluid power system gradual failur base data envelop analysi condit base mainten quantit evalu system gradual failur import foundat time reason decis make type compon fluid power system complex mutual constraint compon perform paramet make difficult evalu condit fluid power system gradual failur solv problem paper propos model base data envelop analysi dea analyz effici chang de…
654	review multicriteria decisionmak method infrastructur manag infrastructur manag multicriteria decisionmak mcdm emerg decis support tool integr technic inform stakehold valu mcdm techniqu tool develop paper present comprehens review applic mcdm literatur field infrastructur manag approxim publish paper identifi report mcdm applic field infrastructur manag review paper classifi applic type infrastr…
655	radial data envelop analysi model mix orient input output paper discuss parametr solut envelop formul radial data envelop analysi dea model mix orient input output solut geometr numer lie usual solut input output orient consequ result provid altern optim solut input outputori ccr model constant return scale dea model optim scale effici addit technic effici solut input outputori bcc model variabl …
656	farm size effici transit insight slovenian farm research contribut issu sizeeffici relationship famili farm transit marketeconomi specif empir investig slovenia period order obtain wide insight effici measur calcul data envelop analysi farm size indic base farm account network data averag product branch level result reveal consist farm sizeeffici relationship correl coeffici size indic sign effic…
657	analysi total factor effici public lignit mine organis turkey intens competit today globalis system requir countri resourc produc utilis econom manner effici introduct resourc busi unit studi effici establish turkish coal enterpris tki analys year data envelop analysi dea super effici se methodolog analys output orient model construct product effici revenu effici model part analys product revenu …
658	public sector hospit effici provinci market turkey studi data envelop analysi examin public sector hospit effici provinci market turkey output studi includ mortal rate qualiti measur inpati discharg outpati visit patient bed level health labor expenditur captur capit labor materi resourc input result show public hospit serv market oper ineffici analysi ineffici provinc suggest ineffici provinc co…
659	hospit perform effici qualiti influenc invest hospit effici qualiti great interest healthcar execut insur studi examin invest influenc effici qualiti optim invest level influenc desir direct decis maker healthcar tradeoff pursuit hospit oper effici qualiti studi involv stage doubl bootstrap dea analysi hospit year found direct effect invest servic qualiti moder effect qualiti oper effici find sha…
660	technic progress regress norwegian salmon farm malmquist index approach studi measur chang total factor product product atlant salmon norway malmquist product index mpi result demonstr total factor product chang measur mpi increas regress due regress technic chang compon mpi effici chang compon strong interpret result indic industri reach level technolog sophist difficult make substanti progress …
661	evalu configur plan dgs develop countri advanc plan techniqu develop countri emphasi distibut generat dg technolog generat expans plan plan consider judici choic attribut dedic prevail condit attribut consid capit cost energi serv annum profit inject power grid peak load import develop countri uncertain futur consid load condit low medium high scenario plan generat combin configur dgs configur st…
662	balanc scorecard envelop approach assess airlin perform purpos studi purpos integr deabsc model evalu oper effici airlin adapt model major airlin world select assess relat perform designmethodologyapproach empir studi employ crosssect research design oper financi data lead airlin compani collect annual report busi report specif studi integr concept balanc scorecard bsc data envelop analysi dea in…
663	frugal innov support cybercrim legisl small develop state introduc cyberlegisl develop implement process model cyberlegdpm frugal innov process reduc complex cost good servic process deliv benefit custom user practic benefici develop countri activ seek sustain nation develop option develop implement legisl scrutini studi research introduc process model develop implement cybercrim legisl societi s…
664	measur perform multimod bus transit mix structur network dea model aim paper propos mix structur network data envelop analysi msndea model represent parallel product serial connect consumpt process unifi framework simultan estim product effici servic effect oper effect multimod transit firm taiwan bus transit system select empir applic main advantag msndea model context intern linkag share input …
665	data envelop analysi dynam framework purpos paper develop dea dynam revenu effici propos dynam dea model measur effici period effici measur period proven aggreg effici period convex combin dynam effici period applic area investig involv gas compani iran
666	effect sizecontrol polici unifi energi carbon effici chines fossil fuel power plant paper examin effect size control polici energi carbon effici chines fossil fuel power industri purpos propos radial direct distanc function energycarbon effici analysi fossil fuel electr generat name totalfactor direct distanc function incorpor ineffici input output factor measur unifi oper environment effici foss…
667	effici real estat construct compani iran close economi paper empir explor effici aspect real estat construct compani iran light remark growth recent year techniqu measur effici dea sampl construct real estat compani iran result analysi reveal real estat construct compani iran general technic scale mix effici cost effici due increas higher cost product sensit analysi result suggest real estat cons…
668	technic efficiencybas select learn case improv forecast accuraci neural network monoton assumpt paper show artifici neural network ann model learn monoton forecast function screen train data screen exampl approxim satisfi monoton properti show technic efficiencybas rank data envelop analysi dea model predetermin threshold effici screen train data subset exampl approxim satisfi monoton properti id…
669	effici measur hospit own iranian social secur organis studi data envelop analysi dea examin relat effici hospit own iranian social secur organ largest institut sourc hospit care countri data year hospit deem effici ineffici hospit averag score impli potenti reduct input averag impact output level addit convent dea measur effici hospit rank calcul supereffici score identifi weak effici hospit dete…
670	evalu system effici mont carlo dea case small health area paper mont carlo data envelop analysi mont carlo dea evalu relat technic effici small health care area probabilist term respect mental health care effici system take account number area permit maximum discrimin achiev scenario correl input output specif size design mont carlo pearson maxim discrimin mont carlo dea inform includ model knowl…
671	sustain analysi biodiesel product review resourc brazil paper assess input biodiesel product show highest cost process residu resourc small product scale compens smaller procur cost avail urban center larger potenti greenhous gas emiss reduct biodiesel product residu meet technic intern specif esterif process data envelop analysi dea methodolog studi build effici index linear program multipl inpu…
672	economi scale blood bank studi base data envelop analysi background object exploit economi scale argu favour bloodbank consolid larg region centr lack adequ empir support studi aim test economi scale hypothesi sampl blood centr usa materi method inputorient data envelop analysi dea calcul technic effici score blood centr determin oper increas return scale ir constant return scale crs decreas retu…
673	dea product game owen alloc dea product game recent introduc paper lozano present paper investig cooper game establish link class dea product game class linear program game linear product game analys owen set dea product game discuss interpret alloc level cooper agent
674	effici analysi crossregion bank branch fuzzi data envelop analysi today economi societi perform analys servic industri attract attent tradit data envelop analysi dea approach requir consist oper environ realiti evalu unit belong environ realiti challeng tradit method appli dea theori realworld case benchmark region import undertak paper introduc fuzzi logic dea formul deal environment variabl per…
675	relationship dea effici type product function degre homogen error variabl paper simul investig relationship data envelop analysi dea effici major product function cobbdougla constant elast substitut transcendent logarithm dea model constant return scale ccr model variabl return scale bcc model model investig version bound unbound weight case simul error product function estim degre homogen produc…
676	socioeconom determin hivaid pandem nation effici paper examin influenc direct social econom determin hivaid global epidem nation assess countri effici battl pandem initi dataset consist countri depend variabl explanatori variabl reduc extens exploratori data analysi miss pattern undesir multicolinear multivari outlier measur analyz hivaid case popul number percentag adult age live hivaid virus es…
677	multilevel multistag effici evalu innov system multiobject dea approach evalu effici innov system serv substanti enabl tool policymak serv identifi practic develop potenti improv action strategi serv provid valuabl insight understand natur dynam innov process stage level main aim paper present integr assess classif framework nation region innov effici propos model base data envelop analysi formul…
678	accept system decis rule data envelop analysi paper discuss suggest propos troutt er al data envelop analysi dea develop accept boundari shown linear program model arbitrari object function develop troutt al fact direct obtain assumpt develop deatyp linear program model determin case accept locat case respect sampl previous classifi numer provid
679	facil manag benchmark applic data envelop analysi hong kong paper propos data envelop analysi dea suitabl data analysi tool overcom facil manag fm benchmark difficulti fm perform benchmark analysi unsophist reli heavili simpl statist represent link hard cost data soft custom satisfact data problemat case studi present show dea provid fm personnel object view perform improv object case studi inves…
680	evalu enhanc oper perform public bus system gisbas data envelop analysi paper baselin perform level al ain public bus servic evalu data envelop analysi dea base select input travel time round trip total number stop total number oper total number buse output daili ridership vehiclekilomet variabl type scenario develop test set scenario aim investig possibl reduc oper cost maintain perform level ef…
681	improv energi product paddi product benchmark applic data envelop analysi studi data envelop analysi approach determin effici farmer regard energi rice product activ alluvi zone state west bengal india studi help segreg effici farmer ineffici identifi wast energi sourc ineffici farmer suggest reason save energi sourc method cross effici matrix distribut virtual input insight perform individu farm…
682	measur return scale radial dea model rangeadjust measur approach research theoret explor measur return scale rts radial dea data envelop analysi model rangeadjust measur ram repres radial model histor type rts discuss analyt framework radial model radialbas rts measur replac radial ramrt measur studi discuss radial ramrt measur studi find problem multipl project found radial measur research linea…
683	electron govern perform environment protect administr anhui provinc china studi evalu theegovern perform environment protect administr citi anhui provinc base analysi websit purpos studi util supereffici slacksbas measur sbm model base level indic degre public particip websit servic qualiti public satisfact rank indic public particip servic qualiti govern websit high consist word greater public p…
684	parallel network comput approach dearam measur effici measur refer rangeadjust measur ram recent propos type dea data envelop analysi perform evalu deal larg ram problem studi document algorithm ram design parallel process parallel process implement local area network lan connect multipl person comput larg simul studi examin perform propos ram network comput approach
685	price decisionmak unit note extend standard dea paradigm address question price dmus decisionmak unit adjoint transform technolog generat dmus link tradit linear program theori firm similar price portfolio financi market provid numer illustr practic propos method
686	weightrestrict dea action expert opinion mathemat model common problem realworld dea applic input output equal relev organ analys stakehold case face data set decisionmak unit outnumb quantiti input output studi report applic dea embellish weight restrict analys effici public organ overcom mention problem numer document applic weightrestrict dea literatur process defin actual weight restrict seld…
687	assess forecast technolog dynam smartphon tfdea approach year smartphon technolog devic level undergon tremend chang paper put forward framework characteris assess forecast smartphon technolog devic level studi assess forecast technolog advanc observ smartphon technolog forecast data envelop analysi object evalu technolog rate chang devic quarter data set compris quarter analys smartphon releas p…
688	approach measur effici scientif research project data envelop analysi purposemeasur effici resourc alloc conduct scientif project medic research difficult due factor heterogen resourc suppli dollar ftes outcom expect grant public issu medic scienc approach success field data envelop analysi dea dea number advantag techniqu simultan multipl heterogen input output determin project perform effici re…
689	note effici decomposit stage data envelop analysi data envelop analysi dea tool effici measur firm organ mao hwang account seri relationship process stage product process effici process product effici process find largest effici process maintain maximum effici process mao hwang propos solut procedur accomplish purpos effici process calcul process effici note propos method find process effici simu…
690	data envelop analysi target set water util past studi link goal difficulti particip accept goal commit perform outcom studi pinpoint frequent forgotten import issu impact impli technic effici decis make unit dmus involv goal set process data envelop analysi dea techniqu deriv target technic effici util uganda nation water sewerag corpor dea target compar negoti target technic effici scenario cont…
691	proport share dea alloc fix cost paper investig relationship proport share method dea technolog solv problem alloc fix cost joint common platform user examin basic concept equiti proport share method dimension case motiv analysi extend proport share general multipleinput multipleoutput case proven suffici condit exist proport share user dea effici common set weight paper investig relationship ext…
692	assess perform find benchmark electr distribut district taiwan power compani paper propos altern data envelop analysi method explor effici resourc alloc benchmark electr distribut district edd taiwan power compani empir result shown em cover hightech industri park effici averag involv nonhightech industri park edd locat urban area outperform locat rural area larges edd general integr resourc oper…
693	ownership organiz perform comparison technic effici hospit type nation data base urban hospit effect ownership govern nonprofit profit technic effici hospit examin effici score comput method call data envelop analysi control environment hospit characterist profit hospit found frequent govern hospit consist frequent effici categori examin high ineffici hospit percentag receiv ineffici score profit…
694	evalu perform scale characterist australian restaur industri articl adopt data envelop analysi dea bootstrap approach measur technic effici scale properti australian restaur oper input output analysi cover restaur result show australian restaur incorpor studi oper low level effici averag infer return scale line effici result restaur expand product output order reach optimum level product articl h…
695	competit strategi effici evalu decis make unit fixedsum output paper develop dea data envelop analysi model accommod competit output propos model total output decis make unit dmus fix dmus compet maxim rate dea effici score presenc competit output practic frontier deviat classic dea frontier comput effici score propos fix sum output dea fsodea model discuss competit strategi select rule model ill…
696	benchmark target set expert prefer applic evalu educ perform spanish univers benchmark target set identifi practic technic achiev desir light prior knowledg expert opinion consid possibl find target minim gap actual effici perform unit evalu achiev target effort extend dea model provid closest target expert prefer incorpor analysi approach illustr appli model propos evalu educ perform public span…
697	social network data envelop analysi identifi benchmark site manag level wide accept construct industri contract document respons risk particip basi project manag superintend decis make dm practic strict adher formal procedur chain command unaccept expenditur time money attent decis project manag superintend level under rule mechan momentmo dm site manag level document paper social network snbase …
698	enhanc compensatori composit indic direct propos construct composit indic cl synthes complex social econom phenomena under assumpt classic method compens indic strict aim paper propos origin approach enhanc compensatori issu introduc direct penalti benefit doubt model order prefer structur simpl indic princip compon analysi simpl indic hyperplan estim direct intens averag rate substitut empir poi…
699	intellig benchmarkbas design environ system deriv electron product develop recent year destruct ecolog environ exhaust natur resourc increas sever demand environment protect attract worldwid attent compani address ecolog law product longer access world market reason compani introduc concept design environ dfe product develop process allevi impact product ecolog environ product life cycl compani e…
700	measur effici search engin applic data envelop analysi paper adopt data envelop analysi dea method investig effici search engin queri search search engin model product process input output vector defin measur studi engin alta vista excit hotbot lyco infoseek open text webcrawl found alta vista excit infoseek webcrawl effici effici improv calcul
701	identif approach technic effici categori control categor factor product applic product process paper suggest deabas approach identif effici categori control categor factor control categor factor involv dmu product process main object approach identifi effici categori nonhierarch categor factor employ identifi effici categori hierarch categor factor larg adjust approach appli empir data agricultur…
702	perform assess optim hse manag system human error ambigu integr fuzzi multivari approach larg convent power plant manufactur studi present integr approach perform assess optim integr health safeti environ hse manag systembas fuzzi data envelop analysi fdea human error data vagu convent power plant manufactur correspond integr regist hsem ohsa iso evalu multipl input output subsidiari hse divis pa…
703	interact output effici environment effici evid textil industri jiangsu provinc china environment effici improv play crucial role theori practic stimul clean product paper analyz interact environment effici output effici reinforc compet basi data set firm textil industri china jiangsu provinc stage general data envelop analysi appli calcul effici measur energi wast water wast gas soot output effic…
704	portfolio perform benchmark data envelop analysi paper propos data envelop analysi dea suitabl data analysi tool overcom facil manag fm benchmark difficulti fm perform benchmark analysi unsophist reli heavili simpl statist represent link hard cost data soft custom satisfact data problemat case studi present show dea provid fm personnel object view perform improv object case studi investig relat e…
705	measur environment perform firm literatur review product effici perspect defin environment perform indic analyt tool compar plant firm firm industri respect environment characterist start reflect kind inform incorpor indic extent inform aggreg exist approach rare dissimilar rang oversimplifi indic sophist trend arbitrari viewpoint scope theori product effici categori factor account input desir pr…
706	pay green case french ski resort articl aim measur influenc environment strategi concern citizen proactiv strategi firm perform step data envelop analysi dea procedur sampl french ski resort dea method evalu ski resort oper perform impact environment strategi perform analyz bootstrap truncat regress model contrari find current studi result show proactiv environment strategi posit correl firm perf…
707	valu environment factor costbenefit analysi data envelop analysi environment costbenefit analysi ecba social evalu invest project polici involv signific environment impact econom valuat environment impact form critic step ecba develop method purpos requir price estim environment impact state reveal prefer method approach base data envelop analysi dea modifi ecba absolut shadow price relat price d…
708	supplier evalu select augment dea approach evalu select supplier essenti part effect manag today dynam global suppli chain paper propos supplier evalu select methodolog base extens data envelop analysi dea evalu supplier effici manner incorpor rang virtual standard propos methodolog term augment dea enhanc discriminatori power basic dea model rank supplier addit weight constraint introduc reduc p…
709	effici intern insur industri crosscountri comparison purpos paper provid empir evid frontier effici measur intern insur industri topic great interest academ literatur year broad effici comparison insur countri conduct methodolog countri organiz form compani size compar life life insur find steadi technic cost effici growth intern insur market larg differ countri denmark japan highest averag effic…
710	integr eigenvectordeatopsi methodolog portfolio risk evalu forex spot market foreign exchang market forex largest financi market world volum trillion daili decis make buy sell exist product market depend effect factor high risk make sensit job paper method extract multipl decis make method name eigenvectordeatopsi methodolog present evalu risk number relat portfolio market eigenvector techniqu de…
711	discuss test dmus return scale issu banker product scale size mpss concept character dmus return scale rts studi paper shown mpss concept estim rts adjust set effici dmus exhibit linear depend dmu mpss concept work mpss concept independ assum linear product function ccr model result chang ghu conclus erron error chang ghu proof illustr proof list linear depend condit current paper correspond nonu…
712	intern comparison hospit effici institut environ matter consensus health economist meaning perform differ exist profit profit hospit topic continu matter academ judici public polici interest similar debat ensu intern potenti effici gain privat public enterpris paper examin empir evid public high regul norwegian hospit sector privat high competit unregul california hospit sector ascertain institut…
713	energi consumpt effici corn product util data envelop analysi dea analyt hierarchi process ahp techniqu present studi carri assess corn product effici regard energi consumpt region far provinc iran purpos data collect corn grow farmer complet random design effici evalu data envelop analysi dea techniqu ccr bcc sbm model result total input energi corn product mjha weight averag yield kgha region m…
714	electron health record implement hospit total factor product adopt implement electron health record ehr system wide promot mean improv health care deliveri control cost hospit date result effort adopt system mix unsuccess paper frontier analysi measur hospit total factor product tfp compar stage ehr implement find hospit implement ehr system lower tfp gain relat facil adopt hospit attempt fulli i…
715	financi restructur oper effici evid taiwanes commerci bank paper investig effect financi restructur ffr oper effici commerci bank taiwan appli data envelop analysi dea oper data commerci bank year period find bank lower oper effici averag reform period compar prereform period improv oper effici reflect postreform period result remain unchang control perform loan ratio capit adequaci ratio bank ow…
716	technolog explan product growth differenti empir approach paper aim give empir content basu weil basu weil technolog growth quarter journal econom theori growth local innov assimil spillov differ speed capit intensif yield divers pattern intern converg diverg contribut sourc labor product growth quantifi sampl countri data envelop analysi techniqu regress analysi show observ pattern driven proces…
717	discount airlin effici legaci carrier data envelop analysi data envelop analysi dea evalu technic effici fourteen major passeng airlin transform input seatmil year input analysi labor aircraft fuel fleetwid seat capac evid discount carrier includ studi technic effici legaci carrier examin product cost advantag discount carrier legaci carrier appear stem part superior technic effici origin sole pa…
718	benchmark tool applic juvenil justic facil perform articl explor data envelop analysi dea compar technic effici juvenil justic facil state florida compar analysi call benchmark help improv effici effect govern servic provid identifi present level product diagnos defici identifi opportun improv develop strategi chang make servic comparison implic budget contract grant resourc alloc decis public se…
719	margin rate substitut presenc discretionari factor data envelop analysi approach margin rate substitut import quantiti analyst manag current paper focus estim quantiti presenc nondiscretionari factor perform measur group product unit propos dea framework verifi effici unit perform environ find effici score depend locat unit favor environ empir studi bank illustr applic propos approach
720	robust output measur propertyli insur effici studi empir examin method measur output propertyli insur effici studi ad approach flow financi intermedi approach approach mutual consist ad approach close relat tradit measur firm perform flow approach addit effici ad approach firm insolv firm character effici flow approach general fail find theoret concern ad approach loss measur output valid empir
721	effici analysi surgic servic combin data envelop analysi gray relat analysi aim studi determin effici surgic servic offer public hospit rank effici servic determin import factor effici servic dea determin effici servic gra rank effici servic rank import variabl effici studi dea show servic observ effici cardiovascular plastic surgeri gra show servic ophthalmolog otorhinolaryngolog ent paediatr su…
722	optim hse mainten activ integr continu improv cycl fuzzi multivari approach gas refineri gas refineri continu focus health safeti environ program improv mainten activ research studi area analysi method studi present integr approach optim factor contribut implement health safeti environ hse mainten activ hse manag sector answer standard questionnair whit respect hes methodolog base fuzzi data enve…
723	impact effici tax administr tax evas paper analys perform tax administr data envelop analysi dea regress analysi european countri phase dea inputori model input output paramet effici evalu influenc select independ variabl grey economi repres approxim tax evas effici tax administr conduct regress analysi phase main goal investig influenc relat effici number employe tax administr countri employ rat…
724	measur technic effici psychiatr hospit purpos studi assess effici psychiatr hospit data envelop analysi examin technic effici sampl profit profit psychiatr hospit result suggest reduct excess resourc ineffici facil result averag million dollar save oper expens total ftes labor reduct reduct bed
725	excess capac asymmetr inform develop countri fisheri malaysian purs sein fisheri excess capac pose problem develop countri fisheri countri pursu develop strategi aim expand capac open access sustain develop requir manag principalag issu asymmetr inform regul fisher potenti form obstacl fisheri manag aris form manag articl discuss principalag issu examin principalag moral hazard issu due divorc ow…
726	decompos region effici appli outlier robust extens data envelop analysi dea geoaddit regress analysi studi identifi decompos effici german region infrastructur human capit find show region effici driven spatial nonspati arguabl structur factor consequ concret region fund scheme shape practic result region differenti fund scheme account spatial structur factor promis
727	effici product chang corpor period financi crisi evid asia bank studi explor effici bank industri appli parametr frontier analysi dea measur relat effici bank industri easternasia countri malmquist decomposit carri distinguish effici technic empir result show asian financi crisi technic effici decreas indonesia thailand malaysia asian financi crisi scale effici chang delta seit residu index scale…
728	find effici assign innov dea approach find classifi effici assign multicriteria assign problem mcap controversi issu multicriteria decis make mcdm problem main aim studi util data envelop analysi dea methodolog tackl issu end state prove theorem clarifi relationship dea mcap design phase approach find classifi set effici assign phase formul mix integ linear program milp model base addit free disp…
729	logic model work empir verif success binari logist regress model present studi examin research develop perform creation process conform stepwis chain structur typic logic model nation technolog innov program base seri success binari logist regress model newli propos present studi sampl complet governmentsponsor project analyz empir sensit analys summar perform creation success probabl predict key…
730	determin optim collabor benchmark suppli chain suppli chain consid dynam system chang time environ perform suppli chain system influenc determin measur factor ad withdraw enterpris face unstabl system studi employ data envelop analysi sensit analysi method order measur suppli chain collabor perform relat individu compani perform approach princip aim find effect collabor perform evalu method cover…
731	singl market effect product german insur industri singl market project european commiss suppos foster product growth financi servic industri assess consequ product develop german insur industri largest insur market european union appli data envelop analysi panel german insur compani estim standard bootstrap effici score year appli test scale effici base bootstrap statist comput malmquist index te…
732	capabl effici intellectu capit case fabless compani taiwan import increas manag intellectu capit ic fabless firm face intens competit environ aim paper develop stage product process includ ic capabl ic effici character ic perform fabless firm parametr frontier method data envelop analysi dea ic perform rate consid key element achiev greater innov competit advantag result show ic effici ic capabl …
733	technolog select presenc fuzzi data dualrol factor technolog select import part manag technolog model technolog select data envelop analysi dea convent dea model requir input output data precis assum decis make unit dualrol factor case real applic technolog select regard model technolog select presenc fuzzi data dualrol factor develop present studi numer demonstr applic propos method
734	generat regular behav product data mont carlo experiment dea scale effici measur mont carlo experiment approach test perform altern methodolog hypothes frontier analysi framework parametr parametr method test experi date develop assum singl output multipleinput product function data generat assum cobbdougla technolog drawback simpl framework evalu dea perform scale effici measur aim paper twofold…
735	cost effici brazilian electr distribut util comparison bayesian sfa dea model purpos studi evalu effici indic brazilian electr distribut util score obtain dea data envelop analysi bayesian stochast frontier analysi model techniqu reduc inform asymmetri improv regul skill compar perform util fundament aspect incent regul scheme addit paper address problem identifi outlier influenti observ determin…
736	public held firm effici evid propertyli insur industri paper studi perform public held firm propertyli insur industri analyz compani issu initi public offer ipo privat firm benchmark investig ant determin post effect ipo firm effici oper perform financi analyz stock return follow seo acquisit activ provid inform ipo motiv paper find likelihood ipo signific increas firm size premium growth ipo fir…
737	stage approach aircraft line mainten personnel roster mip discret event simul dea personnel schedul problem cope personnel prefer coverag constraint legal restrict constraint present stage methodolog select personnel roster stage generat multipl personnel roster mathemat program model stage perform roster number servic criteria evalu discret event simul stage rank made data envelop analysi method…
738	economi scope financi servic dea effici analysi insur industri paper investig economi scope insur industri period test conglomer hypothesi hold firm optim diversifi busi versus strateg focus hypothesi hold firm optim focus core busi analyz advantag insur offer lifehealth propertyli insur special major industri segment estim cost revenu profit effici util data envelop analysi dea test scope econom…
739	evalu airlin slackbas measur metafronti studi develop perform evalu model call meta dynam network slackbas measur mdnsbm model incorpor concept metafronti facilit comparison perform decis make unit time general slackbas measur sbm network sbm dynam sbm mdnsbm model capabl deal import special featur transport industri unfavor accid storabl good seatkilomet wast asset lose complet unsold departur g…
740	assess relat effici agricultur product unit blackland prairi texa data envelop analysi dea assess relat technic effici agricultur product unit illustr variant exist dea addit model introduc elimin earlier difficulti encount applic theori model demonstr applic agricultur data obtain blackland prairi texa
741	compar studi dynam emiss perform fossil fuel power plant china korea paper aim conduct compar studi emiss perform stateown fossil fuel power plant china korea purpos combin concept metafronti malmquist product index radial direct distanc function develop index call radial metafronti malmquist emiss perform index nmmcpi methodolog incorpor technolog heterogen slack variabl previous introduc malmqu…
742	state intervent caus ineffici empir analysi norwegian continent shelf state intervent norwegian continent shelf start establish statoil medium state ownership found petroleum tool monitor oil compani procur behaviour paper test extent state intervent creat ineffici norwegian continent shelf ncs activ measur data envelop analysi stochast frontier analysi malmquist indic standard regress analysi re…
743	effici health care product oecd countri systemat review metaanalysi crosscountri comparison ongo interest analysi comparison effici health care system nonparametr parametr applic object studi review current state literatur synthes find health system effici oecd countri systemat search electron databas august identifi studi analyz effici health care product countri level summar studi view sampl me…
744	expenditur avoid corpor bankruptci comparison japanes machineri electr equip industri deadiscrimin analysi studi compar data envelop analysisdiscrimin analysi deada altman financi ratio analysi identifi posit deada financi perform analysi studi appli deada examin research develop expenditur influenc financi perform japanes machineri industri electr equip industri investig deada identifi expenditu…
745	stochast data envelop analysi measur effici taiwan commerci bank convent data envelop analysi dea measur effici set decis make unit dmus requir inputoutput data constant realiti observ stochast natur result effici stochast paper discuss obtain effici distribut dmu simul techniqu case taiwan commerci bank show first number replic simul analysi effect oil estim effici mean replic recommend produc r…
746	technic effici norwegian contain port comparison nordic uk contain port data envelop analysi dea articl evalu technic effici norwegian contain port relat frontier compos perform compar nordic uk port rational technic effici assess norwegian contain port found literatur unknown potenti improv relat compar intern port data envelop analysi deriv technic scale effici data set compris contain port inc…
747	effici improv data envelop analysi data envelop analysi dea mathemat program approach assess relat effici group decis make unit dmus import outcom analysi set valu slack variabl theoret slack variabl factor input output adjust ineffici elimin real world applic impract factor control paper modifi formul dea model present bound impos factor simpl relationship factor incorpor essenc result solv prop…
748	product effici subsid organ alfalfa farm paper assess effici perform organ alfalfa farm data obtain questionnair collect forti farm particip eusubsid program promot switch organ farm result obtain bootstrap data envelop analysi methodolog show larger farm lower yield lower effici score experienc farmer higher effici score tobit analysi impact environment factor subsidi farm effici demonstr cap su…
749	technic effici economi scale parametr analysi reit oper effici studi measur technic effici economi scale real estat invest trust reit employ data envelop analysi dea linearprogram techniqu data nation associ real estat invest trust nareit year find reit technic ineffici ineffici result poor input util failur oper constant return scale respect scale ineffici reit oper increas return scale suggest …
750	expand function alli dental personnel dental practic product effici studi examin impact expand function alli dental personnel product effici general dental practic detail practic financi clinic data obtain conveni sampl general dental practic colorado state expand function dental assist provid wide rang revers dental servicesprocedur dental hygienist give local anesthesia survey identifi practic …
751	fuzzi data envelop analysi perform evalu irrig system sixteen irrig subsystem mahi bajaj sagar project rajasthan india evalu select suitabl made data envelop analysi dea determinist fuzzi environ performancerel indic land develop work ldw time suppli input tsi conjunct water resourc cuw particip farmer pf environment conserv ec econom impact ei crop product cpr consid ldw tsi cuw pf ec consid inp…
752	evalu financi profitabl effici textil compani purpos paper examin technic pure technic scale effici profit textil compani turkey paper give inform textil sector part turkish economi concept effici data envelop effici effici analysi profit effici score textil sector evalu data envelop analysi result analys show effici score textil sector low
753	econom socioenvironment perform assess beef cattl product system data envelop analysi dea approach weight restrict studi evalu perform beef cattl modal product system conduct rais phase product system develop municip brazilian state dea bcc model point view first econom model measur abil product system generat revenu preserv nativ forest labor capit current spend input socioenvironment approach b…
754	explor effici differ time spanish bank industri year competit condit spanish bank firm oper tighter deregul affect bank save bank allow expand geograph choos regulationcondit output mix paper analyz circumst bank effici affect specif output analyz dynam entir distribut standard deviat result differ depend output definit show general effici score exhibit dynam pattern moment distribut captur outpu…
755	effici wast pollut abat region japan paper comput effici industri wast air pollut abat region japan period variablereturnsscal vrs data envelop analysi dea singl output real gdp input labor real public capit stock real privat capit stock industri wast sulfur oxid nitrogen oxid soot dust comput target wast region year effici abat ratio region year obtain compar actual target amount pollut major fi…
756	decis tree base data envelop analysi effect technolog commerci recent year government invest commit area inform technolog industri commerci rate report lower expect order prevent wast feedback inform obtain rigor evalu finish project util futur select project main purpos studi provid roadmap effect technolog commerci project decis tree dt data envelop analysi dea result compani develop transfer t…
757	project effici frontier theoret comput extens dea data envelop analysi dea wide studi literatur incept methodolog classic dea orient method hold input output constant determin improv output input dimens order effici paper extend methodolog substant way method develop determin norm project ineffici dmu effici frontier input output space simultan introduc notion observ frontier subsequ project obse…
758	technic effici tank cultur system peninsular malaysia applic data envelop analysi demand anim protein fish grow rapid due rapid expans popul increas incom eat habit life style consum captur fisheri overexploit yield stagnant decad case declin aquacultur potenti meet challeng practic studi aim estim technic effici tank cultur system data envelop analysi dea addit investig determin technic ineffici…
759	joint environment cost effici analysi electr generat fossilfuel base electr generat produc largest proport humanrel carbon pollut unit state fuel choic steam plant key determin industri impact nation global greenhous gas emiss key foci climat chang polici research examin econom environment tradeoff type fuel plant paper appli data envelop analysi procedur incorpor materi balanc principl estim all…
760	evalu perform publicpriv research collabor dea analysi issu intellectu capit measur investig paper provid overview data envelop analysi dea approach investig characterist perform joint intersector research develop collabor project specif emphasi intellectu properti patent outcom collabor knowledgebas factor investig paper determin relationship factor research partnership perform focus paper focus…
761	effici african electr compani evid southern african countri paper attempt document effici level africa electr firm evolut sourc evolut analysi base sampl oper provid servic countri member southern africa power pool focus total factor product tfp largest oper countri reli data envelop analysi dea decomposit identifi sourc tfp result suggest fair compar level effici region perform level evolut inde…
762	effici frontier urban develop data envelop analysi dea propos altern ordinari squar ol explan effectinputoutput relationship dea permit effici frontier locat magnitud ineffici estim raw materi exploratori inquiri method appli relationship person comput deploy urban econom develop
763	effici innov select malaysian governmentlink compani period purpos studi measur assess perform select malaysian govern link compani glcs modifi strict outputori data envelop analysi model measur relat perform compani util list normal perform indic period data envelop analysi dea score ten twenti compani oper practic frontier assumpt constant return scale variabl return scale larg compani show sca…
764	guidelin variabl select techniqu data envelop analysi model misspecif signific impact data envelop analysi dea effici estim paper discuss wide approach guid variabl specif dea analyz effici contribut measur ecm princip compon analysi pcadea regressionbas test bootstrap variabl select mont carlo simul determin approach advantag disadvantag input output product process find pcadea perform high corr…
765	central data envelop effici analysi purpos performac evalu decisionmak unit dmus system effici frontier identifi exist data envelop methodolog compos global local effici facet effici facet direct influenc perform rate dmu effici score base local facet dmus global compar paper propos algorithm construct singlefacet effici frontier order permit global compar central decisionmak bodi adher uniqu sta…
766	test restrict nonparametr effici model paper discuss statist procedur test restrict context nonparametr model technic effici test input output irrelev test input output aggreg formul bootstrap estim procedur yield critic valu test statist provid evid true size power propos test obtain mont carlo experi
767	real estat apprais doubl perspect data envelop analysi approach paper propos methodolog assess rang real estat unit theoret basi methodolog built data envelop analysisdea approach origin concept adapt case unit assess consist transact seller buyer propos approachchristen doubl perspectivedata envelop analysi dpdea appli databas compris price featur unit assess shown dpdea present specif advantag …
768	associ effici qualiti health care south korea longterm care hospit data envelop analysi matrix analysi purpos object studi investig associ effici qualiti health care longterm care hospit ltch determin relat factor enabl achiev high effici high qualiti time method major data sourc korean assess proprieti longterm care hospit obtain health insur review assess servic cost variabl supplement nation t…
769	dea financi rate credit risk evalu empir analysi articl deal methodolog credit risk evalu describ empir analysi carri sampl italian firm belong leather manufactur wholesal industri studi effici calcul data envelop analysi dea credit rate time long effici calcul input output strict link credit reliabl firm studi confirm relationship effici credit rate effici consid earli warn index evalu credit ri…
770	perform expenditur american japanes manufactur firm studi appli data envelop analysi dea classifi manufactur firm japan unit state group group label deaeffici includ firm util resourc asset employe effici group label deaineffici includ firm util resourc effici parametr statist analysi studi seek find treatment expenditur attribut countri origin firm nation manag attribut abil firm util resourc ef…
771	develop social perspect farm perform analysi paper examin tradit farm product analysi extend produc perform measur perspect societi biophys model measur input environ combin convent market input develop environment sensit malmquist product index determin social product growth data envelop analysi dea analyz data collect select farm southeast australia includ measur leach runoff proxi measur impac…
772	perform evalu intern tourism hotel taiwan applic contextdepend dea paper adopt contextdepend dea model analyz oper effici intern tourism hotel ith taiwan model evalu attract ith relat effici progress ith relat poorer effici rank valu attract progress ith ith oper level year term rank ith similar rank level attract valu progress valu level
773	credibilitybas group decis make method enterpris architectur scenario analysi data envelop analysi analysi select enterpris architectur ea scenario difficult complex decis make process direct effect longterm busi strategi realiz complex contradictori object signific uncertainti involv analysi process larg bodi intuit analyt model ea analysi evolv year lead effici optim rank fuzzi environ simultan…
774	cost technic effici analysi altern model implement basic packag health servic afghanistan afghan ministri public health moph intern partner direct contract model government organis ngos deliv basic packag health servic bphs afghan provinc moph manag health servic deliveri provinc altern initi entitl strengthen mechan sm author moph deleg european union afghanistan epo health manag conduct cost te…
775	hospit ownership effici review studi focus germani german hospit market subject past decad varieti healthcar reform introduct diagnosisrel group drgs aim increas effici hospit object paper review recent studi compar effici german public privat profit privat profit hospit result studi mix line evid found studi countri evid germani suggest privat ownership privat profit privat profit necessarili hi…
776	econom effici growth eu enlarg paper deal effect emu enlarg european econom monetari union evalu econom effici growth polici member countri data envelop window analysi paper measur polici adopt initi econom growth eu member time period factor reflect countri invest polici order measur chronic countri econom effici result reveal eu member face problem reform econom polici order cope eu enlarg turn…
777	effici analysi erp packag custom perspect enterpris resourc plan erp packag develop erp vendor design standard exist busi process implement organ bring practic industri past studi assess effici standard erp project date research conduct assess effici erp packag point view custom assess effici custom erp packag vital benchmark custom practic studi examin effici custom erp packag data envelop analy…
778	data envelop analysi multipl criteria decisionmak respons
779	piecewis loglinear frontier log effici measur paper show sueyoshi chang op res lett remedi charn al socioecon plan sci op res lett multipl log effici measur unit invari banker maindiratta mgmt sci approach positivemultipli loglinear product frontier evalu decisionmakingunit dmus paper propos distanceori effici measur distanc effici measur case constant output case linear homogen product technolog…
780	effici assess wastewat treatment plant data envelop analysi approach integr technic econom environment issu assess effici wastewat treatment plant wwtps essenti compar perform identifi oper practic contribut reduct oper cost previous studi evalu effici wwtps convent data envelop analysi dea model studi consid oper cost wwtps input pollut remov wastewat treat output fact pollut remov wwtp involv e…
781	advertis spend effici top advertis overspend smart manag current studi test compet predict longterm adspend effici overspend perspect predict continu high ineffici smart manag perspect predict improv effici longitudin analysi effici top advertis data envelop analysi reveal ineffici increas time approxim top advertis ineffici ad dollar overspend averag find internet medium high prais util amount d…
782	measur innov abil taiwan food industri dea abil compani meet consum expect depend great abil innov deliv product competit price research studi design determin key innov factor taiwan food industri draw questionnair collect data innov data envelop analysi dea reveal innov product sampl group strategi improv product innov propos studi contribut food industri taiwan determin set factor innov present…
783	assess taiwan financi hold compani perform window analysi malmquist product index perform evalu import approach enterpris give incent restraint oper import channel enterpris stakehold perform inform purpos studi analyz current evalu system taiwan financi hold compani research measur perform thirteen financi hold compani taiwan period result present propos method practic studi result repres combin…
784	parametr effici measur effici measur parametr method increas rapid import initi step measur effici decid softwar packag make data envelop analysi dea effici packag review includ undertak malmquist product analysi packag commerci commerci product obvious initi advantag
785	evalu resourc util effici univers librari dea techniqu propos altern evalu variabl purpos paper seek rediscov suitabl effici evalu variabl input output variabl digit librari employ data envelop analysi dea model measur resourc util effici univers librari designmethodologyapproach order analyz evalu univers librari effici paper introduc deaccr model deabcc model base research tool technic effici c…
786	applic data envelop analysi theorem plug hybrid electr vehicl charg station plan futur million electr vehicl ev plug hybrid ev phev integr electr system increas demand energi requir optimis manag distribut network studi present formul determin optim size locat phev charg station maximis distribut system manag dsm benefit stage procedur consid optimis phev charg station plan stage candid locat siz…
787	product measur manufactur process outsourc decis case taiwanes print circuit board manufactur outsourc allevi capac shortag increas product flexibl general outsourc decis manufactur process determin capac util rate focus individu process articl multicriteria consid appli data envelop analysi evalu relat effici manufactur process assess alloc compani resourc malmquist product index mpi employ meas…
788	farm size product return scale agricultur revisit case studi wine produc south africa invers relationship farm size product stylis fact econom develop literatur studi contribut precept flaw methodolog shortcom request studi treat caution recent farm survey data wine produc area western cape south africa studi attempt overcom methodolog problem distinguish partial total product measur data envelop…
789	effici reduct cost carbon emiss china radial direct distanc function method assess carbon emiss perform crucial formul environment polici studi systemat examin environment effici perspect region tempor spatial differ evolut law paper evalu carbon emiss effici reduct cost provinc mainland china radial direct distanc function method primari carbon emiss zone steepslop zone flat zone plateau zone cl…
790	data envelop analysi unifi effici evalu assess region industri china data envelop analysi recent gain popular attent oper environment assess common featur previous studi decreas input vector decreas vector undesir output refer natur dispos research consid increas amount capit input clean product technolog decreas amount undesir output data envelop analysi framework refer manageri dispos paper pro…
791	manageri technic ineffici foreign domest bank turkey global crisi studi analys differ group effici foreign domest bank turkey effici bank group compar manageri ineffici elimin process under factor group effici identifi result reveal bank effici high affect associ bank group effici foreign bank higher domest bank manageri ineffici elimin surpris foreign bank found high fulli effici global financi …
792	social capit effici earthquak wast manag japan paper examin social capit sc affect effici wast manag citizen earthquak disast japan behavior citizen critic understand wast manag sc import element communiti resili sc reveal strength relationship structur network communiti limit understand sc affect wast manag recoveri activ time coastal citi iwat miyagi prefectur heavili damag communiti great east…
793	nonparametr measur scale economi capac util applic manufactur econom measur scale effici ratio minimum averag cost averag cost actual output level firm easili measur ratio total cost output constant variabl return scale assumpt procedur identifi output level averag cost reach minimum paper propos nonparametr method measur output level dea relat effici product scale short run physic capac output p…
794	note improv mcdm dea model technolog select paper modif improv technolog select dea model propos amin al amin toloo sohrabi improv mcdm dea model technolog select int prod res paper show problem exist model introduc modifi obtain singl effici dmu technolog select altern
795	multidirect condit effici measur effici lithuanian famili farm paper analys farm effici mean partial frontier multidirect effici analysi mea appli idea condit effici framework mea approach ensur observ compar homogen counterpart paper show combin tradit direct multidirect effici framework yield valuabl insight identifi factor matter term output product input consumpt applic deal lithuanian famili…
796	measur technic effici australian credit union credit union small cooper profit institutionsfact distinguish financi intermediari whilst respect uniqu organiz institut featur credit union present studi accept rigor effici assess sampl australian credit union studi parametr techniqu measur effici parametr techniqu attribut variat effici result larg number credit union practic effici effici found fl…
797	poverti dynam reveal product perform forestri improv livelihood case west anhui china distanc function model data envelop analysi measur product rural household jinzhai poverti counti find improv product small number period group product growth incom increas abysm thing expenditur increas faster pace revenu reflect forestri potenti reduc poverti improv livelihood constrain govern market control w…
798	optim model buyersuppli negoti purpos purpos paper propos optim model assist buyersuppli negoti effect multipl factor interrelationship designmethodologyapproach approach paper involv combin data envelop analysi multicriteria decis model find categor supplier effici ineffici perform identifi effect negoti strategi respect cost qualiti deliveri perform origin origin contribut present model buyer u…
799	effcienc product convent organ farm finland paper data envelop analysi comput technic inputspecif technic effici measur convent organ farm finland product measur determin indic differ technolog employ organ convent farm data crop livestock farm period result show organ farm averag effici relat technolog product technolog convent farm
800	essenti air servic unit state explor strategi enhanc spatial oper effici essenti air servic ea program continu receiv feder fund provid air travel access rural communiti unit state regular assess evalu perform program import limit feder resourc fiduciari duti fact program garner signific attent year origin conceiv offer temporari financi bridg maintain commerci air servic rural remot communiti de…
801	product travel agenc spain case alicant main object studi analys product travel agenc locat alicant spain order obtain result complement previous find base effici malmquist indic smooth bootstrap method select carri analysi addit mannwhitney test adopt studi relationship level product ownership type locat experi light perspect result present optimist view evolut econom activ agenc variabl locat e…
802	impact urban condit firm perform migrant entrepreneur compar dutch studi recent studi ethnic entrepreneurship point increas share migrant urban small mediums entrepreneuri busi migrant activ crucial urban economi countri employ signific part workforc main object studi identifi success condit ethnic entrepreneurship concept social capit human capit literatur empir factor respons success ethnic ent…
803	workforc schedul multipl object workforc schedul optim schedul tradit determin minim cost labor subject accept servic level defin percentag custom serv predetermin time interv propos altern multidimension paradigm cost minim servic level maxim consid simultan complementari criteria ultim goal propos approach open broader workforc schedul paradigm incorpor servic qualiti analysi possibl studi inte…
804	technic effici product growth automot chain evid itali propos empir studi italian automot sector period appli data envelop analysi investig posit firm chain size vertic structur recent crisi stimul strong process reorgan increas preexist heterogen firm generat technolog play essenti role increas number micro small play game result increas unbal automot product system confirm sort neodual leader f…
805	effici gain danish district heat learn benchmark face market structur independ heat system costservic regul regul consid way creat incent increas effici heat product implement benchmark regul aim paper twofold investig potenti increas product danish district heat product examin benchmark role play data envelop analysi analys show assum variabl return scale potenti exist reduc product cost depend …
806	undesir output weight scheme composit indic base data envelop analysi paper discuss model construct composit indic desir undesir output indic approach consid indirect approach base tradit data envelop analysi model requir prior transform measur scale undesir output direct approach base direct distanc function model direct distanc function accommod undesir indic origin form main limit approach dis…
807	intern comparison technic effici compon prepar background econom constraint blood center identifi way improv effici evid technic effici blood center intern comparison identifi effici discrep reveal opportun enhanc effici alloc resourc effect studi design method data collect year blood center european countri input variabl includ work hour blood wb collect premis equip output variabl red blood cel…
808	assess effect market strategi tourist hotel illustr multimethod approach taiwan measur benchmark tourist hotel market effect face difficulti past difficulti measur oper product optim market invest data envelop analysi dea oper research method perform measur truncat regress propos illustr measur assess effici tourist hotel illustr multimethod approach sampl taiwanes hotel assess effici oper area o…
809	effici analysi ratio measur applic data envelop analysi dea data input output form ratio averag percentag paper provid posit answer longstand debat data dea problem aris fact ratio measur general satisfi standard product assumpt technolog convex set approach base formul product assumpt explicit account ratio measur lead estim product technolog variabl constant returnsscal assumpt volum ratio meas…
810	luenberg product indic water industri empir analysi england wale innov field water compani perform applic direct distanc function luenberg product indic lpi assess water compani product growth advantag approach take account input contract output expans analysi cover water compani england wale data period knowledg prior studi appli luenberg product indic water industri england wale countri sake co…
811	methodolog combin data envelop analysi life cycl assess appli food wast manag consider amount food wast year world make manag treat food wast minim impact environ common option treat food wast includ anaerob digest compost inciner landfil aim paper develop stage methodolog capit dea lca framework propos recent literatur combin data envelop analysi life cycl assess process retrofit singl consist f…
812	peer apprais highereduc paper appli mathemat techniqu data envelop analysi problem apprais higher educ techniqu understood idealis peer apprais evalu optim evalu relat techniqu appli exampl student staff apprais main focus articl techniqu rational prerequisit insight yield discuss wider implic techniqu assist apprais
813	parametr frontier estim mutual fund perform moment specif test burgeon literatur parametr frontier method measur mutual fund perform articl measur relationship characterist return inform cost ownership special financi product establish rank effici measur argu favor shortag function compat general investor prefer question maintain hypothes line research empir part employ larg databas european mutu…
814	financi liber bank effici compar analysi india pakistan paper compar analysi evolut technic effici commerci bank india pakistan period character reach bank industri brought financi liber data envelop analysi appli altern inputoutput specif measur technic effici decompos technic effici compon pure technic effici scale effici consist estim effici score check examin relationship tradit frontier meas…
815	applic data envelop analysi publicsector performancemeasur account public sector perform measur adovac numer regulatori bodi fasb ccaf cica gasb propos servic effort accomplish sea disclosur includ measur input inputoutput effici ratio gasb metric argu improv intern control extern account date sea disclosur wide dissemin studi examin potenti util sea disclosur determin public polici educ specif c…
816	note simul weight restrict dea improv thanassouli allen method data envelop analysi dea nonparametr techniqu measur assess compar effici decis make unit dmus weight restrict impos assess creat problem interpret result paper focus review unobserv dmus method introduc thanassouli allen overcom problem paper clarifi method propos full set unobserv dmus fsud reduc set unobserv dmus rsud set unobserv …
817	piecewis loglinear frontier log effici measur chang guh provid call unit invari distanc effici measur argu sueyoshi chang remedi charn al unit invari show chang guh misunderstand sueyoshi chang remedi ii loglinear frontier determin chang guh distanc effici measur case constant output linear homogen product technolog obtain charn al chang guh ignor fact constant output case distanc effici measur p…
818	hybrid genet algorithmtopsiscomput simul approach optimum oper assign cellular manufactur system articl present decisionmak approach base hybrid genet algorithm ga techniqu order perform similar ideal solut topsi simul hgts determin effici number oper effici measur oper assign cellular manufactur system cms object determin labor assign cms environ optimum perform hgts optimum rank altern fit fit …
819	perform base cluster benchmark contain port applic dea cluster analysi techniqu oper perform contain port receiv attent academ practition circl perform evalu process improv contain port focus studi paper data envelop analysi dea effect tool relat effici assess util measur perform benchmark world contain port approach current studi input capac cargo handl machin number berth termin area storag cap…
820	overcom data limit nonparametr benchmark appli pcadea natur gas transmiss empir demonstr practic approach effici evalu limit data avail regul industri appli pcadea radial effici measur natur gas transmiss compani pcadea reduc dimens optim problem maintain variat origin data result suggest methodolog reduc probabl estim individu firmspecif perform
821	assess relat effici product growth taiwan led industri dea malmquist indic applic rapid acceler global competit arisen systemat perform evalu system research develop stage perform evalu system maxim perform evalu success perform evalu import approach enterpris give incent restraint oper import channel enterpris stakehold obtain perform inform studi analyz current evalu system taiwan led industri …
822	pareto dynam effici path studi deal drawback customari model distinguish dynam effici path dynam perform analysi correct
823	dea model stage process game approach effici decomposit data envelop analysi dea method measur effici peer decis make unit dmus tool util number author examin stage process output stage input stage current articl examin extend model game theori concept result model linear impli effici decomposit effici stage process product effici individu stage intermedi measur connect stage noncoop central mode…
824	method discrimin effici candid rank vote data rank vote data aris voter select rank candid order prefer cook kress manag scienc introduc data envelop analysi dea analyz rank vote data dea candid favor weight estim prefer score dea suggest unit equal effici method discrimin effici candid need method purpos propos method weak point order effici candid chang exist ineffici candid paper propos method…
825	dupe incompet examin manag impact firm distress articl examin manag impact firm perform conserv defin manageri abil manag capac deploy firm resourc verifi valid metric managerfirm match panel data set track manag ceo firm time find manageri abil invers relat amount time firm spend distress likelihood firm failur cost failur result suggest manag fail firm skill counterpart fail firm heterogen tale…
826	effici water util perform indic system data envelop analysi number intern initi undertaken recent year develop benchmark framework perform indic system data envelop analysi wide method perform assess evid establish literatur benchmark paper demonstr benchmark approach method select indian urban water util municip bodi maharashtra stateprovinc methodolog compar analys outcom method larg found cons…
827	hospit qualiti effici input slack differenti object advanc data envelop analysi dea call congest analysi assess tradeoff qualiti effici hospit studi set urban hospit state oper studi design data collect input output data urban hospit american hospit associ annual survey medicar cost report nursesensit measur qualiti applic patient safeti indic psi modul agenc healthcar research qualiti ahrq quali…
828	energi environ effici industri product effect crucial industri sector achiev multifacet composit effici energi save minim environment wast present circumst worsen global warm resourc deplet posit effect composit energi effici sustain growth lead practic question industri sector ensur consist energi resourc effect present research examin posit contribut composit effici growth final output sector s…
829	assess effect technic effici bad loan bank industri princip compon analysi neurofuzzi system paper present integr princip compon analysi pca adapt networkbas fuzzi infer system anfi assess impact bad loan technic effici bank bad loan perform loan npls includ past due loan bankrupt quasibankrupt asset doubt asset bad loan consid bad output calcul technic effici pca anfi model relationship bad loan…
830	greener cost effici empir studi intern tourist hotel taiwan green mere fad hotel industri environmentfriend green hotel popular purpos studi conduct investig link green cost effici hotel industri empir evid support investig gather taiwan hotel industri data gather intern tourist hotel taiwan find differ earlier studi green negat signific cost effici hotel word green render hotel ineffect implic f…
831	product effici lithuanian famili farm parametr infer posteffici analysi paper analys product effici lithuanian famili farm product effici lithuanian famili farm estim basi farm account data network sampl mean data envelop analysi averag technic effici fluctuat alloc effici approach econom effici low figur impli lithuanian famili farm improv technolog manageri practic achiev higher product order s…
832	effici product chang analysi cotton product uzbekistan cotton product uzbekistan white gold constitut strateg centrepiec countri rural economi gradual ongo process marketori reform sever impact cotton sector object paper estim effici total factor product growth cotton farm uzbekistan data envelop analysi dea appli measur technic effici malmquist index estim analys product analysi base sampl cotto…
833	suppli chain effici simul cum dea approach manag risk suppli chain extern high critic compon suppli chain manag inventori manag vital tool mitig risk lead time review period import paramet inventori manag organ focus paramet enhanc systemwid suppli chain perform term servic custom paper aim analyz effici total suppli chain context averag fill rate perform analyz effici hypothet suppli chain netwo…
834	measur effici dynam inputoutput system recent method data envelop analysi dea deal static inputoutput system dynam system current capit input measur effici pose problem due intempor effect controltheoret method discuss general static framework data envelop analysi term dynam multipli stochast paramet dual problem control state estim analys dynam aspect show myopic natur measur effici static versi…
835	integr multiobject markowitzdea crosseffici model fuzzi return portfolio select problem paper multi object model propos portfolio select propos model incorpor dea crosseffici markowitz varianc model consid return risk effici portfolio order uncertainti propos model asset return consid trapezoid fuzzi number due comput complic propos model version domin sort genet algorithm nsgaii appli illustr pe…
836	evalu navig safeti harbour taiwan empir studi purpos studi develop model evalu navig safeti vessel sail taiwanes commerci harbour base dataset marin casualti order devis practic model linear program data envelop analysi dea appli develop dea model algorithm firsli simplifi dea model structur construct input variabl eleven output variabl decisionmak unit dmus dataset marin casualti employ obtain v…
837	improv common weight mcdm model technolog select paper present improv earlier work common weight multicriteria decisionmak mcdm approach technolog select karsak ahiska practic common weight multicriteria decisionmak approach improv discrimin power technolog select int prod res benefit bisect search algorithm propos algorithm enabl calcul valu discrimin paramet appear introduc effici measur system…
838	recent trend relat perform global equiti market paper analys perform develop emerg market period perform assess year multidimension riskadjust return framework data envelop analysi trend perform estim fix effect panel data model result reveal posit trend small percentag develop emerg market high percentag develop market show gradual declin perform compar emerg market develop market outperform eme…
839	data envelop analysi resourc constraint altern model discretionari factor shown suppli addit resourc order achiev full effici equival expans inputoutput space addit factor discretionari resourceintens resourceextens effici introduc defin numer
840	applic data envelop analysi cell perform evalu process improv cellular manufactur paper propos methodolog cell perform evalu improv consid multipl cell input output specif techniqu data envelop analysi call window analysi captur cell effici time modifi util methodolog evalu perform local part famili manufactur singl cell infrequ part manufactur multipl cell process cell major contribut research p…
841	group dea build consensus dmu effici evalu paper propos method build group consensus focus evalu system observ valu multipl input output system mean decis make unitsdmus data envelop analysisdea method compos part part evalu relat effici dmus group member dea weight dea solut defin calcul mutual evalu inform group member part give method make group evalu express group effici dmus accommod differ …
842	test economi scope european railway effici analysi paper conduct paneuropean effici analysi investig perform european railway focus oil econom vertic integr test hypothesi integr railway realis economi scope produc railway servic higher level effici determin joint separ product effici appli data envelop analysi supereffici bootstrap model relat effici integr product refer set consist separ firm p…
843	serial chain merger evalu model applic mortgag bank mortgag bank oper view suppli chain perspect primari secondari market upstream downstream chain member articl describ serialchainmerg data envelop analysi dea model assess potenti gain merger chain oper show framework merger chain chain effici dea paradigm merger chain member effici case studi bank oper merger conduct illustr valid propos approa…
844	british passeng rail privatis conclus subsidi effici round franchis paper examin issu subsidi cut effici gain aris round franchis british passeng rail privatis problem identifi past studi lack progress dynam subsidi effici time paper assess effici product gain achiev british trainoper compani year period attempt establish statist relationship effici gain subsidi cut relationship establish result …
845	cluster model base evolutionari algorithm energi crop product energi consumpt negat environment impact interest topic recent centuri agricultur system energi user supplier form bio energi play key role world econom food secur high amount energi sourc sector research investig energi flow crop product develop countri report high degre ineffici order differenti effici ineffici farm cluster model bas…
846	greenfield distribut network expans strategi hierarch ga mcdea uncertainti distribut network expans plan dnep complex natur addit load center due increas convers greenfield area habitat generat intens high structur plan strategi micro level work distribut expans plan research indian scenario practic distribut network larg number candid load center number variabl electr paramet load center feasibl…
847	measur product perform product mix semiconductor fabric competit market compani fulli util current capac order acquir higher profit purpos paper present effect approach find set product mix effici compani achiev optim product simul generat data perform measur product mix semiconductor fabric data envelop analysi dea appli measur multipl input output preassign weight product mix effici score produ…
848	select weight evalu effect basketbal player dea paper show dea identifi compon profil indic perform context applic assess basketbal player usual dea provid index perform focus multipli valu effici rate player purpos procedur recent develop guarante full profil weight multipli demonstr valu identifi relat strength weak individu player util flexibl dea introduc bound allow valu reflect view coach t…
849	linear program system identif general nonneg paramet case linear program system identif problem estim object function coeffici vector pi technolog coeffici matrix linear program system explain set inputoutput vector input vector regard resourc output vector compar imput optim decision effici measur likelihood function construct earlier paper obtain result simplifi version problem paper propos gen…
850	spatiotempor data envelop analysi dea approach assess evolv unit major challeng measur effici term resourc outcom assess evolut unit time data envelop analysi dea appli time seri dataset dea model construct form refer set ineffici unit lambda valu base distanc effici frontier spatial manner deal tempor dataset proxim time unit account reflect structur resembl time period unit evolv paper propos s…
851	benchmark rescu depart austrian red cross data envelop analysi fraction regress model perform radial inputori variabl returnsscal data envelop analysi benchmark rescu depart austrian red cross singl provinc input work hour employ personnelemploy personnel number vehicl output variabl durationweight number servic transport categori select assess servic product process red cross obtain insight leve…
852	decompos capac util data envelop analysi applic bank india paper briefli review exist method capac util nonparametr framework econom perspect suggest altern light limit spirit work coelli al coelli grifelltatj perelman capac utilis profit decomposit short run profit effici intern journal product econom propos method radial radial decompos inputbas physic technolog capac util meaning compon techni…
853	public servic effici measur tool govern lesson spottiswood report articl critic review spottiswood report improv polic perform produc public servic product panel articl question report recommend data envelop analysi support stochast frontier analysi measur effici polic forc england wale techniqu extend public servic articl simpli basic technic detail need reader understand key issu rais retort
854	multicriteria optim model investig energi wast road vehicl util soil bin facil main object present studi determin energi effici soilwheel interact soil bin test facil input paramet veloc level tire inflat pressur level kpa wheel load level kn output energi wast soiltir interfac potenti nonparametr techniqu dea data envelop analysi hybrid statisticalmathemat model approach rsm respons surfac metho…
855	relat effici higher educ croatia slovenia intern comparison articl measur relat effici govern spend higher educ select eu member state special focus croatia slovenia comparison select oecd countri articl appli parametr approach data envelop analysi dea assess relat technic effici higher educ select countri estim effici frontier focus measur quantiti outputsoutcom result show high public expenditu…
856	benchmark perform assess small larg irrig scheme seneg valley mauritania degrad irrig scheme low variabl land product ineffici product input major concern mauritania prompt benchmark analysi small larg irrig scheme locat river seneg object establish benchmark product perform irrig scheme valley inquir small scheme function larg scheme cluster data envelop analys enabl group rank irrig scheme set …
857	model leakag stage dea model applic mutual fund famili paper propos stage dea model leakag variabl stage assess relat perform decis make unit refer output variabl stage leav stage system enter stage leakag variabl addit leakag variabl propos model handl multipl input output variabl stage multipl intermedi variabl concept leakag variabl add dimens stage dea model applic propos model demonstr asses…
858	measur govern perform provinci govern websit china slacksbas effici measur rapid develop inform scienc technolog network techniqu govern promis applic foreground govern act form govern affair effect explor govern innov develop popular network put forward request challeng govern paper devot evalu govern perform provinci govern websit china method dea research result show provinci govern websit ope…
859	china govern sustain test low product paradox china context role technolog econom develop product chang import issu debat topic ict inform communic technolog succeed promot product propos famous notion solow paradox ict drive product state govern manag chines govern sustain sbm super sbm method articl measur region effici product china conduct empir investig examin solow paradox appli china found…
860	relat effici king ecclesiast lay estat domesday essex domesday survey inform input output product unit english economi care collect questionnair survey verifi court paper essex estat data assess similar product function describ product major class product unit economi king ecclesiast lay estat data envelop analysi undertaken determin product class estat effici evid suggest product process manag p…
861	sustain incent excel research german case state author germani fund public sector research control perform research unit chang past decad domin mechan uncondit state fund alloc nowaday indicatorbas perform measur indic set measur researchrel perform german public scienc sector narrow consist exclus finish doctor these parti fund uniqu dataset german research unit astrophys nanotechnolog econom bi…
862	oper competit analysi softwar develop focus studi applic parametr model call oper competit rate analysi ocra obtain rate gaug relat oper perform applic softwar develop team larg bank hong kong comput rate basi import manag decis relat connect personnel perform benefit applic ocra requir valu resourc consum output generat cost figur measur team resourc consumpt team softwar output measur function …
863	univers librari benchmark intern comparison dea paper propos framework assess technic effici univers librari australia austria canada germani switzerland unit state flexibl parametr approach data envelop analysi chosen analys perform differenti univers librari investig institut set affect degre librari effici find intercountri effici comparison reveal univers librari technic effici environmentspe…
864	dea model evalu car effici paper evalu effici person car parametr data envelop analysi dea approach analysi comparison perform normat manner econom technic paramet ten explicit weight data set cover car model appear german auto motor und sport magazin
865	measur product effici acut hospit scotland valid issu data envelop analysi data envelop analysi potenti techniqu measur product effici increas appli health care servic area fundament concern address data envelop analysi accept wide routin tool includ issu valid specif error paper suggest broad framework assess valid develop illustr exampl problem real applic health care data scottish acut hospit …
866	slacksbas measur supereffici data envelop analysi altern approach current paper propos slackbas version super sbm altern supereffici model sbm propos tone stage approach supereffici score obtain super sbm model evalu dmu effici yield effici score obtain sbm model evalu dmu ineffici project identifi super sbm model strong pareto effici project identifi approach strong pareto effici
867	technic effici develop countri agricultur metaanalysi metaanalysi perform review empir estim technic effici te develop countri agricultur object studi contribut understand factor influenc estim te data set observ te studi order test specif characterist data econometr specif account systemat differ effici estim result limit tobit procedur factor primal versus dual number fix input number variabl i…
868	effici onlin databas scientif product colombian univers paper present assess effici digit databas dd scientif product colombian accredit univers methodolog data envelop analysi dea number dd number tenur professor input number scientif public index scopus output result show ineffici input produc scientif public univers analyz polici recommend joint purchas dd open access resourc adjust polici inc…
869	empir analysi relationship environment perform sustain govern china empir studi attempt identifi relationship region environment perform environment govern level local govern china voluntari disclosur sociopolit theori hypothes environment perform relat level environment govern compet theori provid opposit predict relationship studi previous studi larg inconclus studi develop stage procedur inves…
870	measur explain cost effici municip solid wast collect process servic paper propos adjust version popular effici measur techniqu data envelop analysi dea make evalu cost effici municip collect process multipl household wast fraction robustifi cost effici evalu impact measur error data municip out atyp perform present sampl set correct evalu differ oper environ municip factor demographi median inco…
871	doubl bootstrap confid interv stage dea approach contextu factor assum import role determin firm product effici identifi regress framework complic problem aris effici correl estim data envelop analysi render standard infer method invalid simar wilson suggest bootstrap algorithm valid statist infer context articl extend work propos doubl bootstrap algorithm obtain confid interv improv coverag prob…
872	measur scientif perform public research unit strateg chang research present metric measur assess scientif perform public research institut improv model base standard multivari techniqu model call research lab evalu relev adjust success appli italian public research institut oper scientif field addit paper present comparison method data envelop analysi show analog differ result
873	effici satisfact electron record manag system govern taiwan purpos purpos paper investig effici satisfact electron record manag system erm interest archivist record manag electron govern govern agenc taiwan designmethodologyapproach measur inform system iss success model studi appli data envelop analysi measur relat effici satisfact type govern agenc conduct largescal survey govern agenc taiwan m…
874	evalu foam surfact foamflush techniqu remedi ddtcontamin soil data envelop analysi method aim select foam surfact remedi ddtcontamin soil foamflush techniqu perform nonion anion surfact aspect observ studi sds foam static characterist experiment surfact solubil abil ddt order tween tx sds brij adsorpt loss sds soil lowest order desorpt effici ddt tx tween brij sds base experiment investig perform…
875	benchmark top arab bank effici effici frontier analysi purpos major aim research measur relat effici top arab bank sensit result investig designmethodologyapproach data envelop analysi dea method evalu relat effici arab bank crosssect data year conduct analysi find result perform bank optim suggest potenti signific improv separ benchmark deriv reduct resourc signific save account origin polici pe…
876	integr idaanndea assess optim energi consumpt industri sector paper put forward integr approach base logarithm divisia index lmdi index decomposit analysi ida method artifici neural network ann data envelop analysi dea analysi total energi effici optim industri sector energi effici assess optim propos model lmdi decompos energi consumpt activ structur intens indic serv input ann ann model verifi …
877	compar oper effici mobil oper brazil russia india china partial factor product data envelop analysi approach studi measur compar oper effici domin mobil oper brazil russia india china bric result data envelop analysi lead brazilian mobil oper vivo tim fulli effici entir period studi indian mobil oper effici bric oper interest find studi verifi full oper effici achiev oper larg revenu china unicom…
878	empir analysi provinci energi effici china paper propos energi effici index base data envelop analysi approach index examin energi effici china panel data provinc find energi effici negat secondari industri share gdp stateown econom share gdp govern expenditur share gdp posit technic level coal share energi consumpt addit find exist larg gap energi effici eastern central western region eastern re…
879	measur repair perform stricken cultiv land agricultur effici china modifi stage dea model studi develop modifi stage dea model base model chen zhu evalu china agricultur effici repair effici stricken cultiv land singl dea implement govern expenditur differ cultiv land type identifi extern influenc factor agricultur effici work intern empir model result repair agricultur effici posit correl signif…
880	expans crosseffici evalu equat form effici frontier dea paper propos algorithm calcul crosseffici score equat form effici frontier data envelop analysi dea standard dea model decisionmak unit dmu evalu advantag weight dmus evalu effici effici dmus rank model crosseffici evalu method rank dmus advantag weight dmus previous crosseffici score base idea calcul solv multipl linear nonlinear program pr…
881	relat effici south african univers data envelop analysi base sampl ten countri public univers articl examin relat effici south african univers data envelop analysi outlin natur limit techniqu seri model test consolid annual output graduat research output variabl test input variabl high degre consist stabil found differ effici year period studi articl conclud discuss factor central explain differ …
882	effici risk commerci bank hybrid dea estim hybrid dea model solv differ radial input radial input evalu effici pioneer studi hybrid dea model evalu proportion input radial measur proportion input radial measur order examin impact perform loan npls effici taiwan bank sector summari research demonstr bank remain top effici list year china develop industri bank mega intern commerci bank chinatrust c…
883	integr evidenti reason approach presenc cardin ordin prefer applic softwar select combin cardin ordin prefer multipleattribut decis make madm demonstr reliabl flexibl compar sole cardin ordin prefer deriv decis maker situat occur knowledg experi decis maker data specif altern attribut insuffici incomplet paper propos integr evidenti reason ier approach analyz uncertain madm problem presenc cardin…
884	technic effici cocoa farm cross river state nigeria studi carri evalu technic effici cocoa farm cross river state nigeria incorpor specif object captur multi stage sampl techniqu select local govern area lgas fifteen cocoa farmer lga give total sixti farmer sampl lgas constitut local govern area state data collect type data collect data collect data analys data envelop analysi dea result show coc…
885	multiobject optim electr discharg machin ph stainless steel surfactantmix graphit powdermix dielectr taguchidata envelop analysisbas rank method electr discharg machin common manufactur industri make die complex caviti work investig electr discharg machin ph stainless steel graphit powdermix surfactantmix dielectr fluid electr discharg machin taguchi method conduct experi orthogon array choos ele…
886	effect foreign ownership smes perform effici analysi perspect paper data envelop analysi dea free dispos hull fdh model order determin perform level sampl foreign equiti oper greek manufactur sector convex convex model alongsid bootstrap techniqu order determin effect foreign ownership smes perform studi illustr recent develop effici analysi statist infer appli evalu perform issu analysi foreign …
887	benchmark product effici select wheat area pakistan india data envelop analysi food demand bound increas signific futur result grow world popul larg proport land water resourc develop limit scope increas resourc futur increas food product origin improv perform exist agricultur develop resourc anticip wheat demand south asia rise signific futur order increas product overcom diminish water avail ir…
888	airlin firm boundari ticket distribut electron market electron market hypothesi emh predict intens intrus inform technolog market system strong influenc degre market coordin transact cost due inexpens enabl exchang inform marketbas econom activ increas contrari predict emh legaci airlin increas reli hierarch govern oppos marketbas econom activ legaci airlin distribut strategi paper demonstr domin…
889	ecoeffici analysi paper mill huai river extend dea approach object paper estim ecolog effici paper mill huai river china main characterist ecolog effici evalu problem undesir output biochem oxygen demand bod discretionari input bod emiss quota consid simultan analyz impact discretionari input decisionmak unit dmus desir undesir output radial outputori dea model propos propos model describ approac…
890	assess relationship hospit resourc activ systemat review hospit face challeng minim resourc util reduc qualiti healthcar achiev aim requir precis analysi optim input output paper present systemat review relationship hospit resourc consid product input financi activ outcom consid product output electron bibliograph databas internet search articl publish januari decemb examin relationship hospit re…
891	panel data parametr frontier techniqu measur totalfactor energi effici applic japanes region stochast frontier analysi model estim tfee totalfactor energi effici score region japan year extend crosssect stochast frontier model propos zhou al panel data model add environment variabl result provid tfee score statist nois account determin ineffici stochast tfee score compar tfee score deriv data env…
892	data envelop analysi support contractor select select contractor supplier essenti success implement public procur project taiwan govern frequent appli bv tender method multicriteria evalu method procur project select process winner bvbase procur project general subject easili accus corrupt develop systemat method support contractor select studi propos data envelop analysi dea facilit criteria eva…
893	analysi heurist valid effici applic profil distanc method implement decis support system articl seek enhanc accept profil distanc method pdm decis support system pdm multipl attributivebas decis make multipl method approach support complex decis make heurist avoid comput complex global optim elabor usabl method question heurist present bisect algorithm effici support discoveri transit profil need…
894	cost effici triangular fuzzi number input price applic dea cost effici model ce consid research data envelop analysi dea model evalu effici dmus model possibl produc output target dmu evalu input price dmu criterion evalu ce dmus main contribut paper provid approach general ce dmus input price triangular fuzzi number preliminari concept fuzzi theori ce direct
895	analysi product effici hybrid vehicl promot polici key aim studi evalu product effici current hybrid vehicl suggest effect polici promot hybrid vehicl korean automobil market develop trend hybrid vehicl effici level car model sold korea includ hybrid measur recent develop discret addit data envelop analysi dea model reflect consum prefer result analysi show current hybrid vehicl market lower comp…
896	dea benchmark methodolog project plan manag product develop decentr profitcent busi model today high competit marketplac technologydriven organ wide adopt decentr profitcent busi model order complet seri product develop npd activ time budgetari constraint npd manag object benchmark approach gain accur percept relat resourc alloc profit cost time npd activ studi employ data envelop analysi dea con…
897	effect qualiti manag system total qualiti manag product empir evid indian auto compon industri studi linkag firmlevel qualiti initi qualiti manag system qms total qualiti manag tqm output product indian auto compon industri extern valid qualiti certif qualiti award proxi qms tqm difficult direct measur qms tqm effort firm unbalanc panel firm balanc panel firm indian auto compon industri period st…
898	determin technic effici chines bank doubl bootstrap data envelop analysi approach main object studi measur technic effici level chines bank industri doubl bootstrap data envelop analysi approach comput biascorrect effici score investig determin bank effici china observ chines commerci bank ownership shown improv effici result show signific differ perform stateown bank jointstock bank period analy…
899	examin relationship urban form urban ecoeffici china present studi aim explor aspect urban form urban ecoeffici china quantit indic relat urban form form compact ratio elong ratio popul densiti urban ecoeffici resourc effici environment effici ecoeffici select quantifi remot sens data envelop analysi method urban form aspect form compact ratio posit correl urban ecoeffici resourc effici convers u…
900	nonparametr frontier model assess market cost effici largescal bank branch network paper propos model assess effici larg network bank branch distinguish bank branch effici marker cost compon suitabl modifi captur tier bank manag paper propos methodolog includ multivari analysi order ensur homogen branch assess data envelop analysi assess effici methodolog appli sampl branch commerci bank unit kin…
901	decis support system mainten benchmark big build mainten tradit consid import factor firm product competit past decad function offer organis consider potenti improv benchmark mainten firm gain competit advantag articl present decis support system analyt hierarchi process ahp fuzzi ahp util function carri competit generic benchmark big build data state mainten firm big build sector firm employe in…
902	applic data envelop analysi conjunct financi ratio bank perform evalu financi ratio method evalu bank perform clearcut rational acquir composit score financi sound bank paper demonstr applic dea data envelop analysi conjunct financi ratio bank regul taiwan distinguish effici bank ineffici gain insight financi dimens link bank financi oper decis
903	effici frontier estim maximum entropi approach altern effici estim approach develop util general maximum entropi gme gme combin strength sfa dea allow estim frontier stochast make ad hoc assumpt distribut effici compon gme result approach sfa result side ineffici bound gme shrink result similar dea achiev bound increas gme result distribut dea yield virtual rank sfa result suggest gme provid link…
904	drive capit coast contribut postreform growth chines provinc nonparametr productionfronti method decompos growth labor product chines provinc postreform period techniqu combin kernel densiti estim decompos shift distribut labor product assumpt common empir growth literatur find distribut output worker chines provinc multimod technolog chang decid nonneutr physic capit accumul major drive forc gro…
905	product effici size norwegian sawmil product effici norwegian sawmil sector investig mean data envelop analysi individu mill observ period result effici score evalu respect size censor regress analysi parametr comparison test averag effici estim smallest mill equal yr effici larg mill lumber output yr period studi averag effici estim smallest mill signific lower larger mill
906	address sustain benchmark framework indian urban water util studi benchmark water sector scarc asian region studi conduct estim aggreg multidimension perform urban water util incorpor import sustain paramet paper attempt fill gap evolv suitabl sustain base benchmark framework assess aggreg effici indian urban water util data envelop analysi approach propos benchmark framework state regulatoroper …
907	social effici microfin institut microfin institut mfis special case financi world doubl financi social role effici paper measur effici mfis relat financi social output data envelop analysi analysi financi effici reli exist literatur tradit financi institut ad indic social perform impact women poverti reach index studi relationship social financi effici relationship effici indic profit aspect stud…
908	learningbas data envelop analysi extern cloud resourc alloc matur cloud system complet resourc alloc polici includ intern extern alloc enabl user experi cloud provid cut cost word intern extern alloc indispens combin total solut cloud system paper explain differ intern alloc ia extern alloc ea defin explicit ia ea problem follow research research propos resourc alloc method base subject observ le…
909	extens effici measur altern machin compon group solut data envelop analysi paper focus extend analysi effici product studi cellular manufactur system cms introduc shafer bradford shafer bradford initi studi introduc methodolog util simul data envelop analysi dea multipl perform measur analysi cms paper present extens methodolog incorpor crosseffici measur cluster analysi import contribut research…
910	financi deepen bank product latin america financi intermedi latinamerica experienc profound due financi liber result financi deepen bulk literatur financi deepen focus macroeconom dimens implic growth paper shift attent microeconom implic shape environ bank oper examin effect financi deepen bank product possibl causal obtain bank product estim parametr malmquist methodolog find strong evid causal…
911	data envelop analysi tool improv manageri effici applic recent develop tool data envelop analysi focus develop concept systemat effici concept dynam effici empir applic show tremend use manageri techniqu measur improv industri product
912	entropi effici product index number data envelop analysi dea method determin effici level set decisionmak unit effici distribut stochast aspect due random compon input output approach develop analys effici distribut index number approach entropi criterion inform theori link dea approach illustr exampl illustr applic emphas practic use approach index number entropi
913	network dea approach seri multistag process present paper general network dea approach deal effici assess multistag process approach compli composit paradigm effici stage estim effici system obtain post multiobject program model framework mean assess uniqu unbias effici score requir drive effici assess effect line specif prioriti stage direct comparison multipl decomposit approach data drawn lite…
914	linear program solut distanc function constant return scale technolog paper investig relationship linear program solut data envelop analysi dea model constant return scale technolog deriv analyt relationship effici measur activ variabl separ model inputbas outputbas hyperbol proport distanc function appli result order deriv test consist assess return scale differ dea model
915	stage dea model addit input stage part intermedi product final output data envelop analysi dea prove excel approach measur perform decis make unit dmus multipl input generat multipl output real world scenario input output share activ paper propos stage dea model addit input stage part intermedi product final output discuss cooper condit order determin upper lower bound effici dmus stage parametr …
916	sensit stabil analysi level effici score relat data error data envelop analysi dea effici decis make unit dmus primari import defin effici frontier current paper develop sensit analysi approach categori dmus find stabil radius effici dmus mean combin classic dea model condit effici score effici dmus remain unchang determin perturb data toler effici dmus ineffici approach general convent sensit an…
917	calculus data envelop analysi dea model amen differenti argument extrem effici unit function represent approxim technolog differenti usual sens dualli nondifferenti manifest multipl optima charn al eur oper res dea problem paper show calculus appli dea calculus resolv result weight choic problem uniqu calculus base concept willing pay result convex analysi literatur rockafellar convex analysi dir…
918	fuzzi multipl object program dea imprecis data fuzzi multipl object program approach data envelop analysi dea imprecis data propos paper problem involv mixtur imprecis exact data decis make unit dmus resolv discrimin power imprecis dea idea enhanc cooper al develop idea overcom issu imprecis data discrimin power satisfactori effici dmus deriv chiang tzeng approach fuzzi multipl object program tec…
919	assess manufactur manag perform notebook comput plant taiwan purpos work establish complet index model notebook manufactur manag locat improv opportun driver notebook plant benchmark perform indic data collect major manufactur taiwan questionnair interview cumul product volum manufactur constitut taiwan total notebook comput product turn world product contribut includ establish manufactur manag m…
920	bank branch oper perform robust multivari cluster approach paper propos multistep procedur integr robust method cluster analysi data envelop analysi dea identifi bank branch manageri cluster studi effici perform appli robust techniqu base princip compon analysi detect influenti branch exhibit extrem oper behavior cluster branch base oper characterist premis influenti branch affect cluster determi…
921	radial dea model input output paper radial ea model input output radial dea model singl constant input singl constant output demonstr ccr model input output meaningless ii ccr model singl constant input singl constant output coincid bcc model iii ecc model singl constant input singl constant output collaps bcc model input output iv scc model includ input output condens model variabl radial effici…
922	largescal internet benchmark technolog applic wareh oper effect benchmark requir standard measur perform broad rang organ industrybenchmark measur relat perform level similar oper gather suffici data robust character perform primari hurdl widespread implement paper describ develop innov largescal benchmark methodolog employ internet technolog overcom data collect problem discuss instanc approach …
923	quantit assess resili safeti cultur princip compon analysi numer taxonomi case studi petrochem plant decad major accid occur high reliabl industri petrochem plant sophist safeti manag system high level safeti cultur contribut decreas number usual accid classic approach suffici prevent occurr extraordinari incid accid approach resili engin promot safeti system light safeti cultur effici ultrasaf s…
924	dea evalu effici formul polici greek nation primari health care network purpos paper critic evalu relat effici primari health care center princip greek public insur provid social secur institut ika sourc effici data statist unit ika data envelop analysi analyz data center nationwid input variabl includ number personnel stratifi categori number peopl cover health center number pension enlist healt…
925	priorit failur risk subsea flexibl pipe data envelop analysi riskbas inspect nowaday predomin approach structur integr assur complex engin system design oper deepwat environ major task riskbas plan risk rank compon compris engin system paper mathemat model base data envelop analysi develop purpos type weight employ subject judgment weight provid input object constitut output model mathemat model …
926	scale indivis product function data envelop analysi paper critic examin concept return scale visvi economi scale write adam smith relat concept product unit concept firm date valuabl progress made explor econom theori under dea model develop remain infanc found applic attempt made examin dea model effici measur applic econom viewpoint show presenc indivis multistag product process make technolog …
927	nonparametr analysi technolog product convex neighborhoodbas approach paper investig nonparametr analysi technolog convex analysi extend approach common effici product analysi data envelop analysi convex impos free dispos hull fdh model argu fdh model convex represent convex extrem propos nonparametr model reli neighborhoodbas technolog assess extrem form convex distinct featur approach convex ar…
928	direct scale elast paper general concept scale elast accommod direct inputoutput space radial input output direct convent scale elast measur departur point view scale elast direct deriv measur function represent technolog point inputoutput space scale elast comput direct adjust direct vector measur appropri factor return technolog exhibit weak dispos output input addit restrict analysi equiproport
929	multiobject control chart design optim nsgaiii mopso enhanc dea topsi bar control chart wide monitor control busi manufactur process studi consid bar control chart design problem multipl conflict object includ expect time process remain statist control status type error detect power integr multiobject algorithm propos optim econom control chart design appli multiobject optim method found referenc…
930	assess impact agrienvironment scheme ecoeffici rainf agricultur paper analys impact agrienvironment extensif scheme protect flora fauna scheme ecoeffici sampl dryland farm spanish region castil leon data envelop analysi dea call program decomposit approach effici measur explor product technolog farm includ scheme ecoeffici technolog farm includ scheme result obtain confirm forego hypothesi provid…
931	perform analysi coalfir power plant measur dea effici data envelop analysi dea wide perform evalu organ privat public sector studi propos dea approach evalu oper environment unifi perform coalfir power plant oper clean air act caa econom activ power plant examin studi character input desir good output undesir bad output studi rangeadjust measur ram easili incorpor desir undesir output unifi analy…
932	addit supereffici integervalu data envelop analysi convent data envelop analysi dea method assum input output variabl continu real manageri case input output integ valu simpli round perform target nearest integ lead mislead solut effici evalu address kind integervalu data current paper propos model deal direct slack calcul effici supereffici score integ valu present compar standard radial model a…
933	multiobject dea approach rank altern applic data envelop analysi dea tool effici evalu widespread public privat sector organ decis maker interest complet rank evalu unit perform procedur effect discrimin unit key import design intellig decis support system measur evalu altern alloc resourc paper propos method rank altern commonweight dea multiobject optim approach concept distanc ideal mean selec…
934	effici dispar communiti hospit tennesse size locat ownership network matter studi examin impact ownership size locat network relat technic effici communiti hospit tennesse period appli data envelop analysi dea measur technic effici decompos scale effici pure technic effici data envelop analysi result mediums hospit bed effici counterpart interest public hospit signific effici privat nonprofit hos…
935	dimension effici decomposit measur demand effect product analysi paper propos dimension effici decomposit ded profit product system account demand effect observ product analysi dimens identifi compon effici capac design demand generat oper demand consumpt network data envelop analysi network dea dimens decompos effici measur integr profit effici framework compon profit chang analyz base technic e…
936	cost learn effici driver australian school stage network dea approach articl explor perform issu australian public school stage dea network model account simultan cost learn effici level cost effici stage type expens invest employ support number student teacher administr staff learn effici stage group individu produc import output relat perform student test school rank result australian public sc…
937	construct ensembl data envelop analysi ensembl model result perform singl model present approach base data envelop analysi dea model combin prove class classif problem dea model identifi convex hull popular receiv oper characterist roc analysi model combin develop deabas method combin classifi general class classif problem result demonstr method outperform benchmark method suggest dea power toot …
938	identif ineffici addit model base idea imprecis data envelop analysi employ addit data envelop analysi dea model assum loss general inputoutput data form arbitrari linear inequ refer addit imprecis dea idea model involv treat linear program problem linear model transform linear program equival method present paper achiev purpos paper identif specif ineffici decis make unit dmus consider develop s…
939	industri corpor sustain perform empir overview data envelop analysi paper report result empir studi corpor sustain conduct industrylevel aim studi determin chang corpor sustain perform time composit index corpor sustain perform creat dea relat effici score sixteen industri effici measur malmquist index consecut year find sustain perform vari industri reflect trend improv corpor sustain perform in…
940	analysi rank select project portfolio method analysi rank select project portfolio outlin demonstr propos object multicriteria decis make method data envelop analysi dea split portfolio project accept reject subgroup group examin subject method creation model approach obvious decis autom complex decis care consider approach consist practis manag make selectreject decis dea comparison variabl requ…
941	polic combat crime exploratori studi effici analysi policia nacion civil guatemala purpos modern societi polic forc forefront ongo activ reduc prevent crime practic popular belief polic forc visibl presenc maintain secur safeti citizen municip town citi citi local neighborhood paper aim investig effici polic guatemala combat crime data envelop analysi dea designmethodologyapproach studi dea measu…
942	contribut physic human capit accumul italian region growth nonparametr perspect paper examin labor product effici technolog physic human capit experienc region itali cobbdougla translog product specif support data parametr method comput malmquist indic compon bootstrap techniqu determin confid interv compon labor product decomposit result suggest contribut effici technolog physic human capit accu…
943	effect transform rank norm data envelop analysi jahanshahloo al jahanshahloo hosseinzadeh lotfi shoja tohidi razavyan rank norm data envelop analysi appli mathemat comput present method rank extrem effici decis make unit dmus data envelop analysi dea exploit leav idea norm shown propos method remov exist difficulti method paper suggest effect procedur transfer propos model nonlinear program form …
944	measur dynam effici theori integr methodolog dynam product system subject lag product effect latent sourc interfer effici measur process exist data envelop analysi dea approach reli static product environ easili lead bias evalu result due erron assumpt tackl issu paper develop dynam dea model intertempor effect effici measur specif dynam dea model incorpor dynam factor linear parametr formul mode…
945	equival data envelop analysi theori redund linear system paper establish parametr frontier estim methodolog data envelop analysi dea classic problem detect redund system linear inequ connect present analysi set generat dea model empir effici product frontier establish point view polyhedr set theori yield conveni altern character set provid insight properti insight show polyhedr set connect dea re…
946	impact asian financi crisi bank effici experi malaysia thailand mid east asian countri experienc sever financi crisi deep econom downturn varieti methodolog understand natur asian financi crisi impact asian financi crisi effici financi industri studi employ data envelop analysi dea approach present studi attempt examin time impact asian financi crisi effici malaysian thailand bank sector east asi…
947	method perform rank correspond analysi dea context method name perform baselin perform correspond matric propos evalu perform decis make unit dmus base techniqu singular decomposit svd perform baselin matrix rank dmus common basi perform comparison perform correspond matrix conduct perform cluster analysi explor structur inputoutput variabl dmus analysi reveal perform differ dmus key inputoutput …
948	measur relat effici data envelop analysi assur region link input output popular weight restrict assur region ar impos ratio weight rang ar categor type ar type ari ar type ii arii ari bound ratio input weight output weight whilst arii bound ratio link input output weight dea model ari success maxim relat effici presenc arii dea model estim relat effici infeas paper discuss problem occur presenc a…
949	measur product construct industri china deabas malmquist product indic data envelop analysi dea measur relat effici decisionmak unit avoid function specif express product relationship input output deabas malmquist product index mpi measur product chang time paper mpi measur product chines construct industri result analys product chines construct industri experienc continu improv declin found gap …
950	effici effect spanish footbal team stagedea approach paper appli stagedea model spanish profession footbal leagu mean separ team econom behaviour compon oper effici offenc defenceathlet oper effect social effect result show technic ineffici defenc greater offenc caus aspect link poor manag player abil footbal team size team show favour evolut offens defens effici season lesser extent season point…
951	improv envelop data envelop analysi variabl return scale data envelop analysi model weight comput effici unit neglig import input output paper offer approach prevent input output dea assess multipl input output vrs environ build approach introduc allen thanassouli singl input multipl output crs case propos method base idea introduc unobserv dmus creat adjust input output level observ effici dmus …
952	discrimin analysi interv data mont carlo method assess overlap paper show method discrimin analysi da interv data data envelop analysi dea deadiscrimin analysi deada design identifi exist exist overlap group separ hyperplan addit predict observ group belong data envelop analysi techniqu develop base mathemat program evalu relat effici set homogen decis make unit similar dea da da method separ set…
953	compar effici specialti coffe retail perspect social respons global sourc purpos purpos paper illumin light assess oper effici specialti coffe retail perspect social respons global sourc paper evalu impact social respons sourc oper effici specialti coffe retail implement fairtrad practic compar oper effici fairtrad coffe retail fairtrad coffe retail designmethodologyapproach paper propos data env…
954	review input congest estim method dea congest econom phenomenon product process excess amount input reduct output motiv paper investig compar method provid estim congest dea literatur
955	benchmark oper effici asia contain port aim paper explor oper effici scale effici target variabl dea effici estim asian contain port studi appli data envelop analysi dea tradit dea model product scale size concept return scale approach bootstrap method assess oper perform set scale effici target determin effici rank asian contain port result studi provid port manag insight resourc alloc competit …
956	region provinci product analysi chines construct industri chines construct sector largest world nation provinc autonom region municip provinc simplic experienc vari level econom develop import stakehold understand chines construct sector effici dispar robust approach studi fareprimont data envelop analysi dea method estim construct product effici china general find construct product china experie…
957	effici gap annex parti kyoto protocol ratif kyoto protocol era global effort combat climat chang begin countri belong annex parti oblig meet target reduc greenhous gas ghg emiss paper broaden scope research compar perform group annex parti economi transit eit parti set annex parti undertak respons ghg emiss reduct differ tradit applic evalu aim identifi inher effici differ system separ potenti in…
958	altern approach estim return scale weight restrict paper discuss issu return scale rts weight restrict data envelop analysi dea review tone method tone return scale weight restrict data envelop analysi journal product analysi estim return scale weight restrict approach introduc task base sum optim lambda valu weight ccr model equival method tone method prove appli method real world data set
959	rank technic effici process frame data envelop analysi dea exemplari case dairi sector rank technic effici process frame data envelop analysi dea exemplari case dairi sector
960	integr fuzzi simulationfuzzi data envelop analysi algorithm jobshop layout optim case inject process ambigu data paper put forward integr fuzzi simulationfuzzi data envelop analysi fsfdea algorithm cope special case singlerow facil layout problem srflp discreteeventsimul power tool analyz complex stochast system employ model layout format rangeadjust measur ram data envelop analysi dea model rank…
961	general cross redund data envelop analysi lee choi prove cross redund output ccr bcc dea studi unnecessari elimin model affect result studi cross redund output character lee choi express special constrain linear combin output input articl extend contribut lee choi way ad precis clariti definit ii introduc specif definit complement paper iii conduct addit analysi impact presenc type linear depend …
962	measur sustain industri park stage data envelop analysi approach industri park communiti manufactur servic busi locat specif area sustain industri park strateg signific sustain develop countri paper gradual effici improv data envelop analysi dea model propos measur sustain industri park ii classifi follow pioneer industri park environment perform iii direct follow pioneer gradual improv perform m…
963	resourc environ effici analysi provinc china dea approach base shannon entropi data envelop analysi dea wide energi effici environ effici analysi recent year base exist environ dea technolog paper present dea model estim aggreg effici resourc environ model evalu dmus energi effici environ effici simultan effici rank result obtain model model provid valuabl inform dmus effici ignor situat hard cho…
964	decompos chang emiss china distanc function approach paper examin sourc chang carbon dioxid emiss evalu relat contribut sourc emiss abat empir approach method data envelop analysi dea techniqu decompos emiss chang compon base shephard output distanc function crosssect analysi flexibl data requir method account factor increas emiss decreas applic decompos chang china emiss provinci level year stud…
965	trade hospit cost qualiti care exploratori empiricalanalysi debat qualiti care hospit afford increas concern provid consum purchas unit state undertook exploratori studi estim impact hospitalwid cost qualitycar level vari obtain cost servic output data hospit repres approxim cross section hospit oper inpati outpati servic includ qualitycar measur exploratori analysi ratio actual death hospit year…
966	propos method solv fuzzi system linear equat paper propos method solv fuzzi system linear equat crisp coeffici matrix fuzzi interv hand side condit exist fuzzi interv solut linear system deriv practic algorithm introduc detail method base linear program problem final applic propos method illustr numer exampl
967	effici product indian food process industri determin polici implic paper analys effici product broad segment food manufactur industri pre post liberalis period cover period decad nonparametr data envelop analysi dea approach comput malmquist total factor product tfp chang decompos effici technic chang paper evalu perform major input food process industri identifi ineffici segment base find paper …
968	benchmark evalu perform public research institut data envelop analysi studi public research institut pris consid system input output data envelop analysi util suggest methodolog analyz benchmark perform pris appli measur relat perform institut respect perform institut model suggest measur set target institut improv perform method instrument strateg plan consid improv perform pris propos methodolo…
969	technic effici fresh fruit veget sector comparison studi italian spanish firm introduct agricultur cooper play import socioeconom role european eu countri fresh fruit veget sector reason econom perspect measur effici area investig attract great interest spain itali biggest produc fresh fruit veget aim paper recogn evolut technic effici materi method perform analysi econom field controversi parkan…
970	common weight mcdadea approach construct composit indic common weight multi criteria decis analysi mcdadata envelop analysi dea approach propos construct composit indic cis propos mcdadea model enabl construct cis entiti set common weight model capabl discrimin entiti receiv ci score le effici entiti lead determin singl entiti common weight structur propos model discrimin power compar obtain prev…
971	measur perform nation beij summer olymp integervalu dea model number studi data envelop analysi dea evalu perform countri olymp game fact number kind medal integ valu studi discuss mean integervalu dea model perform countri beij summer olymp game model articl consid input gross domest product gdp capita popul output number gold silver bronz medal won integr constraint kind medal weight restrict o…
972	compar analysi product effici agricultur product eu turkey aim studi measur total factor product technic chang effici chang agricultur product eu member countri turkey data envelop analysi dea malmquist product index approach research total agricultur product consid output agricultur land agricultur labor tractor nitrogen potash phosphat fertil live anim stock consid input paper total factor prod…
973	approach weight deriv data envelop analysi analyt hierarchi process recent research carri context data envelop analysi dea model generat local weight altern pairwis comparison matric analyt hierarchi process ahp model deahp main drawback deahp generat counterintuit prioriti vector inconsist pairwis comparison matric overcom drawback deahp paper propos procedur entitl revis deahp shown procedur ge…
974	detect influenti observ data envelop analysi paper diagnost tool examin role influenti observ data envelop analysi dea applic observ priorit scrutini contamin data error priorit import situat datacheck cost resourc limit empir exampl provid data previous publish studi
975	approach estim leagil decoupl point data envelop analysi purpos paper aim propos approach determin decoupl point leagil chain base lean agil criteria market custom demand intern capabl chain ultim goal fulfil custom increas chain profit designmethodologyapproach approach lean agil criteria defin assess effect effici suppli chain effici effect ratio calcul lean agil process input outputori banker …
976	technic effici analysi hawaii aquacultur industri studi examin technic effici te aquacultur farm hawaii polici maker industri particip interest assess econom outlook aquacultur product assess measur profit financi health measur product effici estim te state aquafarm data envelop analysi dea model data census agricultur examin te measur popul hawaii aquafarm type farm time result show farm classif…
977	effici stateown privat firm ownership make differ paper compar pre postprivat effici sampl stateown enterpris privat spain effici closest privat competitor perform stage doubl bootstrap data envelop analysi model stage effici estim bootstrap data envelop analysi stage bootstrap truncat regress result provid evid signific differ effici stateown enterpris privat counterpart privat ii effici newli p…
978	assess technolog gap tourist hotel product servic process studi evalu technolog gap product servic process taiwanes chain franchis companyown hotel metafronti model calcul metatechnolog ratio mtr repres technic differ type develop approach extend metafronti model analyz influenc technolog gap ineffici empir result show product mtr chain type calcul higher chain type effici mtr franchis type highe…
979	research note sustain hypothesi tourist hotel evid intern hotel chain paper take empir sustain hypothesi term malmquistluenberg ml index data island taiwan find suggest intern hotel chain ith averag energi effici global account carbon emiss reduct recommend public policymak promot green hotel polici encourag independ hotel oper contract member intern hotel chain sustain develop fewer carbon emiss
980	comparison chanceconstrain dea stochast frontier analysi bank effici taiwan employ chanceconstrain data envelop analysi ccdea stochast frontier analysi sfa measur technic effici bank taiwan estim result show signific differ effici score chanceconstrain dea stochast frontier product function advanc set chanceconstrain mechan dea chang instinct differ dea sfa approach find ownership variabl signifi…
981	effici manag capac evalu tourism protect area increas number protect area world import conserv speci ecosystem protect area manag capac remain difficult evalu standard need polici maker compar goal result obtain empir research build tool analyz manag effici predict tourist outcom case polici chang state park agenc usa paper develop technolog frontier data envelop analysi base protect area manag a…
982	effect breakdown delay time tbm progress effici base probabl effect progress speed achiev effici work plan choos tbm tunnel bore machin optimum work condit format excav site aim studi determin effect breakdown delay time progress effici tbm konya plain irrig project deap data envelop analysi program employ effici measur adopt data envelop analysi dea result analys ineffici caus delay identifi app…
983	manufactur perform measur target set data envelop analysi approach manufactur decis maker deal larg number report metric evalu perform manufactur system metric provid time conflict assess hard manufactur decis maker track improv manufactur system perform research present data envelop analysi dea base approach perform measur target set manufactur system approach appli manufactur environ perform pe…
984	energi effici analysi method base fuzzi dea crossmodel ethylen product system chemic industri dea data envelop analysi wide effici analysi industri product process convent dea model difficult analyz pros con multi dmus decisionmak unit deacm dea crossmodel distinguish pros con effect dmus unabl effect uncertainti data account paper propos effici analysi method base fdeacm fuzzi dea crossmodel fuz…
985	capac ineffici teach teach hospit paper investig capacitybas ineffici exist differ improv process teach teach hospit effort compar evalu ineffici hospit turkey studi data envelop analysi dea dea simultan assess relationship capac physic capac medic labor capac input util capac util institut capac patient util physic capac util technolog capac output addit malmquist product index mpi analyz patter…
986	multipl criteria approach stage data envelop analysi stage data envelop analysi dea model common evalu benchmarldng sustain oper process multipl research field date attent unrealist weight distribut weak discrimin power model evalu stage sustain oper stage dea model order overcom methodolog weak multipl criteria dea mcdea approach evalu stage process outcom multipl criteria stage dea model yield …
987	growth evolut technic effici entrant versus incumb firm spanish retail sector studi investig object cohort approach firm growth technic effici entrant incumb firm parametr approach keep mind spanish retail environ result obtain suggest hand evid suggest gibrat law fulli proven sens smaller firm cohort membership grow faster larger hand result signific differ effici sector sens entrant incumb firm…
988	mutual fund perform evalu data envelop analysi risk measur data envelop analysi dea techniqu found evalu mutual fund perform appli studi extend previous result way proper reflect pervas skew leptokurtosi return distribut activ manag fund risk measur risk var condit risk cvar introduc input exist dea model fair evalu relat perform fund time period creativ treat fund period decis make unit confirm …
989	measur perform nation summer olymp data envelop analysi paper tool relat effici assess data envelop analysi dea measur perform nation particip summer olymp game propos approach consid input gnp popul output number gold silver bronz medal won increas consist result weight restrict includ guarante higher valuat gold medal silver medal higher bronz medal variabl return scale assum result summer olym…
990	find weak defin hyperplan pps bcc model product possibl set pps intersect halfspac halfspac correspond strong weak defin hyperplan facet research propos method find weak defin hyperplan pps bcc model state prove properti relat method numer exampl provid illustr
991	discard cellular compon technic effici compon prepar increas cost pressur improv technic effici product chain collect blood blood bank recognis data envelop analysi dea studi relationship discard rate technic effici blood wb collect aphaeresisplatelet produc discard red blood cell rbcs platelet plts includ analys technic effici tend higher proport total rbc plt discard wb collect low dea model ch…
992	incorpor risk bank effici satisf dea approach assess greek bank crisi paper motiv recent concern prompt recent financi crisi regulatori capit guidelin loan loss reserv generat dysfunct outcom fact greek bond held bank import impact risk level bank portfolio purpos paper incorpor risk bank effici provid snapshot effici profil greek bank industri effici measur mean satisf data envelop analysi dea m…
993	quantit evalu reactiv nitrogen emiss urban case studi beij megac china rapid increas anthropogen nitrogen load urban environ threaten urban sustain studi estim amount reactiv nr index pollut potenti caus human activ megac beij case studi investig tempor nr emiss environ multidisciplinari approach quantit evalu nr emiss present slight increas studi period annual emiss tg result fuel combust nr out…
994	environment benchmark wind farm oper perform combin life cycl assess data envelop analysi lca dea methodolog facilit identif quantif environment consequ oper ineffici assess multipl similar facil work lca dea methodolog benchmark oper environment perform sampl wind farm locat spain evalu farm found compar effici input consumpt level turn ineffici wind farm effici facil target wind farm benchmark …
995	experiment evid robust data envelop analysi debat variabl select data envelop analysi dea diagnost check model misspecif paper contribut debat investig sensit dea effici estim includ inappropri omit import variabl largesampl dea model data simul constant increas decreas returnsscal rs cobbdougla product process constant decreas rs process irrelev input dea overestim effici product unit relev vari…
996	logist resourc seaport perform multicriteria analysi studi logist resourc relationship framework perform main iberian seaport perform articl discuss appli linear addit multicriteria analysi mca model princip compon analysi pca industri model incorpor contribut perform indicatorsoper perform physic capacitymeasur indic gather annual data total cargo throughput seaport contain termin pca method app…
997	year analysi malmquist total factor product dialysi facil studi examin total factor product dialysi facil greec year period nation repres panel data data envelop analysi dea comput malmquist product indic decompos technic effici chang technolog chang sampl consist dialysi facil oper entir studi period facil studi year product variabl nurs staff dialysi machin input dialysi session output dea mode…
998	hydroelectr consumpt econom growth nexus evid panel ten largest hydroelectr consum paper explor longrun causal relationship hydroelectr consumpt econom growth panel largest hydroelectr consum countri period countri includ brazil canada china franc india japan norway sweden turkey bai perron test cointegr result real gdp capita hydroelectr consumpt capita cointegr broken intercept granger causal r…
999	effici unit explicit input extend milpdea model data envelop analysi dea popular method measur benchmark relat effici decis make unit dmus multipl input multipl output dea discrimin analysi da similar classifi unit exhibit good poor perform hand select effici unit effici main issu multicriteria decis make mcdm propon suggest approach claim methodolog involv discrimin power determin effici dmu exp…
1000	explor effici differenti italian polish univers studi data envelop analysi dea evalu relat effici sampl italian polish state univers period investig conduct step unbias dea effici score estim regress extern variabl quantit assess direct size impact potenti determin analysi reveal strong heterogen effici score countri pronounc differ averag effici score evid effici determin structur univers revenu…
1001	optim path control sector emiss china region central dea approach paper propos central data envelop analysi dea model industri optim base product technolog region develop model base improv kuosmanen environment dea technolog avoid posit shadow price undesir output design dual model central dea model analyz shadow price emiss employ propos model determin optim path control emiss sector level provi…
1002	technic effici product chang china iron steel industri recent econom reform china iron steel industri result rapid expans largest world result increas energi resourc result sever environment degrad increas output reduc emiss wast requir increas product paper technic effici malmquist product index sampl enterpris produc percent industri output determin period aim gain insight polici option achiev
1003	china fast industri growth effici industrylevel investig newli construct data set adopt contemporan nonradi variabl return scale assumpt data envelop analysi dea exercis address ineffici problem chines industri polici regim newli construct data set chines manufactur industri confirm central plan period graveyard product entail sever technic regress effici loss find steadi improv effici reform per…
1004	taxonomi review fuzzi data envelop analysi literatur decad make data envelop analysi dea methodolog measur relat effici set decis make unit dmus multipl input produc multipl output crisp input output data fundament indispens convent dea observ valu input output data realworld problem imprecis vagu research propos fuzzi method deal imprecis ambigu data dea studi provid taxonomi review fuzzi dea me…
1005	carbon capabl urban resid structur evid survey jiangsu provinc china improv peopl live standard emiss reduct consumpt signific defin concept carbon capabl urban resid analyz depth generat mechan evolut process capabl construct advanc dimension model carbon capabl embodi carbon valu carbon identif capabl carbon choic capabl carbon action capabl carbon influenc capabl propos gave clear explan conno…
1006	calcul direct scale elast data envelop analysi recent year notion scale elast relat output respect relat input receiv lot ink literatur prior studi assum equiproport simplifi assumpt make scale elast measur preserv throughput mix implicit ignor input independ decisionmak prefer paper seek investig main object initi propos notion direct scale elast evalu elast direct natur alter mix subsequ provid…
1007	effici implement cardiovascular risk manag primari care practic observ studi background studi aim document variat technic effici primari care pc practic deliv evidencebas cardiovascular risk manag cvrm identifi factor method observ studi base follow measur cluster random trial patient recruit general practic netherland involv gps patient data clinic perform collect patient record analysi focus pc…
1008	product chang growth account frontierbas approach evid mont carlo analysi studi present quantit evid number simul experi accuraci product growth estim deriv growth account ga frontierbas method data envelop analysi correct ordinari squar stochast frontier analysisbas malmquist indic condit includ presenc technic ineffici measur error misspecif product function ga parametr approach increas input p…
1009	full rank procedur base worst frontier tradit data envelop analysi dea structur effici score decis make unit dmu calcul measur distanc evalu dmu practic frontier recent research provid reason worst practic frontier supplement tradit dea techniqu exist research type frontier account compar evalu dmu worst perform dmus deabas procedur develop worst frontier scenario ratio distanc rds measur propos …
1010	appli dual analysi effici improv applic asian lead frame firm face quick chang busi environ perform firm develop maintain competit advantag studi appli dual analysi data envelop analysi perform improv asian lead frame firm factor adjust input wastag output shortfal elimin advantag studi provid practic framework perform improv lead frame industri manag practic obtain refer manag lead frame firm ex…
[truncated: 6,298 more rows]
