# Supplementary material for: Hybrid self-optimized clustering model based on citation links and textual features to detect research topics
Source: PLoS One. 2017 Oct 27;12(10):e0187164. doi: 10.1371/journal.pone.0187164 (PMC5659815; doi:10.1371/journal.pone.0187164)
Supplement: S7 Data — This data includes the ID, name, title, abstract, publication year, times cited, cited reference count, cited year, ISI unique article identifier, source, and subject category of 7308 papers related to DEA field. (XLSX) [file pone.0187164.s007.xlsx]

## Sheet: Sheet1
ID	NAME	TITLE	ABSTRACT_TEXT	PUBLICATION_YEAR	TIMES_CITED	CITED_REFERENCE_COUNT	CITED_YEAR	ISI_UNIQUE_ARTICLE_IDENTIFIER	SOURCE	SUBJECT_CATEGORY
1	Serra 2015	Shadow prices of social capital in rural India, a nonparametric approach	This article studies the role of social capital on cotton production efficiency and productivity for a sample of small farms in Maharashtra, India using data envelopment analysis. Input shadow prices are computed as an indicator of the importance of social capital relative to other inputs. Results suggest social capital to be the input with the highest contribution to production efficiency after …	2015	1	91	0	WOS:000343639300026	EUROPEAN JOURNAL OF OPERATIONAL RESEARCH	Business & Economics; Operations Research & Management Science
2	Asmild 2013	Testing over-representation of observations in subsets of a DEA technology	This paper proposes a test for whether data are over-represented in a given production zone, i.e. a subset of a production possibility set which has been estimated using the non-parametric Data Envelopment Analysis (DEA) approach. A binomial test is used that relates the number of observations inside such a zone to a discrete probability weighted relative volume of that zone. A Monte Carlo simula…	2013	0	23	0	WOS:000320211200008	EUROPEAN JOURNAL OF OPERATIONAL RESEARCH	Business & Economics; Operations Research & Management Science
3	Cherchye 2015	Multi-output efficiency with good and bad outputs	Cherchye, De Rock, Dierynck, Roodhooft, and Sabbe (2013) introduced a DEA methodology that is specially tailored for multi-output efficiency measurement. The methodology accounts for jointly used inputs and incorporates information on how inputs are allocated to outputs. In this paper, we present extensions that render the methodology useful to deal with undesirable (or "bad") outputs in addition…	2015	6	50	0	WOS:000343639300024	EUROPEAN JOURNAL OF OPERATIONAL RESEARCH	Business & Economics; Operations Research & Management Science
4	Sala-garrido 2012	Assessing the efficiency of wastewater treatment plants in an uncertain context: a DEA with tolerances approach	As the number of wastewater treatment plants (WWTPs) has increased, the economics associated with their management have become more relevant. The efficiency assessment is therefore a useful tool for cost reduction. For this purpose, Data Envelopment Analysis (DEA) is a highly suitable technique, since it is a holistic approach that aggregates performance indicators into a single index. However, o…	2012	18	35	0	WOS:000302516100004	ENVIRONMENTAL SCIENCE & POLICY	Environmental Sciences & Ecology
5	Jiang 2015	DEARank: a data-envelopment-analysis-based ranking method	A new weak-ranker construction method based on Data Envelopment Analysis technique is presented. Each weak ranker represents a feature subset drawn from the complete feature space. Two linear programming models are formulated, both of which treat the documents to be ranked as the decision making units. By solving the models, we construct a pool of weak-ranker candidates from the optimal weight ve…	2015	0	62	0	WOS:000361624700019	MACHINE LEARNING	Computer Science
6	Aparicio 2015	How to properly decompose economic efficiency using technical and allocative criteria with non-homothetic DEA technologies	We discuss how to properly decompose economic efficiency when the underlying technology is non-homothetic using alternative allocative and technical efficiency criteria. We first show that only under the production of one output and assuming the particular case of constant returns to scale homotheticity, we may claim that the standard radial models correctly measure pure technical efficiency. Oth…	2015	2	23	0	WOS:000343639300025	EUROPEAN JOURNAL OF OPERATIONAL RESEARCH	Business & Economics; Operations Research & Management Science
7	Post 2007	Nonparametric efficiency estimation in stochastic environments: Noise-to-signal estimation, finite sample performance and hypothesis testing	This study considers the issues of noise-to-signal estimation, finite sample performance and hypothesis testing for a new nonparametric and stochastic efficiency estimation technique. We apply the technique for analyzing the efficiency of European banks from various regions and with various specializations. The technique seems well suited for this application area because banking inputs and outpu…	2007	2	16	0	WOS:000247754700009	JOURNAL OF BANKING & FINANCE	Business & Economics
8	Mcwilliams 2005	Scholarly journals as producers of knowledge: Theory and empirical evidence based on data envelopment analysis	There have been numerous studies that rank journals based on relative quality. These have generally failed to address some important theoretical and empirical issues relating to productivity. As an alternative, the authors outline a theoretical framework in which an academic journal is considered to be a "producer" of intellectual output. Using the field of management as an example, the authors s…	2005	13	35	0	WOS:000227897600003	ORGANIZATIONAL RESEARCH METHODS	Psychology; Business & Economics
9	Fukuyama 2012	Decomposing the efficient frontier of the DEA production possibility set into a smallest number of convex polyhedrons by mixed integer programming	This paper extends the works by Olesen and Petersen (2003), Russell and Schworm (2006) and Cooper et al. (2007) about describing the efficient frontier of a production possibility set by the intersection of a finite number of closed halfspaces, in several ways. First, we decompose the efficient frontier into a smallest number of convex polyhedrons, or equivalently into a new class of efficient fa…	2012	4	23	0	WOS:000304217900017	EUROPEAN JOURNAL OF OPERATIONAL RESEARCH	Business & Economics; Operations Research & Management Science
10	Ferrari 2009	Port concession fees based on the price-cap regulation: A DEA approach	In Italy, the concessions of port terminals to stevedoring companies are currently governed by the 84/1994 law; notwithstanding Port Authorities have some discretion in charging and defining the fees. As a result, the way concessions fees are charged is not efficient and this will not provide necessary incentives for port operators to boost throughput. This paper suggests an alternative definitio…	2009	15	15	0	WOS:000208102900007	MARITIME ECONOMICS & LOGISTICS	Transportation
11	Gregoriou 2005	Hedge fund performance appraisal using data envelopment analysis	In this paper we apply data envelopment analysis (DEA) to evaluate the performance of hedge fund classifications. The purpose of alternative investment strategies such as hedge funds is to offer absolute returns, so using passive benchmarks to measure their performance could be ineffective. With the increasing number of hedge funds available, institutional investors, pension funds, and high net w…	2005	34	33	0	WOS:000226468800022	EUROPEAN JOURNAL OF OPERATIONAL RESEARCH	Business & Economics; Operations Research & Management Science
12	Fukuyama 2005	Estimating output gains by means of Luenberger efficiency measures	In this paper we propose a new measure of input allocative efficiency that we estimate using directional distance functions. Our new measure compares the gain in output if a firm reduces technical inefficiency for the direct production possibility set and the gain in output if the firm reduces technical inefficiency for the indirect production possibility set. Because the directional distance fun…	2005	7	26	0	WOS:000226468800020	EUROPEAN JOURNAL OF OPERATIONAL RESEARCH	Business & Economics; Operations Research & Management Science
13	Zhou 2008	Evaluating the comparative efficiency of Chinese third-party logistics providers using data envelopment analysis	Purpose - The purpose of this paper is to develop a benchmark of performance standards for Chinese third-party logistics providers (3PLs) in the emerging market. It also intends to identify various factors that significantly affect the operational efficiency of the Chinese 3PLs and propose ways to improve the competitiveness of 3PLs. Design/methodology/approach - This paper proposes data envelopm…	2008	40	53	0	WOS:000207737400005	INTERNATIONAL JOURNAL OF PHYSICAL DISTRIBUTION & LOGISTICS MANAGEMENT	Business & Economics
14	Souza 2015	Management of agricultural research centers in Brazil: A DEA application using a dynamic GMM approach	In this paper, we measure the performance for each of the Brazilian Agricultural Research Corporation research centers by means of a Data Envelopment Analysis model. Performance data are available for a panel covering the period 2002-2009. The approach is instrumentalist, in the sense of Ramalho, Ramalho, and Henriques (2010). We investigate the effects on performance of contextual variable indic…	2015	0	26	0	WOS:000343639300019	EUROPEAN JOURNAL OF OPERATIONAL RESEARCH	Business & Economics; Operations Research & Management Science
15	Azadeh 2017	Performance optimization of an aluminum factory in economic crisis by integrated resilience engineering and mathematical programming	Economic crisis have created certain challenges for large factories. This has intensified the need for being resilient in face of such disruption. During economic crisis, factories are faced with significant threats in their financial performance and survivorship. In this paper, the performance of an aluminum production plant has been investigated by integrated resilient engineering, (IRE). For a…	2017	0	75	0	WOS:000386986200031	SAFETY SCIENCE	Engineering; Operations Research & Management Science
16	Pendharkar 2003	Technical efficiency-based selection of learning cases to improve forecasting accuracy of neural networks under monotonicity assumption	In this paper, we show that when an artificial neural network (ANN) model is used for learning monotonic forecasting functions, it may be useful to screen training data so the screened examples approximately satisfy the monotonicity property. We show how a technical efficiency-based ranking, using the data envelopment analysis (DEA) model, and a predetermined threshold efficiency, might be useful…	2003	35	50	0	WOS:000185502900008	DECISION SUPPORT SYSTEMS	Computer Science; Operations Research & Management Science
17	Chang 1995	PIECEWISE LOGLINEAR FRONTIER AND LOG EFFICIENCY MEASURES	This paper shows that the Sueyoshi and Chang [Ops. Res. Lett. 8, 205-213 (1989)] remedy for Charnes et al. [Socio-Econ. Planning Sci. 16, 223-224 (1982); Ops Res. Lett. 2, 101-103 (1983)] multiplicative (or log) efficiency measure is not unit invariant, and Banker and Maindiratta's [Mgmt Sci. 32, 126-135 (1986)] approach should use positive-multiplier loglinear production frontiers to evaluate de…	1995	0	9	0	WOS:A1995RZ28400005	COMPUTERS & OPERATIONS RESEARCH	Computer Science; Engineering; Operations Research & Management Science
18	Hadji 2014	Assessing the Relationships Between Hospital Resources and Activities: A Systematic Review	Hospitals face the challenge of minimizing their resource utilization without reducing the quality of healthcare. Achieving this aim requires precise analysis and optimization of various inputs and outputs. This paper presents a systematic review of the relationships between hospital resources (considered productivity inputs) and financial and activity outcomes (considered productivity outputs). …	2014	3	63	0	WOS:000341815300014	JOURNAL OF MEDICAL SYSTEMS	Health Care Sciences & Services; Medical Informatics
19	Sun 2016	Optimal Path for Controlling Sectoral CO2 Emissions Among China's Regions: A Centralized DEA Approach	This paper proposes a centralized data envelopment analysis (DEA) model for industrial optimization based on several different production technologies among several regions. We developed this model based on improved Kuosmanen environmental DEA technology, which avoids positive shadow price on undesirable outputs. We also designed a dual model for our centralized DEA model, and used it to analyze …	2016	2	68	0	WOS:000372456200028	SUSTAINABILITY	Science & Technology - Other Topics; Environmental Sciences & Ecology
20	Ippoliti 2012	Efficiency of the medical care industry: Evidence from the Italian regional system	What might be the relation between clinical research and efficiency of medical care suppliers? Is the hypothesis of a positive relation consistent? Considering efficiency as the supplier's ability to maximize the number of patients hospitalized in a mobility process among regions (i.e. mobility balance), this work aims at highlighting the existence of a positive externality of pharmaceutical clin…	2012	8	47	0	WOS:000298211900016	EUROPEAN JOURNAL OF OPERATIONAL RESEARCH	Business & Economics; Operations Research & Management Science
21	Deidda 2014	Using Data Envelopment Analysis to Analyse the Efficiency of Primary Care Units	In this paper we analyse the efficiency of primary care centres (PCCs) adopting Information and Communication Technology (ICT) devices, using a new database on primary care centres in the Basque Region in Spain. Using a four-stage Data Envelopment Analysis methodology, we are able to explicitly take into account the role of ICT in affecting the efficiency of primary care centres. We understand th…	2014	12	50	0	WOS:000341815300011	JOURNAL OF MEDICAL SYSTEMS	Health Care Sciences & Services; Medical Informatics
22	Tavassoli 2015	Ranking electricity distribution units using slacks-based measure, strong complementary slackness condition, and discriminant analysis	This study integrates SBM (slacks-based measure), SCSC (strong complementary slackness condition), and DEA-DA (data envelopment analysis-discriminant analysis) to rank electricity distribution units in Iran. DEA is a popular technique that many researchers use it to evaluate the performance of different organizations in public and private sectors. As conventional DEA models do not fully exploit i…	2015	1	32	0	WOS:000344444200123	INTERNATIONAL JOURNAL OF ELECTRICAL POWER & ENERGY SYSTEMS	Engineering
23	Barnum 2008	Bias and precision in the DEA two-stage method	In Data Envelopment Analysis (DEA), the two-stage method is a popular procedure for accounting for exogenous influences on efficiency. With the conventional two-stage method, a DEA is first conducted using only traditional (endogenous) inputs and outputs. Then, the first-stage DEA scores are regressed on the environmental/contextual (exogenous) inputs of interest. The regression outcomes are used…	2008	1	38	0	WOS:000258933500001	APPLIED ECONOMICS	Business & Economics
24	Zhou 2013	A study of carbon dioxide emissions performance of China's transport sector	Undesirable output-oriented Data Envelopment Analysis (DEA) models with different return of scales are used to study the CO2 (Carbon dioxide) emissions performance of the transport sector throughout China's 30 administrative regions. Empirical results show that the number of efficient regions has decreased since 2004, hitting the lowest record in 2006, and improving slightly afterwards. The overa…	2013	19	47	0	WOS:000316432700031	ENERGY	Thermodynamics; Energy & Fuels
25	Ai-refaie 2014	Imprecise data envelopment analysis model for robust design with multiple fuzzy quality responses	In this research, Imprecise Data Envelopment Analysis (IDEA) model was utilized to improve fuzzy multiple responses in robust design. The combination of process factor levels at each experiment was considered as a Decision Making Unit (DMU) with responses treated as inputs and outputs for all DMUs. The Fuzzy C-Means Clustering (FCMC) technique is used to fit the response fuzziness by clustering t…	2014	0	18	0	WOS:000209572900003	ADVANCES IN PRODUCTION ENGINEERING & MANAGEMENT	Engineering; Materials Science
26	Raab 2002	Identifying subareas that comprise a greater metropolitan area: The criterion of county relative efficiency	Data Envelopment Analysis (DEA) is used to rank the relative efficiency of thirty-two counties comprising the Greater Minneapolis-St, Paul Metropolitan Region and finds that the greatest external economies originate in the urban core and decline toward the periphery. By employing 1993 IMPLAN input-output database and county estimates of final payments (inputs) and final demands (outputs), DEA cla…	2002	50	29	0	WOS:000177783300007	JOURNAL OF REGIONAL SCIENCE	Business & Economics; Environmental Sciences & Ecology; Public Administration
27	Barnum 2006	Measuring efficiency in allocating inputs among outputs with DEA	Building on Data Envelopment Analysis technical efficiency models developed by Fare et al. (2004) and Barnum and Gleason (2005), a procedure is illustrated for estimating a firm's efficiency in allocating inputs among the production technologies producing its outputs.	2006	11	5	0	WOS:000238288700001	APPLIED ECONOMICS LETTERS	Business & Economics
28	Rouse 2009	Towards optimal life cycle management in a road maintenance setting using DEA	This paper focuses on local road aspects of the highway system and aims to assess how efficiently, effectively and economically the 73 Territorial Local Authorities (TLAs) in New Zealand have maintained their respective local road networks from a life cycle perspective. Measures of quality, quantity and cost, together with nondiscretionary measures of environmental factors, are incorporated in Da…	2009	11	15	0	WOS:000263206800029	EUROPEAN JOURNAL OF OPERATIONAL RESEARCH	Business & Economics; Operations Research & Management Science
29	Kao 2005	Data envelopment analysis with imprecise data: An application of Taiwan machinery firms	Technology and management are two broad categories of factors that have major influence on the productivity of manufacturing firms. The ratio of the actual productivity of a firm to its maximal productivity is a measure of efficiency. Since the automation technology level and production management achievement of a firm cannot be measured precisely, a fuzzy data envelopment analysis (FDEA) model i…	2005	13	36	0	WOS:000229251200007	INTERNATIONAL JOURNAL OF UNCERTAINTY FUZZINESS AND KNOWLEDGE-BASED SYSTEMS	Computer Science
30	Lin 2008	Merger and optimal number of firms: an integrated simulation approach	In a market where imperfect competition occurs as a result of mergers, this study proposes a framework consisting of both efficiency and risk analyses that allow the simulation of pro forma mergers and hence the determination of the optimal number of firms in the industry. This is valuable policy information for regulators concerned with possible intervention in the case of competition and anti-t…	2008	0	36	0	WOS:000258933500012	APPLIED ECONOMICS	Business & Economics
31	Yu 2016	The eco-efficiency of pulp and paper industry in China: an assessment based on slacks-based measure and Malmquist-Luenberger index	China has become the world largest paper and paperboard producer. However, pulp and paper industry has involved high resource consumption and severe pollution especially for water. This research has assessed the eco-efficiency of China's pulp and paper industry at the national level and provincial level. An overview regarding the cleaner production of China's pulp and paper industry was presented…	2016	1	41	0	WOS:000377311200047	JOURNAL OF CLEANER PRODUCTION	Science & Technology - Other Topics; Engineering; Environmental Sciences & Ecology
32	Tao 2016	Provincial green economic efficiency of China: A non-separable input-output SBM approach	Aiming at the undesirable output (CO2 emission) and non-separable inputs and outputs, we employ a non-separable input/output SBM model to measure China's provincial green economic efficiency during 1995-2012. Empirical results indicate that (i) there are larger interregional differences in green economic efficiencies. The highest efficiency of 0.7339 is recorded at the southern coastal region, fo…	2016	2	24	0	WOS:000375515500006	APPLIED ENERGY	Energy & Fuels; Engineering
33	Grewal 2009	Evaluation of subsidiary marketing performance: combining process and outcome performance metrics	Issues in evaluating marketing performance and devising appropriate metrics for measurement have taken center stage in marketing thought and practice in recent years. We propose an empirical model that enables a multinational enterprise (MNE) to assess the marketing performance of its subsidiaries, taking into explicit consideration the fact that tactical actions by subsidiaries contribute to the…	2009	7	48	0	WOS:000265020600002	JOURNAL OF THE ACADEMY OF MARKETING SCIENCE	Business & Economics
34	Roxas 2011	Efficiency and evaluation analysis of a network of technology transfer brokers	Technology transfer (TT) brokers are a type of innovation intermediary that is regarded as a facilitator of the interaction between donor and recipient within an innovation process. Yet, little is known about how to analyse their performance and efficiency. This paper aims at modelling a proper production function for the TT brokers, providing insights on how to compare their performance and inve…	2011	8	56	0	WOS:000287532800002	TECHNOLOGY ANALYSIS & STRATEGIC MANAGEMENT	Business & Economics; Science & Technology - Other Topics
35	Pendharkar 2005	A data envelopment analysis-based approach for data preprocessing	In this paper, we show how the data envelopment analysis (DEA) model might be useful to screen training data so a subset of examples that satisfy monotonicity property can be identified. Using real-world health care and software engineering data, managerial monotonicity assumption, and artificial neural network (ANN) as a forecasting model, we illustrate that DEA-based data screening of training …	2005	8	40	0	WOS:000231274600006	IEEE TRANSACTIONS ON KNOWLEDGE AND DATA ENGINEERING	Computer Science; Engineering
36	Saranga 2009	The Indian auto component industry - Estimation of operational efficiency and its determinants using DEA	In this paper, the performance analysis of the Indian auto component industry is carried out from the perspectives of an original equipment manufacturer and a component supplier. Various efficiency measures are estimated using Data Envelopment Analysis with publicly available financial data on a representative sample of 50 firms. The first stage analysis reveals various operational inefficiencies…	2009	16	24	0	WOS:000263206800033	EUROPEAN JOURNAL OF OPERATIONAL RESEARCH	Business & Economics; Operations Research & Management Science
37	Azadi 2014	Planning in feasible region by two-stage target-setting DEA methods: An application in green supply chain management of public transportation service providers	To meet green supply chain management's requirements of a company and its transportation service providers (TSPs), it is essential to set clear, achievable, and realistic targets. This paper proposes two data envelopment analysis (DEA) approaches to find targets for two-stage network structures. The objective of proposed approaches is to plan in feasible region. The feasible region specifies boun…	2014	6	49	0	WOS:000343338200021	TRANSPORTATION RESEARCH PART E-LOGISTICS AND TRANSPORTATION REVIEW	Business & Economics; Engineering; Operations Research & Management Science; Transportation
38	Aristovnik 2012	THE IMPACT OF ICT ON EDUCATIONAL PERFORMANCE AND ITS EFFICIENCY IN SELECTED EU AND OECD COUNTRIES: A NON-PARAMETRIC ANALYSIS	The purpose of the paper is to review some previous researches examining ICT efficiency and the impact of ICT on educational output/outcome as well as different conceptual and methodological issues related to performance measurement. Moreover, a definition, measurements and the empirical application of a model measuring the efficiency of ICT use and its impact at national levels will be considere…	2012	7	46	0	WOS:000309530600014	TURKISH ONLINE JOURNAL OF EDUCATIONAL TECHNOLOGY	Education & Educational Research
39	Pille 2002	Financial performance analysis of Ontario (Canada) Credit Unions: An application of DEA in the regulatory environment	Models are developed to detect weaknesses in Credit Unions in Ontario, Canada, so that potential financial failures can be predicted. Four data envelopment analysis (DEA) models are presented and compared with the equity to asset ratio, and with the government regulator's extensively modified "Z-score" model. The equity/asset ratio is shown to provide as good a prediction of failure as any of the…	2002	17	16	0	WOS:000174697500013	EUROPEAN JOURNAL OF OPERATIONAL RESEARCH	Business & Economics; Operations Research & Management Science
40	Uri 2001	The effect of incentive regulation on productive efficiency in telecommunications	Incentive regulation is now an important regulatory tool in the telecommunications industry in the United States. The issue explored here is whether incentive regulation has resulted in an increase in productive efficiency. After providing an overview of the nature of incentive regulation, one methodology for measuring the effects of incentive regulation on productive efficiency is reviewed. This…	2001	21	58	0	WOS:000173795400001	JOURNAL OF POLICY MODELING	Business & Economics
41	Paul 2008	Regulatory policy and the efficiency of the banking sector in Australia	This paper examines the technical efficiency of Australian banks during the post-Wallis period (1997-2005). The results based on data envelopment analysis reveal that the extent of technical efficiency varies across the banks and over the years. The National Australia Bank, Commonwealth Bank and Macquarie Bank are found to be technically efficient, whereas Adelaide Bank, the Bank of Queensland an…	2008	7	33	0	WOS:000259267500004	AUSTRALIAN ECONOMIC REVIEW	Business & Economics
42	Sueyoshi 2009	An occurrence of multiple projections in DEA-based measurement of technical efficiency: Theoretical comparison among DEA models from desirable properties	This study discusses nine desirable properties that a measure of technical efficiency (TE) needs to satisfy from the perspective of production economics and optimization. Seven data envelopment analysis (DEA) models are theoretically compared from a viewpoint of nine TE criteria. All the seven DEA models suffer from a problem of multiple projections even though a unique projection for efficiency …	2009	61	65	0	WOS:000263206800038	EUROPEAN JOURNAL OF OPERATIONAL RESEARCH	Business & Economics; Operations Research & Management Science
43	Akyol 2013	Non-dominated Time-Window Policies in City Distribution	Urban freight contributes significantly to pollution, noise disturbance, traffic congestion, and safety problems in city centers. In many cities, local governments have introduced policy measures, in particular time-access restrictions, to alleviate these problems. However, setting time windows is very challenging due to the conflicting interests and objectives of the stakeholders involved. In th…	2013	4	45	0	WOS:000318947800020	PRODUCTION AND OPERATIONS MANAGEMENT	Engineering; Operations Research & Management Science
44	Yu 2012	An integration of the multi-component DEA and GAR models to the measurement of hotel performance	The aim of this paper is to identify how well each hotel performs in each of its room and food and beverage divisions. To this end, this paper develops a multi-component data envelopment analysis/global assurance region (MDEA/GAR) model to fully gauge hotel performance where each hotel has its specific inputs and outputs for both divisions as well as shared inputs and common outputs between the t…	2012	1	21	0	WOS:000305530100004	CURRENT ISSUES IN TOURISM	Social Sciences - Other Topics
45	Prieto 2007	Network DEA efficiency in input-output models: With an application to OECD countries	We undertake network efficiency analysis within an input-output model that allows us to assess potential technical efficiency gains by comparing technologies corresponding to different economies. Input-output tables represent a network where different sectoral nodes use primary inputs (endowments) to produce intermediate input and outputs (according to sectoral technologies), and satisfy final de…	2007	37	29	0	WOS:000242631700021	EUROPEAN JOURNAL OF OPERATIONAL RESEARCH	Business & Economics; Operations Research & Management Science
46	Egilmez 2014	Transportation related carbon, energy and water footprint analysis of US manufacturing: An eco-efficiency assessment	In this paper, two-step hierarchical methodology is utilized to quantify the transportation related carbon, energy and water footprint (FP) of nation's manufacturing sectors and evaluate the environmental vs. economic performance based on eco-efficiency scores. The methodology consists of an integrated application of the economic input output life cycle assessment (EIO-LCA) and Data Envelopment A…	2014	8	54	0	WOS:000344212600013	TRANSPORTATION RESEARCH PART D-TRANSPORT AND ENVIRONMENT	Environmental Sciences & Ecology; Transportation
47	Asmild 2007	Measuring overall efficiency and effectiveness using DEA	This paper presents a framework where data envelopment analysis (DEA) is used to measure overall efficiency and show how to apply this framework to assess effectiveness for more general behavioral goals. The relationships between various cone-ratio DEA models and models to measure overall efficiency are clarified. Specifically it is shown that as multiplier cones tighten, the cone-ratio DEA model…	2007	33	36	0	WOS:000242631700022	EUROPEAN JOURNAL OF OPERATIONAL RESEARCH	Business & Economics; Operations Research & Management Science
48	Hao 2015	Comprehensive Estimation of the Economic Security of Logistics Industry- Based on DEA Model	This paper presents the establishment process of the safety evaluation index system of logistics industry that bases on the construction principle of safety index system and combines with the current situation of the logistics industry in China. Meanwhile, this paper applies DEA model to estimate the safety degree of the logistics industry from the system input-output point of view, which purpose…	2015	2	20	0	WOS:000357626400002	JOURNAL OF SCIENTIFIC & INDUSTRIAL RESEARCH	Engineering
49	Zheng 2003	Efficiency, technical progress, and best practice in Chinese state enterprises (1980-1994)	Based on a sample of about 600 state enterprises from 1980 to 1994, this paper investigates the productivity performance of SOEs using Data Envelopment Analysis and a Malinquist index. Our empirical results show that the average technical efficiency was low for these firms. Considerable productivity growth was found, but it was accomplished mainly through technical progress rather than through ef…	2003	37	30	0	WOS:000183167000008	JOURNAL OF COMPARATIVE ECONOMICS	Business & Economics
50	Banker 2006	The super-efficiency procedure for outlier identification, not for ranking efficient units	In this paper, we conduct simulation experiments to evaluate the performance of two alternative uses of the super-efficiency procedure in Data Envelopment Analysis (DEA). The first is for outlier identification and the second is for ranking efficient units. We find that the ranking procedure does not perform satisfactorily. In fact, the correlations between the true efficiency and the estimated s…	2006	73	12	0	WOS:000241063500043	EUROPEAN JOURNAL OF OPERATIONAL RESEARCH	Business & Economics; Operations Research & Management Science
51	Chen 2007	Reconciling ratio analysis and DEA as performance assessment tools	The assessment of operational performance remains a fundamental challenge both in practice and in theory. Data envelopment analysis (DEA) is one method developed in production economic theory and applied by researchers to study groups of enterprises. In practice, individual enterprises almost universally rely on simple output-input ratios. Each approach has its strengths and weaknesses, but the t…	2007	12	21	0	WOS:000242631700020	EUROPEAN JOURNAL OF OPERATIONAL RESEARCH	Business & Economics; Operations Research & Management Science
52	Zhou 2007	A mathematical programming approach to constructing composite indicators	Composite indicators (CIs) have been widely accepted as a tool for performance monitoring, benchmarking, policy analysis and public communication in various fields. To a large extent, the usefulness of a CI depends heavily on the underlying weighting and aggregation schemes. in this paper, we propose a mathematical programming approach to constructing composite indicators. The proposed approach u…	2007	71	45	0	WOS:000246655500011	ECOLOGICAL ECONOMICS	Environmental Sciences & Ecology; Business & Economics
53	Nakabayashi 2006	Egoist's dilemma: a DEA game	This paper deals with problems of consensus-making among individuals or organizations with multiple criteria for evaluating their performance when the players are supposed to be egoistic; in the sense that each player sticks to his superiority regarding the criteria. We analyze this situation within the framework or concept developed in data envelopment analysis (DEA). This leads to a dilemma cal…	2006	16	16	0	WOS:000233386000003	OMEGA-INTERNATIONAL JOURNAL OF MANAGEMENT SCIENCE	Business & Economics; Operations Research & Management Science
54	Yang 2009	Incorporating both undesirable outputs and uncontrollable variables into DEA: The performance of Chinese coal-fired power plants	There are two difficulties in doing an objective evaluation of the performance of decision making units (DMUs). The first one is how to treat undesirable outputs jointly produced with the desirable outputs, and the second one is how to treat uncontrollable variables, which often capture the impact of the operating environment. Given difficulties in both model construction and data availability, v…	2009	80	33	0	WOS:000264988500021	EUROPEAN JOURNAL OF OPERATIONAL RESEARCH	Business & Economics; Operations Research & Management Science
55	Bagheri 2015	A mathematical model to evaluate knowledge in the knowledge-based organizations	Knowledge and its intangible appurtenances have not only resulted in movement in various businesses, but also, nowadays, have been viewed as the whole or a part of products of distributors' companies as well as service and military organizations. In recent years, estimation of knowledge level in organizations and industry companies has attracted considerable attentions. Contrary to a lot of preva…	2015	0	23	0	WOS:000369583600014	SCIENTIA IRANICA	Engineering
56	Sufian 2011	Navigating the Impact of Globalization on Bank Efficiency in China	The paper provides for the first time empirical evidence on the impact of economic globalization on bank efficiency in a developing economy. Using the data envelopment analysis method, we compute the efficiency of the Chinese banking sector during 2000-2007. The empirical findings suggest that the inefficiency of the Chinese banking sector stems largely from scale rather than pure technical ineff…	2011	1	50	0	WOS:000295624500006	CHINA & WORLD ECONOMY	Business & Economics
57	Ramanathan 2000	A holistic approach to compare energy efficiencies of different transport modes	Energy consumption in Indian transport sector is growing at an alarming rate. Energy is consumed both by passenger and freight traffic, and it is generally not possible to apportion energy consumption exclusively to passenger or freight traffic, without making some assumptions on the energy consumption norms of vehicles. In this paper, a holistic methodology, called the Data envelopment analysis …	2000	46	8	0	WOS:000088214200002	ENERGY POLICY	Energy & Fuels; Environmental Sciences & Ecology
58	Reid 2003	An analysis of fishing capacity in the Western and Central Pacific Ocean tuna fishery and management implications	Recent increases in the volume of canning grade tuna caught in the Western and Central Pacific Ocean (WCPO) have led to concern about the increasing catching capacity of the fleet of purse seine vessels operating in the fishery. In this paper, data envelopment analysis is used to examine the current technical efficiency of the WCPO purse seine fleet, the potential catching capacity of the fleet a…	2003	16	30	0	WOS:000185525500001	MARINE POLICY	Environmental Sciences & Ecology; International Relations
59	Madlener 2009	Assessing the performance of biogas plants with multi-criteria and data envelopment analysis	This paper performs an assessment of 41 agricultural biogas plants located in Austria to determine their relative performance in terms of economic, environmental, and social criteria and corresponding indicators. The comparison of these renewable energy conversion plants is based on two complementary analyses. Data envelopment analysis (DEA) was conducted to provide measures of radial efficiency …	2009	32	30	0	WOS:000264988500020	EUROPEAN JOURNAL OF OPERATIONAL RESEARCH	Business & Economics; Operations Research & Management Science
60	Moon 2005	Intelligent approach for effective management of governmental funds for small and medium enterprises	Recently, various kinds of governmental funds have been committed to small and medium enterprises in Korea, but their effects have been reported to be quite controversial. In order to manage such governmental funds effectively, feedback information obtained from the rigorous evaluation procedure of government investments needs to be utilized for future selection of new projects. In this paper we …	2005	9	18	0	WOS:000231659400007	EXPERT SYSTEMS WITH APPLICATIONS	Computer Science; Engineering; Operations Research & Management Science
61	Villanueva-ponce 2015	Impact of suppliers' green attributes in corporate image and financial profit: case maquiladora industry	Nowadays, companies are working in a globalized way and they buy components and raw materials from different supplier in other countries. The selection of the best supplier is a complex process because a lot of attributes must be integrated in the evaluation. Additionally, in the last years environmental attributes of suppliers are essentials to be considered increasing the difficulty of the proc…	2015	3	151	0	WOS:000360700900046	INTERNATIONAL JOURNAL OF ADVANCED MANUFACTURING TECHNOLOGY	Automation & Control Systems; Engineering
62	Yang 2016	Efficiency decomposition in dealers from the perspectives of demand forecasting, sales force, and inventory control: a case study	Efficiency decomposition is being able to know the most effective way to improve a company's organisational efficiency. This study proposes a network performance evaluation model with non-controllable variables to evaluate dealers with an emphasis on their internal processes, including demand forecasting, sales force and inventory control. The proposed model decomposes the organisational efficien…	2016	0	37	0	WOS:000384468200003	PRODUCTION PLANNING & CONTROL	Engineering; Operations Research & Management Science
63	Emrouznejad 2016	CO2 emissions reduction of Chinese light manufacturing industries: A novel RAM-based global Malmquist-Luenberger productivity index	Climate change has become one of the most challenging issues facing the world. Chinese government has realized the importance of energy conservation and prevention of the climate changes for sustainable development of China's economy and set targets for CO2 emissions reduction in China. In China industry contributes 84.2% of the total CO2 emissions, especially manufacturing industries. Data envel…	2016	0	75	0	WOS:000381530700033	ENERGY POLICY	Energy & Fuels; Environmental Sciences & Ecology
64	Chen 2006	Evaluation of information technology investment: a data envelopment analysis approach	The increasing use of information technology (IT) has resulted in a need for evaluating the productivity impacts of IT. The contemporary IT evaluation approach has focused on return on investment and return on management. IT investment has impacts on different stages of business operations. For example, in the banking industry, IT plays a key role in effectively generating (i) funds from the cust…	2006	47	27	0	WOS:000233470800013	COMPUTERS & OPERATIONS RESEARCH	Computer Science; Engineering; Operations Research & Management Science
65	Jalilvand-nejad 2016	Robust optimization under correlated polyhedral uncertainty set	Uncertain data in practical optimization problems led to emerge of robust optimization approaches, whereby solutions with more stable quality against perturbations are constructed. Furthermore, to avoid over-conservatism, different kinds of uncertainty sets are introduced. In most of these approaches, uncertain coefficients of the problems are assumed to be independent. While in practice, these c…	2016	0	23	0	WOS:000368953700007	COMPUTERS & INDUSTRIAL ENGINEERING	Computer Science; Engineering
66	Azadeh 2007	An integrated PCA DEA framework for assessment and ranking of manufacturing systems based on equipment performance	Purpose - This paper seeks to present an integrated principal component analysis (PCA) data envelopment analysis (DEA) framework for assessment and ranking of manufacturing systems based on equipment performance indicators. Design/methodology/approach - The integrated framework discussed in this paper is based on PCA and DEA. The validity of the integrated model is further verified and validated …	2007	7	62	0	WOS:000247569000008	ENGINEERING COMPUTATIONS	Computer Science; Engineering; Mathematics; Mechanics
67	Ray 2007	Are some Indian banks too large? An examination of size efficiency in Indian banking	In this paper we use data from the years 1997-2003 to evaluate the size efficiency, as distinct from scale efficiency, of Indian banks. Following Maindiratta [Maindiratta A (1990) J Econ 46:39-56] we consider a bank to be "too large" if breaking it up into a number of smaller units would result in a larger output bundle than what could be produced from the same input by a single bank. When this i…	2007	13	21	0	WOS:000244187600004	JOURNAL OF PRODUCTIVITY ANALYSIS	Business & Economics; Mathematical Methods In Social Sciences
68	Garcia-cestona 2008	Multiple goals and ownership structure: Effects on the performance of Spanish savings banks	Spanish savings banks (SBs) are financial institutions with a wide mission that includes different stakeholders' goals. Profit maximization is only one among several goals, and the widespread use of cost or profit efficiency as the only comparative performance measure may prove to be insufficient in this context. To overcome this problem, we build an aggregate performance index for organizations …	2008	20	45	0	WOS:000251892200018	EUROPEAN JOURNAL OF OPERATIONAL RESEARCH	Business & Economics; Operations Research & Management Science
69	Ruggiero 1998	A new approach for technical efficiency estimation in multiple output production	The nonparametric technique of Data Envelopment Analysis (DEA) has been used to measure technical efficiency. This approach has proven useful because, unlike regression analyses, it allows multiple outputs and does not require a priori functional form specification. DEA does, however, require correct model specification; inclusion of inappropriate variables or omission of relevant variables leads…	1998	18	26	0	WOS:000076810200011	EUROPEAN JOURNAL OF OPERATIONAL RESEARCH	Business & Economics; Operations Research & Management Science
70	Bendoly 2009	The efficient use of enterprise information for strategic advantage: A data envelopment analysis	A majority of manufacturers make use of some form of enterprise systems (ES), yet on average, the financial impact of ES adoption is essentially neutral. We propose that in an ES environment of easy information access, competitive success depends, in part, on the policies regulating enterprise information use. To explore this proposition, we examine the efficient use of different types of enterpr…	2009	15	59	0	WOS:000266841100004	JOURNAL OF OPERATIONS MANAGEMENT	Business & Economics; Operations Research & Management Science
71	Zhang 2010	DECOMPOSING ALLOCATIVE EFFICIENCY FOR MULTI-PRODUCT PRODUCTION SYSTEMS	Data envelopment analysis (DEA), the non-parametric approach to measuring efficiency, was widely used in the literature as a linear programming model. Since the DEA is non-parametric linear program model, the estimated efficiency might be biased if there is data aggregation in DEA. It is proposed that both the inter-input aggregation and inter-output aggregation will make the estimated technical …	2010	1	9	0	WOS:000283638300007	E & M EKONOMIE A MANAGEMENT	Business & Economics
72	Wang 2009	A fuzzy DEA-Neural approach to measuring design service performance in PCM projects	In Professional Construction Management (PCM). service performance in the design stage most affects the overall project results. However, currently it is hard to quantify the results and make a proper determination of the quality of the PCM design service because the evaluation mechanism and procedures have not been completely implemented yet. To deal with the problem, this study investigates own…	2009	5	21	0	WOS:000267483700018	AUTOMATION IN CONSTRUCTION	Construction & Building Technology; Engineering
73	Liu 2016	An analysis of Chinese provincial carbon dioxide emission efficiencies based on energy consumption structure	China plans to reduce carbon dioxide emissions from 2005 levels by 40-45% by 2020 and by 60-65% by 2030. This research project addresses this challenge by analyzing Chinese provincial carbon dioxide emission efficiencies and the energy consumption structure. The study applies the Slacks Based Measure (SBM) model to analyze the data from 30 regions in China from 2000 to 2011. The situation of prov…	2016	0	37	0	WOS:000381530700042	ENERGY POLICY	Energy & Fuels; Environmental Sciences & Ecology
74	Cordeiro 2012	An evaluation of technical efficiency and managerial correlates of solid waste management by Welsh SMEs using parametric and non-parametric techniques	Strong economic growth and environmental regulation stimulus make Welsh small and medium enterprises' (SMEs) sustainability performance merit investigation in the context of European Union (EU) sustainability initiatives. This is due in part to strong economic growth and the stimulus provided by environmental regulation. We use stochastic frontier analysis, a parametric econometric technique to g…	2012	2	43	0	WOS:000302893300008	JOURNAL OF THE OPERATIONAL RESEARCH SOCIETY	Business & Economics; Operations Research & Management Science
75	Vaz 2012	Performance comparison of retailing stores using a Malmquist-type index	This study develops a framework that combines different management science methods to provide insights concerning the performance of retailing stores. First, the framework enables to specify appropriate targets for stores of a retail network using data envelopment analysis. This involves comparing stores within homogenous groups, that is, supermarkets and hypermarkets. Second, the framework compa…	2012	4	34	0	WOS:000302893300006	JOURNAL OF THE OPERATIONAL RESEARCH SOCIETY	Business & Economics; Operations Research & Management Science
76	Roll 1993	ALTERNATE METHODS OF TREATING FACTOR WEIGHTS IN DEA	Provisions for controlling factor weights constitute a significant extension of the data envelopment analysis (DEA) methodology, as an effective tool for measuring efficiency. This paper suggests a conceptual framework for the treatment of factor weights in DEA. First, the paper proposes general guidelines for setting bounds on factor weights. Then, it develops and presents alternative methods to…	1993	95	12	0	WOS:A1993KH79600010	OMEGA-INTERNATIONAL JOURNAL OF MANAGEMENT SCIENCE	Business & Economics; Operations Research & Management Science
77	Huang 2012	PERFORMANCE EVALUATION OF LEADING FABLESS INTEGRATED CIRCUIT DESIGN HOUSES BY USING A MULTIPLE OBJECTIVE PROGRAMMING BASED DATA ENVELOPMENT ANALYSIS APPROACH	The fabless integrated circuit (IC) design is one of the most important sectors of the semiconductor industry. In 2010, the total revenue of the fabless IC design sector had already hit US$59.6 billion, accounting for one-fifth of the total semiconductor industry revenue. Thus, understanding the efficiency of fabless IC design houses is critical not only for managers of fabless IC design houses, …	2012	3	59	0	WOS:000307628800035	INTERNATIONAL JOURNAL OF INNOVATIVE COMPUTING INFORMATION AND CONTROL	Automation & Control Systems; Computer Science
78	Anderson 2002	Further examination of Moore's law with data envelopment analysis	Although it has stood the test of time for over 30 years, Moore's law addresses but a single aspect of microprocessor design. As a proxy for technology, the number of transistors in an integrated circuit represents a limited perspective on the technology as a whole. In past work the authors proposed a set of metrics by which to measure a technology and a means to measure its progress over time ut…	2002	24	26	2002	WOS:000177263900003	TECHNOLOGICAL FORECASTING AND SOCIAL CHANGE	Business & Economics; Public Administration
79	Bravo-ureta 2007	Technical efficiency in farming: a meta-regression analysis	A meta-regression analysis including 167 farm level technical efficiency (TE) studies of developing and developed countries was undertaken. The econometric results suggest that stochastic frontier models generate lower mean TE (MTE) estimates than non-parametric deterministic models, while parametric deterministic frontier models yield lower estimates than the stochastic approach. The primal appr…	2007	91	195	0	WOS:000244187600005	JOURNAL OF PRODUCTIVITY ANALYSIS	Business & Economics; Mathematical Methods In Social Sciences
80	Johnson 2008	Outlier detection in two-stage semiparametric DEA models	In the use of peer group data to assess individual, typical or best practice performance, the effective detection of outliers is critical for achieving useful results, particularly for two-stage analyses. In the DEA-related literature, prior work on this issue has focused on the efficient frontier as a basis for detecting outliers. An iterative approach for dealing with the potential for one outl…	2008	21	22	0	WOS:000251892200021	EUROPEAN JOURNAL OF OPERATIONAL RESEARCH	Business & Economics; Operations Research & Management Science
81	Sufian 2014	Efficiency and Returns to Scale in the Bangladesh Banking Sector: Empirical Evidence from the Slack-Based DEA Method	The study provides new empirical evidence on the level of profit efficiency and returns to scale of the Bangladesh banking sector. We employ the Slack-Based Data Envelopment Analysis (SBM-DEA) method to assess the level of profit efficiency of individual banks over the years 2004 to 2011. The empirical findings indicate that the Bangladesh banking sector has exhibited the highest and lowest level…	2014	2	39	0	WOS:000346507700009	INZINERINE EKONOMIKA-ENGINEERING ECONOMICS	Business & Economics
82	Sengupta 1991	ROBUST SOLUTIONS IN STOCHASTIC LINEAR-PROGRAMMING	The recent developments in stochastic linear programming are reviewed here broadly in their applied aspects. They included non-parametric methods which are applicable in situations of incomplete knowledge and partial uncertainty. This framework is shown to be most suitable for developing robust optimal solutions. For instance, a class of non-parametric methods based on the minimax principle and t…	1991	14	42	0	WOS:A1991GJ69400004	JOURNAL OF THE OPERATIONAL RESEARCH SOCIETY	Business & Economics; Operations Research & Management Science
83	Tohumcu 2010	R&D Project Performance Evaluation With Multiple and Interdependent Criteria	In this study, we develop an approach based on analytic network process (ANP) and data envelopment analysis (DEA) to evaluate the performance of Research and Development projects. We identify a set of criteria and subcriteria having interdependencies among themselves. Interdependency is treated using a hybrid ANP model consisting of both hierarchy and network. The interval pairwise comparison mat…	2010	8	35	0	WOS:000283445800007	IEEE TRANSACTIONS ON ENGINEERING MANAGEMENT	Business & Economics; Engineering
84	Yu 2013	Improved energy management of chiller systems with data envelopment analysis	The operation of chiller systems could take up over half of the electricity consumption of air-conditioned buildings in subtropical regions. This paper explains how to examine the effectiveness of their energy management by using data envelopment analysis (DEA). A large-scale system with seven chillers of two different capacities was studied. The scale, technical and overall efficiencies defined …	2013	2	22	0	WOS:000314191100036	APPLIED THERMAL ENGINEERING	Thermodynamics; Energy & Fuels; Engineering; Mechanics
85	Saen 2006	A decision model for selecting slightly non-homogeneous technologies	Technology selection is an important component of management of technology. The assumption of classical technology selection models is based on complete homogeneity of technologies. The objective of this paper is to propose an innovative method for selecting slightly non-homogeneous technologies. A numerical example demonstrates the application of the proposed method. (c) 2005 Elsevier Inc. All r…	2006	4	27	0	WOS:000238935900016	APPLIED MATHEMATICS AND COMPUTATION	Mathematics
86	Kao 2008	Measuring the national competitiveness of Southeast Asian countries	National competitiveness is a measure of the relative ability of a nation to create and maintain an environment in which enterprises can compete so that the level of prosperity can be improved. This paper proposes a methodology for measuring the national competitiveness and uses the 10 Southeast Asian countries for illustration. The basic idea is to deconstruct the complicated concept of national…	2008	18	30	0	WOS:000251892200020	EUROPEAN JOURNAL OF OPERATIONAL RESEARCH	Business & Economics; Operations Research & Management Science
87	Zhou 2007	A non-radial DEA approach to measuring environmental performance	Data envelopment analysis (DEA) has gained great popularity in environmental performance measurement because it can provide a synthetic standardized environmental performance index when pollutants are suitably incorporated into the traditional DEA framework. Past studies about the application of DEA to environmental performance measurement often follow the concept of radial efficiency measures. I…	2007	145	42	0	WOS:000242631700001	EUROPEAN JOURNAL OF OPERATIONAL RESEARCH	Business & Economics; Operations Research & Management Science
88	Amirteimoori 2006	Characterizing an equitable omission of shared resources: A DEA-based approach	In many real applications of DEA, there are often cases in which the decision maker has to omit a fixed proportion of a shared resources from all Decision Making Units. This paper, presents a DEA-based method for omitting these shared resources from all Decision Making Units. To illustrate the method, two examples are presented. (c) 2005 Elsevier Inc. All rights reserved.	2006	6	6	0	WOS:000238935900003	APPLIED MATHEMATICS AND COMPUTATION	Mathematics
89	Ramanathan 2006	Data envelopment analysis for weight derivation and aggregation in the analytic hierarchy process	Data envelopment analysis (DEA) is proposed in this paper to generate local weights of alternatives from pair-wise comparison judgment matrices used in the analytic hierarchy process (AHP). The underlying assumption behind the approach is explained, and some salient features are explored. It is proved that DEA correctly estimates the true weights when applied to a consistent matrix formed using a…	2006	86	48	0	WOS:000233470800009	COMPUTERS & OPERATIONS RESEARCH	Computer Science; Engineering; Operations Research & Management Science
90	Smirlis 2006	Data envelopment analysis with missing values: An interval DEA approach	Missing values in inputs, outputs cannot be handled by the original data envelopment analysis (DEA) models. In this paper we introduce an approach based on interval DEA that allows the evaluation of the units with missing values along with the other units with available crisp data. The missing values are replaced by intervals in which the unknown values are likely to belong. The constant bounds o…	2006	26	15	0	WOS:000238935900001	APPLIED MATHEMATICS AND COMPUTATION	Mathematics
91	Amirteimoori 2006	The role of time in multi-component efficiency analysis: An application	This paper extends data envelopment analysis (DEA) to measure the progress and regress of a production unit and its sub-units in two periods of time. Frontier shifts outward and inward interpreted as progress and regress are measured here. The proposed approach is applied to a real data set consisting 28 bank branches in Iran. (c) 2005 Elsevier Inc. All rights reserved.	2006	4	6	0	WOS:000238935900002	APPLIED MATHEMATICS AND COMPUTATION	Mathematics
92	Muniz 2006	Evaluating alternative DEA models used to control for non-discretionary inputs	Evaluation of performance using DEA requires models consistent with the underlying technology. There have been a number of models proposed for analyzing performance in the presence of non-discretionary inputs. Banker and Morey (Operations Research 34 (1986) 513-521) provided the first DEA model to measure technical efficiency. Other single- and multiple-stage models that incorporate DEA have been…	2006	44	8	0	WOS:000233470800001	COMPUTERS & OPERATIONS RESEARCH	Computer Science; Engineering; Operations Research & Management Science
93	Sun 2015	Total Factor Productivity Assessment of Tourism Industry: Evidence from China	This paper adopts the Malmquist Index and panel data model to measure and test the spatial-temporal evolutionary characteristics and the factors that affect total factor productivity of China's tourism industry from 2001 to 2009. The results show the following: there is a trend of growth in the total factor productivity of China's tourism industry, and technological progress is the dominant facto…	2015	0	57	0	WOS:000350110400003	ASIA PACIFIC JOURNAL OF TOURISM RESEARCH	Social Sciences - Other Topics
94	Li 2014	Chinese companies distress prediction: an application of data envelopment analysis	Bankruptcy prediction is a key part in corporate credit risk management. Traditional bankruptcy prediction models employ financial ratios or market prices to predict bankruptcy or financial distress prior to its occurrence. We investigate the predictive accuracy of corporate efficiency measures along with standard financial ratios in predicting corporate distress in Chinese companies. Data Envelo…	2014	3	45	0	WOS:000331618600014	JOURNAL OF THE OPERATIONAL RESEARCH SOCIETY	Business & Economics; Operations Research & Management Science
95	Li 2015	Hybrid Dynamic Network Data Envelopment Analysis	Conventional DEA models make no hypothesis concerning the internal operations in a static situation. To open the "black box" and work with dynamic assessment issues synchronously, we put forward a hybrid model for evaluating the relative efficiencies of a set of DMUs over an observed time period with a composite of network DEA and dynamic DEA. We vertically deal with intermediate products between…	2015	0	14	0	WOS:000356329300001	DISCRETE DYNAMICS IN NATURE AND SOCIETY	Mathematics; Science & Technology - Other Topics
96	Lobo 2009	Impact of the funding reform of teaching hospitals in Brazil	OBJECTIVE: To assess the impact of funding reform on the productivity of teaching hospitals. METHODS: Based on the Information System of Federal University Hospitals of Brazil, 2003 and 2006 efficiency and productivity were measured using frontier methods with a linear programming technique, data envelopment analysis, and input-oriented variable returns to scale model. The Malmquist index was cal…	2009	0	17	0	WOS:000266143500007	REVISTA DE SAUDE PUBLICA	Public, Environmental & Occupational Health
97	Chen 2011	Conversion and Efficiency Performance Changes: Evidence from the U.S. Property-Liability Insurance Industry	This study investigates whether the conversion of U. S. property-liability insurers improves their efficiency performance before and after the conversion. We estimate relative efficiency of converting insurers and control insurers using data envelopment analysis. The Malmquist analysis is also used to measure changes in efficiency pre- and post-conversion. The evidence shows that converting insur…	2011	3	22	0	WOS:000291200100001	GENEVA RISK AND INSURANCE REVIEW	Business & Economics
98	Chu 1992	MEASURING TRANSIT PERFORMANCE USING DATA ENVELOPMENT ANALYSIS	Governmental agencies need to be able to assess the performance of transit agencies and to compare them with peer agencies. This assessment must measure not only how efficient the agency is in producing transit service, but also how effective it is in having that service consumed. This paper uses data envelopment analysis (DEA) to develop a single measure for the efficiency and a single measure f…	1992	62	25	0	WOS:A1992HV82700001	TRANSPORTATION RESEARCH PART A-POLICY AND PRACTICE	Business & Economics; Transportation
99	Amin 2013	A new DEA model for technology selection in the presence of ordinal data	This paper suggests a data envelopment analysis (DEA) model for selecting the most efficient alternative in advanced manufacturing technology in the presence of both cardinal and ordinal data. The paper explains the problem of using an iterative method for finding the most efficient alternative and proposes a new DEA model without the need of solving a series of LPs. A numerical example illustrat…	2013	2	17	0	WOS:000316364000030	INTERNATIONAL JOURNAL OF ADVANCED MANUFACTURING TECHNOLOGY	Automation & Control Systems; Engineering
100	Lin 2015	Energy and CO2 emissions performance in China's regional economies: Do market-oriented reforms matter?	This paper employs a newly developed non-radial directional distance function to evaluate China's regional energy and CO2 emission performance for the period 1997-2009. Moreover, we analyze the impact of China's market-oriented reform on China's regional energy and carbon efficiency. The main findings are as follows. First, most of China's regions did not perform efficiently in energy use and CO2…	2015	14	60	0	WOS:000349731800011	ENERGY POLICY	Energy & Fuels; Environmental Sciences & Ecology
101	Odeck 2006	Identifying traffic safety best practice: an application of DEA and Malmquist indices	DEA is used in this paper to investigate target achievements of the operational units of the Norwegian Public Roads Administration (NPRA) charged with traffic safety services. The DEA framework applied corresponds to a BCC model with a unique constant input, or equivalently, with no inputs. This framework is further extended to a DEA-based Malmquist index to measure productivity growth in target …	2006	24	27	0	WOS:000232252700003	OMEGA-INTERNATIONAL JOURNAL OF MANAGEMENT SCIENCE	Business & Economics; Operations Research & Management Science
102	Woo 2006	Efficient frontiers for electricity procurement by an LDC with multiple purchase options	In meeting its retail sales obligations, management of a local distribution company (LDC) must determine the extent to which it should rely on spot markets, forward contracts, and the increasingly popular long-term tolling agreements under which it pays a fee to reserve generator capacity. We address these issues by solving a mathematical programming model to derive the efficient frontier that su…	2006	33	49	0	WOS:000232252700006	OMEGA-INTERNATIONAL JOURNAL OF MANAGEMENT SCIENCE	Business & Economics; Operations Research & Management Science
103	Park 2012	A DEA-BASED METHOD OF STEPWISE BENCHMARK TARGET SELECTION WITH PREFERENCE, DIRECTION AND SIMILARITY CRITERIA	Data envelopment analysis (DEA) is a useful tool based on which inefficient decision-making units (DMUs) can perform a benchmarking process to improve their performance. However, several practical problems need to be addressed in benchmark target selection. One issue discussed in this research. is that it might not be feasible for an inefficient DMU to achieve its target's efficiency in a single …	2012	6	17	0	WOS:000307628800029	INTERNATIONAL JOURNAL OF INNOVATIVE COMPUTING INFORMATION AND CONTROL	Automation & Control Systems; Computer Science
104	Lin 2015	Super-efficiency measurement under variable return to scale: an approach based on a new directional distance function	A modified super-efficiency model based on the directional distance function (DDF) has recently been developed in order to tackle the infeasibility issue in the two exceptions of the Nerlove Luenberger (N-L) super-efficiency model under variable return to scale (VRS). However, we find that model does not fully eliminate the infeasibility issue. This paper chooses an appropriate reference bundle i…	2015	0	8	0	WOS:000360776800009	JOURNAL OF THE OPERATIONAL RESEARCH SOCIETY	Business & Economics; Operations Research & Management Science
105	Wang 2012	STUDY ON INPUT-OUTPUT RELATION WITH CHARACTERISTIC OF INCREASING MARGINAL REVENUE USING DEA MODEL	This paper studies the input-output relation with characteristic of increasing marginal revenue. If traditional DEA model is still used as it is, there will be a fairly large deviation between the front surface of production possibility set determined by the DEA model and the real frontier production function, which makes the results of calculation unreasonable. We discuss the widespread existenc…	2012	0	16	0	WOS:000307628800013	INTERNATIONAL JOURNAL OF INNOVATIVE COMPUTING INFORMATION AND CONTROL	Automation & Control Systems; Computer Science
106	Toloo 2014	The most cost efficient automotive vendor with price uncertainty: A new DEA approach	Vendor's performance evaluation is an important subject which has strategic implications for managing an efficient company. However, there are many important criteria for prospering company. These criteria may contradict together. In other words, while a criterion is improved, the other may worsen. Indeed, similar to manufacturing manager in global market, purchasing manager who has significant p…	2014	7	34	0	WOS:000335438300015	MEASUREMENT	Engineering; Instruments & Instrumentation
107	Ebrahimnejad 2014	An interactive MOLP method for identifying target units in output-oriented DEA models: The NATO enlargement problem	Data Envelopment Analysis (DEA) is a mathematical programming technique for identifying efficient Decision Making Units (DMUs) with multiple inputs and multiple outputs. DEA provides a technical efficiency score for each DMU, a technical efficiency reference set with peer DMUs, and a target for the inefficient DMU. The target unit informs the Decision Maker (DM) of the amount (%) by which an inef…	2014	4	57	0	WOS:000335438300014	MEASUREMENT	Engineering; Instruments & Instrumentation
108	Wang 2010	Some alternative models for DEA cross-efficiency evaluation	Cross-efficiency evaluation is an effective method for ranking decision-making units (DMUs) in data envelopment analysis (DEA) and can be performed with different formulations (aggressive or benevolent), secondary goals, and models. This paper proposes some new alternative models for DEA cross-efficiency evaluation to provide more methodological options for the decision maker (DM) to choose from.…	2010	42	30	0	WOS:000284134600033	INTERNATIONAL JOURNAL OF PRODUCTION ECONOMICS	Engineering; Operations Research & Management Science
109	Tsionas 2003	The performance of the Greek banking system in view of the EMU: results from a non-parametric approach	This paper estimates economic efficiency, TFP change, and technical change of the Greek banking system over the period 1993-1998. The beginning of the examination period coincides with the acceleration of liberalization and deregulation of the Greek financial system, in view of the country joining the EMU. The study uses Data Envelopment Analysis to measure technical and allocative efficiency. Al…	2003	17	33	0	WOS:000182707500007	ECONOMIC MODELLING	Business & Economics
110	Roets 2015	Evaluation of railway traffic control efficiency and its determinants	The present paper fills a gap in the literature by examining the efficiency of railway traffic control. In spite of large-scale migration strategies towards centralised signal boxes (traffic control centres), railway traffic control still remains a labour-intensive process in many European countries. In close collaboration with experts from Infrabel, the Belgian railway infrastructure manager, we…	2015	0	51	0	WOS:000366901000002	EUROPEAN JOURNAL OF TRANSPORT AND INFRASTRUCTURE RESEARCH	Transportation
111	Eckles 2010	Evaluating the Efficiency of Top Liberal Arts Colleges	This study applies a data envelopment analysis model developed for national universities to 93 national liberal arts colleges. Such models can be used by individual institutions for benchmarking purposes or by researchers seeking to compare the practices of highly efficient liberal arts colleges with the practices of relatively inefficient colleges. Six-year graduation rate is used as the output …	2010	5	31	0	WOS:000275464600004	RESEARCH IN HIGHER EDUCATION	Education & Educational Research
112	Alpar 2001	Measuring the efficiency of Web site traffic generation	A productivity model for Web sites is developed in which page views are treated as outputs, and Web pages, scripts, and certain other Web constructs as inputs. A non-parametric production function is constructed, based on empirical data for a number of Web sites, making it possible to determine which sites are most efficient at generating Web traffic. For inefficient Web sites, reference sites ar…	2001	27	19	0	WOS:000171494200005	INTERNATIONAL JOURNAL OF ELECTRONIC COMMERCE	Business & Economics; Computer Science
113	Chen 2003	DEA models for identifying critical performance measures	In performance evaluation, it is important to identify both the efficient frontier and the critical measures. Data envelopment analysis (DEA) has been proven an effective tool for estimating the efficient frontiers, and the optimized DEA weights may be used to identify the critical measures. However, due to multiple DEA optimal weights, a unique set of critical measures may not be obtained for ea…	2003	10	12	0	WOS:000186691600012	ANNALS OF OPERATIONS RESEARCH	Operations Research & Management Science
114	Yang 2015	Evaluation of Urban Infrastructure Investment Efficiency: Empirical Evidence from Heilongjiang Province, China	The rapid growth of urban infrastructure investment in China has brought with it some serious problems that cannot be ignored, such as low investment efficiency and faulty investment decision-making. Therefore, based on the latest research findings related to infrastructure efficiency evaluation theory and evaluation methods, this paper uses empirical evidence from Heilongjiang province to analyz…	2015	0	27	0	WOS:000364058200001	MATHEMATICAL PROBLEMS IN ENGINEERING	Engineering; Mathematics
115	Zhu 1996	Robustness of the efficient DMUs in data envelopment analysis	By means of modified versions of CCR model based on evaluation of a decision making unit (DMU) relative to a reference set grouped by all other DMUs, sensitivity analysis of the CCR model in data envelopment analysis (DEA) is studied in this paper. The methods for sensitivity analysis are linear programming problems whose optimal values yield particular regions of stability. Sufficient and necess…	1996	102	12	0	WOS:A1996UM79700007	EUROPEAN JOURNAL OF OPERATIONAL RESEARCH	Business & Economics; Operations Research & Management Science
116	Green 1996	Preference voting and project ranking using DEA and cross-evaluation	Cook and Kress (1990), using Data Envelopment Analysis (DEA) as their starting point, proposed a procedure to rank order the candidates in a preferential election. Notionally, each candidate is permitted to choose the most favourable weights to be applied to his/her standings (first place, second place, etc. votes) in the usual DEA manner with the additional 'assurance region' restriction that th…	1996	145	21	0	WOS:A1996UM79700008	EUROPEAN JOURNAL OF OPERATIONAL RESEARCH	Business & Economics; Operations Research & Management Science
117	Syrjanen 2004	Non-discretionary and discretionary factors and scale in data envelopment analysis	This paper discusses the interpretation of exogenously fixed, non-discretionary factors in data envelopment analysis (DEA) and suggests a generalised model for incorporating different types of inputs and outputs in DEA. The paper first compares two approaches to the inclusion of continuous non-discretionary factors in a one-stage model, one introduced by Banker and Morey [Operat. Res. 34. (4) (19…	2004	29	24	0	WOS:000221991100002	EUROPEAN JOURNAL OF OPERATIONAL RESEARCH	Business & Economics; Operations Research & Management Science
118	Ruggiero 1996	On the measurement of technical efficiency in the public sector	Existing measures of technical inefficiency obtained through linear programming models in the public sector do not properly control for environmental variables that affect production. It will be shown that the consequences of not controlling for these fixed factors are biased estimates of technical efficiency. This paper extends the mathematical programming approach to frontier estimation known a…	1996	87	24	0	WOS:A1996UM79700014	EUROPEAN JOURNAL OF OPERATIONAL RESEARCH	Business & Economics; Operations Research & Management Science
119	Natoli 2011	Measuring Progress: A Comparison of the GDP, HDI, GS and the RIE	The current paper constructs a progress measurement appropriate for measuring multiple and different dimensions of progress. The paper is not meant to be a detailed discussion of the framework but rather a demonstrated application of the measure. The constructed resource-infrastructure-environment progress measure employs a non-monetary evaluation adopting a weighting technique based on public op…	2011	8	75	0	WOS:000291653900003	SOCIAL INDICATORS RESEARCH	Social Sciences - Other Topics; Sociology
120	Tauer 2001	Input aggregation and computed technical efficiency	Using data simulated from a random production function it is shown that technical efficiency estimates computed by Data Envelopment Analysis are biased even if the exact aggregator function is used to aggregate inputs.	2001	15	9	0	WOS:000168491500003	APPLIED ECONOMICS LETTERS	Business & Economics
121	Kourtit 2013	IN SEARCH OF CREATIVE CHAMPIONS IN HIGH-TECH SPACES: A SPATIAL APPLICATION OF STRATEGIC PERFORMANCE MANAGEMENT	The business performance of firms in the creative high-tech sector shows much variation. This paper examines whether the geographical location of such business firms influences the performance of these firms. The overarching analysis framework of this paper emerges from the recently developed Strategic Performance Management (SPM) concept for individual firms, which in the present study is extend…	2013	1	105	0	WOS:000327726700002	JOURNAL OF REGIONAL SCIENCE	Business & Economics; Environmental Sciences & Ecology; Public Administration
122	Seiford 2003	Context-dependent data envelopment analysis - Measuring attractiveness and progress	Data envelopment analysis (DEA) is a methodology for identifying the efficient frontier of decision making units (DMUs). Context-dependent DEA refers to a DEA approach where a set of DMUs are evaluated against a particular evaluation context. Each evaluation context represents an efficient frontier composed by DMUs in a specific performance level. The context-dependent DEA measures (i) the attrac…	2003	65	9	0	WOS:000185127400006	OMEGA-INTERNATIONAL JOURNAL OF MANAGEMENT SCIENCE	Business & Economics; Operations Research & Management Science
123	Shen 2016	Increasing discrimination of DEA evaluation by utilizing distances to anti-efficient frontiers	This paper develops three DEA performance indicators for the purpose of performance ranking by using the distances to both the efficient frontier and the anti-efficient frontier to enhance discrimination power of DEA analysis. The standard DEA models and the Inverted DEA models are used to identify the efficient and anti-efficient frontiers respectively. Important issues like possible intersectio…	2016	0	34	0	WOS:000380600000013	COMPUTERS & OPERATIONS RESEARCH	Computer Science; Engineering; Operations Research & Management Science
124	Halme 2002	Dealing with interval scale data in data envelopment analysis	This paper considers the problem of interval scale data in the most widely used models of data envelopment analysis (DEA), the CCR and BCC models. Radial models require inputs and outputs measured on the ratio scale. Our focus is on how to deal with interval scale variables especially when the interval scale variable is a difference of two ratio scale variables like profit or the decrease/increas…	2002	9	12	0	WOS:000173467500003	EUROPEAN JOURNAL OF OPERATIONAL RESEARCH	Business & Economics; Operations Research & Management Science
125	Holland 2002	Impacts of random noise and specification on estimates of capacity derived from data envelopment analysis	Data envelopment analysis (DEA) is widely used to estimate the efficiency of firms and has also been proposed as a tool to measure technical capacity and capacity utilization (CU). Random variation in output data can lead to downward bias in DEA estimates of efficiency and, consequently, upward bias in estimates of technical capacity. This can be particularly problematic for industries such as ag…	2002	20	20	0	WOS:000173467500002	EUROPEAN JOURNAL OF OPERATIONAL RESEARCH	Business & Economics; Operations Research & Management Science
126	Lin 2010	A partial adjustment approach to evaluating and measuring the business value of information technology	In this paper we develop a partial adjustment approach, based on the theory of partial adjustment, to assess the value of information technology. We also propose a performance measure derived from the approach. The constrained (structural or implicit) and unconstrained (non-structural or explicit) models derived from the approach are fitted into a set of panel data at the country level, covering …	2010	10	45	0	WOS:000281345300016	INTERNATIONAL JOURNAL OF PRODUCTION ECONOMICS	Engineering; Operations Research & Management Science
127	Paradi 2012	Identifying managerial groups in a large Canadian bank branch network with a DEA approach	This paper develops a new grouping approach in using data envelopment analysis as a framework to identify management groups and group performance leaders. The management group relies on the fact that branches grouped together present similar managerial preferences over performance goals and resource deployments due to internal or external market forces. This grouping approach can help a firm to c…	2012	5	33	0	WOS:000301025500018	EUROPEAN JOURNAL OF OPERATIONAL RESEARCH	Business & Economics; Operations Research & Management Science
128	Nakano 2008	Regulatory reforms and productivity: An empirical analysis of the Japanese electricity industry	The Japanese electricity industry has experienced regulatory reforms since the mid-1990s. This article measures productivity in Japan's steam power-generation sector and examines the effect of reforms on the productivity of this industry over the period 1978-2003. We estimate the Luenberger productivity indicator, which is a generalization of the commonly used Malmquist productivity index, using …	2008	41	44	0	WOS:000252301100018	ENERGY POLICY	Energy & Fuels; Environmental Sciences & Ecology
129	Chang 2013	A comment on the calculation of the total-factor energy efficiency (TFEE) index	This study provides a no-output growth model to conveniently calculate the total-factor energy efficiency (TFEE) index originally proposed by Hu and Wang (2006). The TFEE index serves as a very well-known and popular means of estimating overall energy efficiency. While many previous studies have used the indicator of energy inefficiency, including the indicator of energy intensity (i.e., Energy i…	2013	6	20	0	WOS:000314192800045	ENERGY POLICY	Energy & Fuels; Environmental Sciences & Ecology
130	Wang 2006	Measuring pure managerial efficiency of international tourist hotels in Taiwan	This paper applies the four-stage DEA procedure to calculate the pure managerial efficiency of 54 international tourist hotels in Taiwan. The main empirical findings include: (1) the operating environments do affect input slacks, and the efficiency scores of traditional DEA; (2) 'city hotel' is an unfavourable operating environment, 'chain-operated hotel' is a favourable one; (3) after purging th…	2006	41	21	0	WOS:000235280100004	SERVICE INDUSTRIES JOURNAL	Business & Economics
131	Basson 2006	Evaluation of operating room suite efficiency in the Veterans Health Administration system by using data-envelopment analysis	Background: Operating room (OR) activity transcends single ratios such as cases/room, but weighting multiple inputs and outputs may be arbitrary. Data-envelopment analysis (DEA) is a novel technique by which each facility is analyzed by the weightings that optimize its score. Methods: We performed DEA analysis of 23 Veterans Health Administration annual OR activity; 87,180 cases were performed, 2…	2006	13	14	0	WOS:000241820000018	AMERICAN JOURNAL OF SURGERY	Surgery
132	Wanke 2014	Measuring efficiency improvement in Brazilian trucking: A Distance Friction Minimization approach with fixed factors	This paper investigates paths for improving efficiency in the Brazilian motor carrier industry, which has undergone significant transformations since the economy deregulation in the mid 1990s. The main research objective is to determine whether or not different types of cargoes and geographic regions serviced significantly impact trucking efficiency levels by applying a Distance Friction Minimiza…	2014	0	104	0	WOS:000336613600018	MEASUREMENT	Engineering; Instruments & Instrumentation
133	Blank 2010	Environmental factors and productivity on Dutch hospitals: a semi-parametric approach	This paper describes the efficiency of Dutch hospitals using the method of Data Envelopment Analysis (DEA). In particular the analysis focuses on explaining cost inefficiency measures due to each hospital's operating environment. In previous works, the resulting DEA score is regressed on environmental factors via a Tobit approach. Previously, these approaches have been used (Simar and Wilson, J P…	2010	15	11	0	WOS:000281585200003	HEALTH CARE MANAGEMENT SCIENCE	Health Care Sciences & Services
134	Bevilacqua 2002	Environmental efficiency analysis for ENI oil refineries	This paper describes a new model for evaluating the (relative) environmental efficiency of the seven AgipPetroli oil refineries set up in Italy during the 4-year period (1993-96). In particular, the environmental impact is considered in terms of air emissions. The Data Enveloped Analysis is proposed as an objective benchmark. This multi-criteria technique makes it possible to evaluate the relativ…	2002	49	13	0	WOS:000174290000011	JOURNAL OF CLEANER PRODUCTION	Science & Technology - Other Topics; Engineering; Environmental Sciences & Ecology
135	Bursalioglu 2015	Factors Determining the Efficiency of Higher Education in the European Union and Turkey	Higher education institutions that shape today's information society are important actors in providing economic development and growth and competitive advantage to countries in the international arena, as well as in providing prestige and a high level of income to individuals. In this regard, besides the educational service quality, innovation capacity, R&D potential, cooperation with industry an…	2015	0	40	0	WOS:000367316000003	BILIG	Area Studies
136	Dimelis 2002	Evaluating productivity growth measures in the EU	In this paper we evaluate the productivity growth of the member countries in the European Union (EU) before and after the enforcement of the Maastricht convergence criteria in 1992. Total factor productivity was measured by employing the growth-accounting approach and Tornqvist indices. The evaluation of productivity growth was performed by employing the non-parametric method of Data Envelopment …	2002	0	23	0	WOS:000177875100003	ECONOMICS OF PLANNING	Business & Economics
137	Rosko 1995	THE EFFECTS OF OWNERSHIP, OPERATING ENVIRONMENT, AND STRATEGIC CHOICES ON NURSING-HOME EFFICIENCY	This article reports on a study of the labor efficiency of 461 nursing homes located in Pennsylvania. Data envelopment analysis was used to estimate efficiency scores. Tobit equations were estimated for the entire sample and for subsamples consisting of for-profit (FP) and not-for-profit (NFP) nursing homes. The authors found that the major factors explaining efficiency were managerial and enviro…	1995	51	64	0	WOS:A1995RZ65200003	MEDICAL CARE	Health Care Sciences & Services; Public, Environmental & Occupational Health
138	Chang 2007	On the measurement of routing flexibility: A multiple attribute approach	The existing literature on measuring routing flexibility has focused on single or partial dimensions of the flexibility concept. This research proposes a more comprehensive approach for routing flexibility measurement that incorporates three attributes: routing efficiency, routing versatility and routing variety. Mathematical models are proposed for measuring these attributes. Both data envelopme…	2007	21	49	0	WOS:000248634400011	INTERNATIONAL JOURNAL OF PRODUCTION ECONOMICS	Engineering; Operations Research & Management Science
139	Thanassoulis 2000	DEA and its use in the regulation of water companies	This paper begins with an introduction to the basic principles of data envelopment analysis (DEA). DEA is a linear programming-based method for assessing the productive efficiencies of operating units such as bank branches, sales outlets, schools or individuals. This paper then goes on to describe the use of DEA in the regulatory framework. Regulation, employed to safeguard the public interest, i…	2000	52	12	0	WOS:000089569300001	EUROPEAN JOURNAL OF OPERATIONAL RESEARCH	Business & Economics; Operations Research & Management Science
140	Biorn 2010	How different are hospitals' responses to a financial reform? The impact on efficiency of activity-based financing	For policy-makers the heterogeneity of hospital response to reforms is of crucial concern. Even though a reform may entail a positive effect on average efficiency, policy-makers will consider the reform as less attractive if the variation in hospital efficiency increases. The reason is that increased variance of efficiency across hospitals is likely to increase the impact of geography on access t…	2010	7	32	0	WOS:000281585200001	HEALTH CARE MANAGEMENT SCIENCE	Health Care Sciences & Services
141	Fallah-fini 2012	Measuring the efficiency of highway maintenance contracting strategies: A bootstrapped non-parametric meta-frontier approach	Highly deteriorated US road infrastructure, major budgetary restrictions and the significant growth in traffic have led to an emerging need for improving performance of highway maintenance practices. Privatizing some portions of road maintenance operations by state Departments of Transportation (DOTs) under the auspices of performance-based contracts has been one of the innovative initiatives in …	2012	8	36	0	WOS:000301025500014	EUROPEAN JOURNAL OF OPERATIONAL RESEARCH	Business & Economics; Operations Research & Management Science
142	Hougaard 2002	Benchmark selection: An axiomatic approach	Within a production theoretic framework, this paper considers an axiomatic approach to benchmark selection. It is shown that two simple and weak axioms; efficiency and comprehensive monotonicity characterize a natural family of benchmarks which typically becomes unique. Further axioms are added in order to obtain a unique selection. (C) 2002 Elsevier Science B.V. All rights reserved.	2002	5	24	0	WOS:000173467500017	EUROPEAN JOURNAL OF OPERATIONAL RESEARCH	Business & Economics; Operations Research & Management Science
143	Kao 2014	Network data envelopment analysis: A review	Network data envelopment analysis (DEA) concerns using the DEA technique to measure the relative efficiency of a system, taking into account its internal structure. The results are more meaningful and informative than those obtained from the conventional black-box approach, where the operations of the component processes are ignored. This paper reviews studies on network DEA by examining the mode…	2014	42	195	0	WOS:000339148900001	EUROPEAN JOURNAL OF OPERATIONAL RESEARCH	Business & Economics; Operations Research & Management Science
144	Nolan 1996	Determinants of productive efficiency in urban transit	Using data from a group of mid-sized bus transit agencies in the United States. this paper measures agency level technical efficiency with non-parametric frontier analysis (data envelopment analysis or DEA). The analysis is supplemented by a second stage regression of agency characteristics on the technical efficiency scores. The interpretations of the empirical results accord with a number of pr…	1996	35	35	0	WOS:A1996VL90300005	LOGISTICS AND TRANSPORTATION REVIEW	Operations Research & Management Science; Transportation
145	Chen 2011	An international comparison of R&D efficiency of multiple innovative outputs: The role of the national innovation system	This paper compares research and development (R&D) efficiency across nations based on various output-oriented R&D efficiency indices that are developed by the data envelopment analysis approach. Empirical results show that nations have similar R&D efficiency in terms of patents and royalties, while their performance for journal publications is quite different. We then investigate how the innovati…	2011	7	26	0	WOS:000300551800005	INNOVATION-MANAGEMENT POLICY & PRACTICE	Business & Economics
146	Bougnol 2012	Interior point methods in DEA to determine non-zero multiplier weights	Multiplier weights in DEA are obtained by solving any one of several multiplier linear programs (LPs). These weights are a fundamental aspect of DEA and have many uses and interpretations including determining marginal rates of substitution. Obtaining usable values from multiplier weights can be problematic due to the way DEA LPs are formulated and solved. For example, extreme efficient DMUs gene…	2012	2	26	0	WOS:000295302100023	COMPUTERS & OPERATIONS RESEARCH	Computer Science; Engineering; Operations Research & Management Science
147	Tavana 2012	Fuzzy stochastic data envelopment analysis with application to base realignment and closure (BRAC)	Data envelopment analysis (DEA) is a non-parametric method for evaluating the relative efficiency of decision-making units (DMUs) on the basis of multiple inputs and outputs. Conventional DEA models assume that inputs and outputs are measured by exact values on a ratio scale. However, the observed values of the input and output data in real-world problems are often vague or random. Indeed, decisi…	2012	12	48	0	WOS:000306881200042	EXPERT SYSTEMS WITH APPLICATIONS	Computer Science; Engineering; Operations Research & Management Science
148	Gok 2013	Analyzing the ambiguous relationship between efficiency, quality and patient satisfaction in healthcare services: The case of public hospitals in Turkey	Objective: This paper empirically analyzes the effects of efficiency and structural quality on patient satisfaction in Turkish public hospitals. It also investigates the controversial relationship between hospital efficiency and structural quality for small, medium and large size hospitals in a comparative perspective. Methods: Data envelopment analysis (DEA) is used to analyze the efficiencies o…	2013	6	28	0	WOS:000324282600009	HEALTH POLICY	Health Care Sciences & Services
149	Pettypool 1988	RECENT IMPROVEMENTS TO DATA ENVELOPMENT ANALYSIS		1988	2	10	0	WOS:A1988N436200226	MATHEMATICAL AND COMPUTER MODELLING	Computer Science; Mathematics
150	Balaguer-coll 2013	Output complexity, environmental conditions, and the efficiency of municipalities	Over the last few years, many studies have analyzed the efficiency of local governments in different countries. An accurate definition of their output bundles-i.e., the services and facilities they provide to their constituencies-is essential to this research. However, several difficulties emerge in this task. First, since in most cases the law only establishes the minimum amount of services and …	2013	5	85	0	WOS:000318299000008	JOURNAL OF PRODUCTIVITY ANALYSIS	Business & Economics; Mathematical Methods In Social Sciences
151	Li 2014	International environmental efficiency differences and their determinants	We developed a method that combines a slacks-based efficiency measure and the meta-frontier to measure environmental efficiency in countries with different income levels; we also constructed a technology gap indicator to measure the technology gap between the group frontier and the meta-frontier. This empirical study covers the period from 1996 to 2007 and examines 95 countries classified into fo…	2014	1	41	0	WOS:000347579200043	ENERGY	Thermodynamics; Energy & Fuels
152	Zschille 2015	Consolidating the water industry: an analysis of the potential gains from horizontal integration in a conditional efficiency framework	The German potable water supply industry is regarded highly fragmented, thus preventing efficiency improvements that could happen through consolidation. Focusing on a hypothetical restructuring of the industry, we use a cross-section sample of 364 German water utilities in 2006, applying Data Envelopment Analysis, to analyze the potential efficiency gains from hypothetical mergers between water u…	2015	0	72	0	WOS:000356929900007	JOURNAL OF PRODUCTIVITY ANALYSIS	Business & Economics; Mathematical Methods In Social Sciences
153	Kocisova 2014	THE USE OF CREDIT CARDS AND BANK EFFICIENCY	The dynamic development of the use of credit cards there in recent years in all EU Member States, as evidenced by the growth of ATM, EFTPOS terminals, and the value of payments made by them. The aim of this paper was to analyse whether the development of the use of payment cards have a positive impact on the efficiency of the EU banking sector measured by DEA models. The starting point was the st…	2014	1	23	0	WOS:000334143600010	E & M EKONOMIE A MANAGEMENT	Business & Economics
154	Rotela 2015	Stochastic portfolio optimization using efficiency evaluation	Purpose - The purpose of this paper is to analyze portfolios chosen using an efficiency evaluation that considers risk and uncertainty and optimizes the allocation of invested capital using the Sharpe approach. Design/methodology/approach - The portfolios comprised shares on the Sao Paulo Stock Exchange. A chance-constrained data envelopment analysis stochastic optimization model was used, and re…	2015	0	41	0	WOS:000366640700003	MANAGEMENT DECISION	Business & Economics
155	Matin 2014	A modified Semi-Oriented Radial Measure for target setting with negative data	Over the last few years Data Envelopment Analysis (DEA) has been gaining increasing popularity as a tool for measuring efficiency and productivity of Decision Making Units (DMUs). Conventional DEA models assume non-negative inputs and outputs. However, in many real applications, some inputs and/or outputs can take negative values. Recently, Emrouznejad et al. [6] introduced a Semi-Oriented Radial…	2014	4	23	0	WOS:000336613600016	MEASUREMENT	Engineering; Instruments & Instrumentation
156	Pilyavsky 2006	East-west: does it make a difference to hospital efficiencies in Ukraine?	Ukraine's history has given it a split personality (e.g. divergent cultural influences on economic and managerial behavior), as was observed in the recent political developments both prior to and following the December 2004 elections. Eastern regions were heavily influenced by Russo-Soviet rule, while western regions have more of a European outlook. This study, which is largely exploratory, compa…	2006	28	40	0	WOS:000241897700003	HEALTH ECONOMICS	Business & Economics; Health Care Sciences & Services
157	Roll 1993	PARTIAL EFFICIENCIES IN DATA ENVELOPMENT ANALYSIS	Cases where partial efficiency indices are required for different activities within the same decision making unit are discussed. An example encountered in a specific case of applying data envelopment analysis is analyzed. The problems faced when aggregating partial indices into an overall measure are demonstrated and discussed.	1993	2	8	0	WOS:A1993LZ01000002	SOCIO-ECONOMIC PLANNING SCIENCES	Business & Economics; Operations Research & Management Science
158	Boloori 2016	Equivalent multiplier and envelopment DEA models for measuring efficiency under general network structures	Data envelopment analysis (DEA) has been shown to be a very useful mathematical programming tool to measure the relative efficiency of decision making units (DMUs), especially when the so-called internal network structure of the production process is taken into account. Under a network structure, however, two standard directions of modeling the production process may generally lead to a pair of m…	2016	0	23	0	WOS:000367236000027	MEASUREMENT	Engineering; Instruments & Instrumentation
159	Cimen 2015	The analysis of total factor efficiency in the public lignite mining organisations in Turkey	Intense competition in today's globalised system requires the countries' resources to be produced and utilised in the most economic manner, which is only possible through efficient introduction of these resources by the business units. In this study, the efficiencies of the eight establishments of the Turkish coal enterprises (TKI) are analysed between the years 2006 and 2009 by using data envelo…	2015	0	23	0	WOS:000366048700006	INTERNATIONAL JOURNAL OF OIL GAS AND COAL TECHNOLOGY	Energy & Fuels; Engineering
160	Hajialiafzali 2007	Efficiency measurement for hospitals owned by the Iranian Social Security organisation	This study used Data Envelopment Analysis (DEA) to examine the relative efficiency of hospitals owned by the Iranian Social Security Organization, which is the second largest institutional source of hospital care in that country. Using data for the year 2002, 26 of the 53 hospitals were deemed to be efficient. Inefficient hospitals had an average score of 90%, implying a potential reduction in al…	2007	11	32	0	WOS:000247427600002	JOURNAL OF MEDICAL SYSTEMS	Health Care Sciences & Services; Medical Informatics
161	Hawas 2012	Evaluating and Enhancing the Operational Performance of Public Bus Systems Using GIS-based Data Envelopment Analysis	In this paper, the baseline performance level of Al Ain Public Bus Service is evaluated using Data Envelopment Analysis (DEA) based on some selected input (travel time per round trip, total number of stops, total number of operators, total number of buses) and output (daily ridership and vehicle-kilometer) variables. Two types of scenarios were developed and tested. The first set of scenarios aim…	2012	6	40	0	WOS:000307852500002	JOURNAL OF PUBLIC TRANSPORTATION	Transportation
162	Si 2013	Proportional sharing and DEA in allocating the fixed cost	This paper investigates the relationship between the proportional sharing method and DEA technology in solving the problem of allocating the fixed cost of a jointly used common platform among its users. It first examines the basic concept of equity of the proportional sharing method in the one dimensional case which motivates the analysis and extends proportional sharing to the general multiple-i…	2013	6	19	0	WOS:000315708700022	APPLIED MATHEMATICS AND COMPUTATION	Mathematics
163	Azadeh 2012	Performance assessment and optimization of HSE management systems with human error and ambiguity by an integrated fuzzy multivariate approach in a large conventional power plant manufacturer	This study presents an integrated approach performance assessment and optimization of integrated health safety environment (HSE) management system-based on fuzzy data envelopment analysis (FDEA) considering the possible human error and data vagueness in a conventional power plant manufacturer. In doing so, it corresponds and integrates its registered HSE-MS with OHSAS 18001:2007 and ISO 14001:200…	2012	10	41	0	WOS:000303083600018	JOURNAL OF LOSS PREVENTION IN THE PROCESS INDUSTRIES	Engineering
164	Houshyar 2012	Energy consumption efficiency for corn production utilizing data envelopment analysis (DEA) and analytical hierarchy process (AHP) techniques	The present study was carried out to assess corn production efficiency with regard to energy consumption in three regions of Fars province, Iran. For this purpose, the data were collected from 287 corn growing farmers using completely randomized design. Efficiency evaluation was done using data envelopment analysis (DEA) technique via using CCR, BCC and SBM models. The results indicated that tota…	2012	4	16	0	WOS:000309437800064	RESEARCH ON CROPS	Agriculture
165	Ozcan 1996	Measuring the technical efficiency of psychiatric hospitals	The purpose of this study was to assess the efficiency of psychiatric hospitals. Data Envelopment Analysis was used to examine the technical efficiency for sample of the 85 profit and not-for-profit psychiatric hospitals. Results suggests reduction of excessive resource use by all inefficient facilities would result, on average, in a $7.2 million dollar savings in operational expenses, a total of…	1996	11	16	0	WOS:A1996UR41400002	JOURNAL OF MEDICAL SYSTEMS	Health Care Sciences & Services; Medical Informatics
166	De souza 2010	The Cost Efficiency of the Brazilian Electricity Distribution Utilities: A Comparison of Bayesian SFA and DEA Models	The purpose of this study is to evaluate the efficiency indices for 60 Brazilian electricity distribution utilities. These scores are obtained by DEA (Data Envelopment Analysis) and Bayesian Stochastic Frontier Analysis models, two techniques that can reduce the information asymmetry and improve the regulator's skill to compare the performance of the utilities, a fundamental aspect in incentive r…	2010	3	43	0	WOS:000282975600001	MATHEMATICAL PROBLEMS IN ENGINEERING	Engineering; Mathematics
167	Schoyen 2013	The technical efficiency of Norwegian container ports: A comparison to some Nordic and UK container ports using Data Envelopment Analysis (DEA)	In this article we evaluate the technical efficiency of Norwegian container ports relative to a frontier composed of the best performing among themselves and other comparable Nordic and UK ports. The rationale is that a technical efficiency assessment of Norwegian container ports has not been found in the literature; therefore, it is unknown what their potential for improvement relative to other …	2013	8	60	0	WOS:000318753400003	MARITIME ECONOMICS & LOGISTICS	Transportation
168	Frei 1999	Projections onto efficient frontiers: Theoretical and computational extensions to DEA	Data Envelopment Analysis (DEA) has been widely studied in the literature since its inception in 1978. The methodology behind the classical DEA, the oriented method, is to hold inputs (outputs) constant and to determine how much of an improvement in the output (input) dimensions is necessary in order to become efficient. This paper extends this methodology in two substantive ways. First, a method…	1999	37	19	0	WOS:000081053200005	JOURNAL OF PRODUCTIVITY ANALYSIS	Business & Economics; Mathematical Methods In Social Sciences
169	Sohn 2014	Association between Efficiency and Quality of Health Care in South Korea Long-term Care Hospitals: Using the Data Envelopment Analysis and Matrix Analysis	Purpose: Objectives of this study were to investigate the association between efficiency and quality of health care in Long-term Care Hospitals (LTCH) and determine related factors that would enable achievement of both high efficiency and high quality at the same time. Methods: Major data sources were the "2012 Korean Assessment of Propriety by Long-term Care Hospitals" obtained from the Health I…	2014	0	29	0	WOS:000342187900008	JOURNAL OF KOREAN ACADEMY OF NURSING	Nursing
170	Castellet 2016	Efficiency assessment of wastewater treatment plants: A data envelopment analysis approach integrating technical, economic, and environmental issues	The assessment of the efficiency of wastewater treatment plants (WWTPs) is essential to compare their performance and consequently to identify the best operational practices that can contribute to the reduction of operational costs. Previous studies have evaluated the efficiency of WWTPs using conventional data envelopment analysis (DEA) models. Most of these studies have considered the operation…	2016	0	27	0	WOS:000368745000020	JOURNAL OF ENVIRONMENTAL MANAGEMENT	Environmental Sciences & Ecology
171	Akin 2013	Managerial and Technical Inefficiencies of Foreign and Domestic Banks in Turkey During the 2008 Global Crisis	This study analyses the differences between the group efficiency of foreign and domestic banks in Turkey from 2007 to 2010. The efficiencies of bank groups are compared after managerial inefficiencies are eliminated. In the process, the underlying factors of group efficiencies are identified. The results reveal that bank efficiencies are highly affected by their association with the bank groups. …	2013	9	36	0	WOS:000328084300005	EMERGING MARKETS FINANCE AND TRADE	Business & Economics; International Relations
172	Sahin 2011	Impact of urban conditions on firm performance of migrant entrepreneurs: a comparative Dutch-US study	Recent studies on ethnic entrepreneurship have pointed at an increasing share of migrants in urban small- and medium-sized entrepreneurial businesses. These migrant activities are crucial to the urban economy in many countries, as they employ a significant part of the workforce. The main objective of our study is to identify success conditions of ethnic entrepreneurship by using concepts from soc…	2011	7	115	0	WOS:000290690500009	ANNALS OF REGIONAL SCIENCE	Business & Economics; Environmental Sciences & Ecology; Geography
173	Kerstens 2011	Non-parametric frontier estimates of mutual fund performance using C- and L-moments: Some specification tests	There is a burgeoning literature using non-parametric frontier methods to measure mutual fund performance. These articles measure the relationship between the various characteristics (mainly return information and some costs of ownership) of these specialized financial products to establish a ranking using some efficiency measure. We argue in favor of the use of the shortage function, which is co…	2011	18	74	0	WOS:000289389900013	JOURNAL OF BANKING & FINANCE	Business & Economics
174	Obata 2003	A method for discriminating efficient candidates with ranked voting data	Ranked voting data arise when voters select and rank more than one candidate with order of preference. Cook and Kress [Management Science 36 (11) (1990) 1302] introduced data envelopment analysis (DEA) to analyze ranked voting data. By using DEA, each candidate may use the most favorable weights for him/her to estimate his/her own preference score. However DEA often suggests that more than one un…	2003	44	8	0	WOS:000184767200015	EUROPEAN JOURNAL OF OPERATIONAL RESEARCH	Business & Economics; Operations Research & Management Science
175	Mashayekhi 2016	An integrated multi-objective Markowitz-DEA cross-efficiency model with fuzzy returns for portfolio selection problem	In this paper, a novel multi objective model is proposed for portfolio selection. The proposed model incorporates the DEA cross-efficiency into Markowitz mean-variance model and considers return, risk and efficiency of the portfolio. Also, in order to take uncertainty in proposed model, the asset returns are considered as trapezoidal fuzzy numbers. Due to the computational complication of the pro…	2016	3	40	0	WOS:000366805900001	APPLIED SOFT COMPUTING	Computer Science
176	Verma 2016	Greenfield distribution network expansion strategy with hierarchical GA and MCDEA under uncertainty	Distribution network expansion planning (DNEP) is becoming more complex in nature. Addition of new load centers, due to increasing conversion of greenfield areas into habitats, have generated need of more intense and highly structured planning strategies. Micro level work on distribution expansion planning has been ignored by most of the researchers mainly in Indian scenario. Since practical dist…	2016	0	34	0	WOS:000371098600024	INTERNATIONAL JOURNAL OF ELECTRICAL POWER & ENERGY SYSTEMS	Engineering
177	Galagedera 2016	Modeling leakage in two-stage DEA models: An application to US mutual fund families	This paper proposes a two-stage DEA model with leakage variables at stage 1 for assessing relative performance of decision making units. We refer to the output variables at the first stage that leave the two-stage system without entering the second stage as leakage variables. In addition to the leakage variables, the proposed model can handle multiple input and output variables at both stages and…	2016	0	54	0	WOS:000374609700006	OMEGA-INTERNATIONAL JOURNAL OF MANAGEMENT SCIENCE	Business & Economics; Operations Research & Management Science
178	Cortes-sanchez 2016	Efficiency in the use of online databases for scientific production in Colombian universities	This paper presents an assessment of efficiency in the use of digital databases (DD) for scientific production in Colombian accredited universities in 2013. The methodology used was the Data Envelopment Analysis (DEA). The number of DD and the number of tenured professors were used as input. The number of scientific publications indexed in Scopus was used as output. The results show an inefficien…	2016	0	63	0	WOS:000386443200005	REVISTA ESPANOLA DE DOCUMENTACION CIENTIFICA	Information Science & Library Science
179	Chiu 2011	MEASURING THE REPAIR PERFORMANCE FOR STRICKEN CULTIVATED LAND AND AGRICULTURAL EFFICIENCY IN CHINA WITH A MODIFIED TWO-STAGE DEA MODEL	This study develops a modified two-stage DEA model based on the model of Chen and Zhu (2004) to evaluate China's agricultural efficiency and repaired efficiency (for stricken cultivated land) in a single DEA implementation. The government expenditures and the difference of various cultivated land types are identified as the external influence factors for agricultural efficiency in former works. T…	2011	2	30	0	WOS:000296781100005	ASIA-PACIFIC JOURNAL OF OPERATIONAL RESEARCH	Operations Research & Management Science
180	Honma 2014	A panel data parametric frontier technique for measuring total-factor energy efficiency: An application to Japanese regions	Using the stochastic frontier analysis model, we estimate TFEE (total-factor energy efficiency) scores for 47 regions across Japan during the years 1996-2008. We extend the cross-sectional stochastic frontier model proposed by Zhou et al. (2012) to panel data models and add environmental variables. The results provide not only the TFEE scores, in which statistical noise is taken into account, but…	2014	7	46	0	WOS:000347579200071	ENERGY	Thermodynamics; Energy & Fuels
181	Yeh 1996	The application of data envelopment analysis in conjunction with financial ratios for bank performance evaluation	While financial ratios are currently the method most often used to evaluate a bank's performance, there is no clear-cut rationale which would allow one to acquire a composite score on the overall financial soundness of a bank. This paper demonstrates the application of DEA (Data Envelopment Analysis) in conjunction with financial ratios to help bank regulators in Taiwan not only to distinguish th…	1996	75	14	0	WOS:A1996VA00800002	JOURNAL OF THE OPERATIONAL RESEARCH SOCIETY	Business & Economics; Operations Research & Management Science
182	Despotis 2016	A network DEA approach for series multi-stage processes	We present in this paper a general network DEA approach to deal with efficiency assessments in multi-stage processes. Our approach complies with the composition paradigm, where the efficiencies of the stages are estimated first and the overall efficiency of the system is obtained ex post. We use multi-objective programming as modeling framework. This provides us the means to assess unique and unb…	2016	2	22	0	WOS:000374609700004	OMEGA-INTERNATIONAL JOURNAL OF MANAGEMENT SCIENCE	Business & Economics; Operations Research & Management Science
183	Zavras 2002	Using DEA to evaluate efficiency and formulate policy within a Greek national primary health care network	The purpose of this paper is to critically evaluate the relative efficiency of primary health care centers of the principal Greek public insurance provider, the Social Security Institute (IKA). The source of the efficiency data was the Statistical Unit of IKA. Using Data Envelopment Analysis, we analyzed data from 133 centers nationwide. Input variables included the number of personnel, stratifie…	2002	27	31	0	WOS:000176053800002	JOURNAL OF MEDICAL SYSTEMS	Health Care Sciences & Services; Medical Informatics
184	Lee 2012	Two-dimensional efficiency decomposition to measure the demand effect in productivity analysis	This paper proposes a two-dimensional efficiency decomposition (2DED) of profitability for a production system to account for the demand effect observed in productivity analysis. The first dimension identifies four components of efficiency: capacity design, demand generation, operations, and demand consumption, using Network Data Envelopment Analysis (Network DEA). The second dimension decomposes…	2012	16	45	0	WOS:000296684700008	EUROPEAN JOURNAL OF OPERATIONAL RESEARCH	Business & Economics; Operations Research & Management Science
185	Sufian 2010	THE IMPACT OF THE ASIAN FINANCIAL CRISIS ON BANK EFFICIENCY: THE 1997 EXPERIENCE OF MALAYSIA AND THAILAND	In the mid-1990s, the East Asian countries experienced severe financial crisis that were followed by deep economic downturns. A variety of methodologies have been used to understand the nature of the Asian financial crisis. However, the impact of the 1997 Asian financial crisis on the efficiency of the financial industry has yet to be studied. By employing the Data Envelopment Analysis (DEA) appr…	2010	8	41	0	WOS:000282484300003	JOURNAL OF INTERNATIONAL DEVELOPMENT	Public Administration
186	Lo 2007	The efficiency gap behind the Annex I parties under the Kyoto Protocol	With the ratification of the Kyoto Protocol, an era of global efforts to combat climate change is beginning. Countries belonging to Annex I Parties are obligated to meet their target in reducing greenhouse gas (GHG) emissions. This paper broadens the scope of research to compare the performance between two groups, Annex 11 Parties and economies in transition (EIT) Parties (both of which are in th…	2007	0	11	0	WOS:000247415300001	INTERNATIONAL JOURNAL OF SUSTAINABLE DEVELOPMENT AND WORLD ECOLOGY	Science & Technology - Other Topics; Environmental Sciences & Ecology
187	Mohan 2005	Benchmarking evaluation of performance of public research institutes using data envelopment analysis	In this study, public research institutes (PRIs) are considered as a system with inputs and outputs. Data Envelopment Analysis is utilized to suggest a methodology to analyze and benchmark the performance of PRIs. It is applied to measure the relative performance of each institute with respect to best performing institute. The model can also suggest measures and set the targets to the institutes …	2005	7	13	0	WOS:000229743600002	JOURNAL OF SCIENTIFIC & INDUSTRIAL RESEARCH	Engineering
188	Chen 2013	Research note: A sustainable hypothesis for tourist hotels: evidence from international hotel chains	This paper takes a brief empirical look at a sustainable hypothesis in terms of the Malmquist-Luenberger (ML)(1) index, using data from the island of Taiwan. The findings suggest that international hotel chains (ITH)(2) have better average energy efficiency when globally accounting for carbon emissions reductions. Thus it is recommended that public policymakers promote green hotel policies and en…	2013	0	31	0	WOS:000329414300013	TOURISM ECONOMICS	Business & Economics; Social Sciences - Other Topics
189	Jahanshahloo 2010	Finding weak defining hyperplanes of PPS of the BCC model	Production possibility set (PPS) is intersection of the several halfspaces. Every halfspace corresponds with one strong or weak defining hyperplane (facet). This research proposes a method to find weak defining hyperplanes of PPS of BCC model. We state and prove some properties relative to our method. Numerical examples are provided for illustration. (C) 2010 Elsevier Inc. All rights reserved.	2010	6	11	0	WOS:000278842000012	APPLIED MATHEMATICAL MODELLING	Engineering; Mathematics; Mechanics
190	Ma 2002	Technical efficiency and productivity change of China's iron and steel industry	The recent economic reform of China's iron and steel industry has resulted in its rapid expansion to become the largest in the world. However, the resultant increase in the use of energy and other resources has resulted in severe environmental degradation. To further increase output while reducing emissions and waste will require increased productivity. In this paper the technical efficiency and …	2002	39	38	0	WOS:000174921800007	INTERNATIONAL JOURNAL OF PRODUCTION ECONOMICS	Engineering; Operations Research & Management Science
191	Kumar 2010	Unaccounted for water and the performance of water utilities: an empirical analysis from India	Conventional benchmarking measures focus mainly on water produced whilst ignoring water produced but not reaching consumers, unaccounted for water (UFW). Benchmarking must credit utilities for a reduction in UFW and improvements in service delivery. This study measures the performance of 20 urban water utilities using data from an Asian Development Bank survey of Indian water utilities in 2005. I…	2010	2	26	0	WOS:000282515100007	WATER POLICY	Water Resources
192	Cherchye 2016	Multi-output profit efficiency and directional distance functions	We extend a recently developed DEA methodology for cost efficiency analysis towards profit efficiency settings. This establishes a novel DEA toolkit for profit efficiency assessments in situations with multiple inputs and multiple outputs. A distinguishing feature of our methodology is that it assumes output specific production technologies. In addition, the methodology accounts for the use of jo…	2016	2	45	0	WOS:000374609700009	OMEGA-INTERNATIONAL JOURNAL OF MANAGEMENT SCIENCE	Business & Economics; Operations Research & Management Science
193	Mirdehghan 2016	Pareto-Koopmans efficiency and network DEA	Standard or black-box data envelopment analysis (DEA) evaluates the efficiency of the transformation of a DMU's exogenous inputs into its final outputs by ignoring what is going on in its divisions (sub-DMUs). To cope with this problem, network DEA (NDEA), which can provide adequate detail to management has been developed and applied empirically. However, we show that some of the commonly used ND…	2016	1	26	0	WOS:000374609700007	OMEGA-INTERNATIONAL JOURNAL OF MANAGEMENT SCIENCE	Business & Economics; Operations Research & Management Science
194	Stankeviciene 2012	THE EVALUATION OF BANK PERFORMANCE USING A MULTICRITERIA DECISION MAKING MODEL: A CASE STUDY ON LITHUANIAN COMMERCIAL BANKS	The paper presents an attempt to adopt a muticriteria decision making approach, particularly the Analytical Hierarchy Process (AHP) model, and to evaluate the performance of banks. The model is based on a system of various qualitative and quantitative criteria and their mutual relations. A system of indicators is created and described and each indicator is assigned a different degree of significa…	2012	12	38	0	WOS:000302646400011	TECHNOLOGICAL AND ECONOMIC DEVELOPMENT OF ECONOMY	Business & Economics
195	Qian 2016	A new multiple integral model for water shortage risk assessment and its application in Beijing, China	In terms of drought years, the assessment of water shortage risk is a significant precondition for taking effective measures to reduce the potential losses. This paper proposes a new multiple integral model for evaluating the risk of water shortage. First, the probability density function for water shortage was simulated. Second, a nonlinear function between vulnerability and its indicators was d…	2016	0	44	0	WOS:000367262900004	NATURAL HAZARDS	Geology; Meteorology & Atmospheric Sciences; Water Resources
196	Worthington 2004	Frontier efficiency measurement in health care: A review of empirical techniques and selected applications	Health care institutions worldwide are increasingly the subject of analyses aimed at defining, measuring, and improving organizational efficiency. However, despite the importance of efficiency measurement in health care services, it is only relatively recently that the more advanced econometric and mathematical programming from tier techniques have been applied to hospitals, nursing homes, health…	2004	61	57	0	WOS:000221488200001	MEDICAL CARE RESEARCH AND REVIEW	Health Care Sciences & Services
197	Kim 2011	Efficiency of the modal shift and environmental policy on the Korean railroad	The Kyoto Protocol calls for industrialized nations to cut greenhouse gas emissions by 5% from 1990 levels by 2008-2012, so developed countries are presenting various policies to reduce greenhouse gas that is produced in transport fields. One of those polices is a modal shift that changes from road freight to sea, inland waterways and railroad transportation that is eco-friendly. The increase of …	2011	3	17	0	WOS:000287592200002	STOCHASTIC ENVIRONMENTAL RESEARCH AND RISK ASSESSMENT	Engineering; Environmental Sciences & Ecology; Mathematics; Water Resources
198	An 2016	Internal resource waste and centralization degree in two-stage systems: An efficiency analysis	Internal resource waste refers to the waste in the intermediate resources between the upstream stage and downstream stage in a production or service system. This study examines a system with a two-stage structure, in which the outputs from the first stage are taken as the inputs for the second stage. Two stage systems can exist in centralized, decentralized, or mixed organizational modes. In this…	2016	8	30	0	WOS:000374609700008	OMEGA-INTERNATIONAL JOURNAL OF MANAGEMENT SCIENCE	Business & Economics; Operations Research & Management Science
199	Li 2016	Green Economy Performance and Green Productivity Growth in China's Cities: Measures and Policy Implication	Resource depletion and environmental degradation have become serious challenges for China's sustainable development. This paper constructs indicators to assess China's green economy performance and green productivity growth, in which economic expansion, resource conservation and environmental protection need to be incorporated simultaneously. For this purpose, we combine non-radial directional di…	2016	0	54	0	WOS:000385529400117	SUSTAINABILITY	Science & Technology - Other Topics; Environmental Sciences & Ecology
200	Ozcan 1998	Efficiency evaluation of skilled nursing facilities	This study employs Data Envelopment Analysis (DEA) to determine technical efficiency using skilled nursing facilities in the United States, using a 10% national sample of 324 skilled nursing facilities stratified by ownership and size cluster groupings. Results show that nonprofit and for-profit firms operate using significantly different modes of production, thus allowing the best of the for-pro…	1998	17	35	0	WOS:000074987300002	JOURNAL OF MEDICAL SYSTEMS	Health Care Sciences & Services; Medical Informatics
201	Assaf 2013	Benchmarking international tourism destinations	Industry productivity growth measures the contribution to the growth of the economy that an industry delivers. Benchmarking international tourism destinations in respect of their productivity is often avoided due to the difference in tourism characteristics between destinations. This paper introduces a novel approach to destination benchmarking that is theoretically motivated to account for this …	2013	2	37	0	WOS:000329414300001	TOURISM ECONOMICS	Business & Economics; Social Sciences - Other Topics
202	Brunovsky 2009	RISKS DUE TO VARIABILITY OF K-DAY EXTREME PRECIPITATION TOTALS AND OTHER K-DAY EXTREME EVENTS	Several alternative definitions of extreme events are proposed. As the first step a statistical analysis of daily precipitation measurement time series from the Hurbanovo SHMI Observatory and elaboration of potentially dangerous precipitation events is carried out. Then, combined characteristics based on daily temperature, daily air humidity and daily precipitation totals are computed. The drough…	2009	1	11	0	WOS:000273540900003	JOURNAL OF HYDROLOGY AND HYDROMECHANICS	Water Resources
203	Reilly 2016	Using data envelopment analysis to evaluate the performance of post-hurricane electric power restoration activities	Post-hurricane restoration of electric power is attracting increasing scrutiny as customers' tolerance for even short power interruptions decreases. At the peak, 8.5 million customers were without power after Hurricane Sandy and over 1 million customers were without power more than a week after the storm made landfall. Currently, restoration processes are typically evaluated on a case-by-case bas…	2016	0	20	0	WOS:000376789300017	RELIABILITY ENGINEERING & SYSTEM SAFETY	Engineering; Operations Research & Management Science
204	Athanassopoulos 1996	A comparison of data envelopment analysis and artificial neural networks as tools for assessing the efficiency of decision making units	This paper is concerned with the comparison of two popular non-parametric methodologies-data envelopment analysis and artificial neural networks-as tools for assessing performance. Data envelopment analysis has been established since 1978 as a superior alternative to traditional parametric methodologies, such as regression analysis, for assessing performance. Neural networks have recently been pr…	1996	53	33	0	WOS:A1996VA00800004	JOURNAL OF THE OPERATIONAL RESEARCH SOCIETY	Business & Economics; Operations Research & Management Science
205	Ehreth 1994	THE DEVELOPMENT AND EVALUATION OF HOSPITAL PERFORMANCE-MEASURES FOR POLICY ANALYSIS	The purpose of this study was to develop and evaluate hospital performance measures to include aspects of hospital behavior beyond the traditional use of hospital profit margins for policy analysis. A number of measures have been used in the literature that are purported to reflect a variety of hospital behaviors. The reliability and validity of these and new measures were assessed using descript…	1994	21	24	0	WOS:A1994NQ01400003	MEDICAL CARE	Health Care Sciences & Services; Public, Environmental & Occupational Health
206	Sueyoshi 2012	Data envelopment analysis for environmental assessment: Comparison between public and private ownership in petroleum industry	Environmental assessment recently becomes a major policy issue in the world. This study discusses how to apply Data Envelopment Analysis (DEA) for environmental assessment. An important feature of the DEA environmental assessment is that it needs to classify outputs into desirable (good) and undesirable (bad) outputs because private and public entities often produce not only desirable outputs but…	2012	57	29	0	WOS:000296684700016	EUROPEAN JOURNAL OF OPERATIONAL RESEARCH	Business & Economics; Operations Research & Management Science
207	Lamb 2012	Data envelopment analysis models of investment funds	This paper develops theory missing in the sizable literature that uses data envelopment analysis to construct return risk ratios for investment funds. It explores the production possibility set of the investment funds to identify an appropriate form of returns to scale. It discusses what risk and return measures can justifiably be combined and how to deal with negative risks, and identifies suita…	2012	29	50	0	WOS:000296684700018	EUROPEAN JOURNAL OF OPERATIONAL RESEARCH	Business & Economics; Operations Research & Management Science
208	Lin 2012	Determine the Optimum Process Parameters for Ganoderma Lucidum Soybean Fermentation Liquor Polysaccharide Using AHP/DEA	This study developed a Ganoderma lucidum soybean fermentation liquor-based lactic acid beverage, and used Six Sigma to improve Ganoderma lucidum soybean fermentation. It also applied the Analytic Hierarchy Process (AHP) integrated with Data Envelopment Analysis (DEA) to determine important factors (including inoculum size, dissolved oxygen, temperature) having major influence on process parameter…	2012	0	13	2012	WOS:000317250100010	JOURNAL OF BIOBASED MATERIALS AND BIOENERGY	Chemistry; Energy & Fuels; Materials Science
209	Khalili-damghani 2016	A comprehensive fuzzy DEA model for emerging market assessment and selection decisions	The changing economic conditions have challenged many financial institutions to search for more efficient and effective ways to assess emerging markets. Data envelopment analysis (DEA) is a widely used mathematical programming technique that compares the inputs and outputs of a set of homogenous decision making units (DMUs) by evaluating their relative efficiency. In the conventional DEA model, a…	2016	4	124	0	WOS:000366805900048	APPLIED SOFT COMPUTING	Computer Science
210	Esmaeilzadeh 2015	A new method for complete ranking of DMUs	So far numerous models have been proposed for ranking the efficient decision-making units (DMUs) in data envelopment analysis (DEA). But, the most shortcoming of these models is their two-stage orientation. That is, firstly we have to find efficient DMUs and then rank them. Another flaw of some of these models, like AP-model (A procedure for ranking efficient units in data envelopment analysis, M…	2015	2	19	0	WOS:000350054400001	OPTIMIZATION	Operations Research & Management Science; Mathematics
211	Tingley 2005	Factors affecting capacity utilisation in English channel fisheries	The harvesting capacity of the European fishing fleet far exceeds the reproductive potential of the resource base. As a result, most European Union fisheries are both biologically and economically over-exploited. A series of fleet-reduction policies have been introduced in order to bring the harvesting capacity in line with target output levels. However, the existence of unutilised capacity may r…	2005	11	28	0	WOS:000232181700006	JOURNAL OF AGRICULTURAL ECONOMICS	Agriculture; Business & Economics
212	Bhargava 1994	RECONCILING DIVERSE MEASURES OF PERFORMANCE - A CONCEPTUAL-FRAMEWORK AND TEST OF A METHODOLOGY	This paper examines the multidimensional aspects of performance measures specifically studying variables related to ''marketing effectiveness.'' A measurement model for assessing the validity and reliability of performance measures is developed. The framework provides a conceptual platform from which further empirical and theoretical development may proceed. This is illustrated through an empiric…	1994	31	30	0	WOS:A1994PJ81600015	JOURNAL OF BUSINESS RESEARCH	Business & Economics
213	Barahona 2009	Implications of Internal Organization on Efficiency. The Use of Agency Theory and DEA Methodology to Spanish NGDOs	Agency theory postulates that an organization needs to achieve a balance in its organizational architecture, to develop its activities and to attain its objectives effectively. The non-profit organizations have the same requirements in their internal organization, although measurement of their efficiency is a very complex task. This paper has a twofold objective: first, to evaluate the relationsh…	2009	0	80	0	WOS:000268593500001	CUADERNOS DE ECONOMIA Y DIRECCION DE LA EMPRESA	Business & Economics
214	Chebat 1994	STRATEGIC AUDITING OF HUMAN AND FINANCIAL RESOURCE-ALLOCATION IN MARKETING - AN EMPIRICAL-STUDY USING DATA ENVELOPMENT ANALYSIS	Data Envelopment Analysis (DEA) was used to assess the degree to which allocation of marketing resources affects the corporate profits of Canadian firms. The analysis was undertaken in five economic sectors. It shows that corporate profits are related to the allocation of both financial and human resources; however, efficient allocation of human resources varied from sector to sector while effici…	1994	10	43	0	WOS:A1994PJ81600011	JOURNAL OF BUSINESS RESEARCH	Business & Economics
215	Lozano 2008	TSD-consistent performance assessment of mutual funds	This paper presents three new data envelopment analysis-based approaches to assess the relative efficiency of mutual funds (MFs). Each model considers an appropriate risk measure as input and an appropriate return measure as output. The risk and return measures have been chosen so that the proposed models are consistent with third-order stochastic dominance (TSD) rules. This means that the MFs fo…	2008	14	33	0	WOS:000259198900007	JOURNAL OF THE OPERATIONAL RESEARCH SOCIETY	Business & Economics; Operations Research & Management Science
216	Zeng 2014	Efficiency of HIV/AIDS Health Centers and Effect of Community-Based Health Insurance and Performance-Based Financing on HIV/AIDS Service Delivery in Rwanda	This study evaluates the efficiency of rural health centers in Rwanda in delivering the three key human immunodeficiency virus/acquired immunodeficiency syndrome services: antiretroviral treatment, prevention of mother-to-child transmission, and voluntary counseling and testing using data envelopment analysis, and assesses the impact of community-based health insurance (CBHI) and performance-base…	2014	6	39	0	WOS:000334091800028	AMERICAN JOURNAL OF TROPICAL MEDICINE AND HYGIENE	Public, Environmental & Occupational Health; Tropical Medicine
217	Decancq 2013	WEIGHTS IN MULTIDIMENSIONAL INDICES OF WELLBEING: AN OVERVIEW	Multidimensional indices are becoming increasingly important instruments to assess the wellbeing of societies. They move beyond the focus on a single indicator and yet they are easy to present and communicate. A crucial step in the construction of a multidimensional index of wellbeing is the selection of the relative weights for the different dimensions. The aim of this article is to study the ro…	2013	69	105	0	WOS:000307354000002	ECONOMETRIC REVIEWS	Business & Economics; Mathematics; Mathematical Methods In Social Sciences
218	Chattopadhyay 1996	Technical, scale, and size efficiency in nursing home care: A nonparametric analysis of Connecticut homes	Maindiratta (1990) questioned the usefulness of the concept of scale efficiency in production as the most productive scale size (MPSS) usually requires altering the scale of output produced. If the decision making unit (DMU) is required to deliver a specific output bundle, then altering output along with the input scale to reach the MPSS is not a valid recommendation. He proposed a measure of the…	1996	16	24	0	WOS:A1996VF99800009	HEALTH ECONOMICS	Business & Economics; Health Care Sciences & Services
219	Cheng 2015	Technical efficiency and productivity of Chinese county hospitals: an exploratory study in Henan province, China	Objectives: Chinese county hospitals have been excessively enlarging their scale during the healthcare reform since 2009. The purpose of this paper is to examine the technical efficiency and productivity of county hospitals during the reform process, and to determine whether, and how, efficiency is affected by various factors. Setting and participants: 114 sample county hospitals were selected fr…	2015	2	60	0	WOS:000363484000009	BMJ OPEN	General & Internal Medicine
220	Nielsen 2016	Assessing productive efficiency and operating scale of community blood centers	BACKGROUNDIn recent years demand for blood products has decreased, and as a result, the blood product marketplace has become much more competitive. Reducing inefficiency in the procurement and processing of blood products at blood centers can reduce costs while assuring that demand for blood products is met. STUDY DESIGN AND METHODSThis study uses data envelopment analysis to compare the producti…	2016	1	32	0	WOS:000378553200034	TRANSFUSION	Hematology
221	Visani 2016	Supplier's total cost of ownership evaluation: a data envelopment analysis approach	Supplier Total Cost of Ownership (TCO) is a widely-known approach for determining the overall cost generated by a supplier relationship, but its adoption is still limited. The complex calculations involved and in particular the activity-based costing procedure for computing the cost of managing the relationship - pose a major obstacle to widespread TCO implementation. The purpose of this work is …	2016	0	81	0	WOS:000374609700012	OMEGA-INTERNATIONAL JOURNAL OF MANAGEMENT SCIENCE	Business & Economics; Operations Research & Management Science
222	Martinez 2015	Estimating and Analyzing Energy Efficiency in German and Colombian Manufacturing Industries Using DEA and Data Panel Analysis. Part I: Energy-intensive Sectors	In this article, data envelopment analysis (DEA) is employed to study the comparative performance of German and Colombian energy-intensive sectors between 1998 and 2005. The results of the DEA indicate that the great majority of energy-intensive sectors improved on this index during the sample period, demonstrating that energy input is an important variable within the production structure and a k…	2015	3	21	0	WOS:000346192900013	ENERGY SOURCES PART B-ECONOMICS PLANNING AND POLICY	Energy & Fuels
223	Wang 2016	Sustainable Development in China's Coastal Area: Based on the Driver-Pressure-State-Welfare-Response Framework and the Data Envelopment Analysis Model	The economic development of China's coastal areas is being constrained by resources and the environment, with sustainable development being the key to solving these problems. The data envelopment analysis (DEA) model is widely used to assess sustainable development. However, indicators used in the DEA model are not selected in a scientific and comprehensive manner, which may lead to unrepresentat…	2016	0	81	0	WOS:000385529400127	SUSTAINABILITY	Science & Technology - Other Topics; Environmental Sciences & Ecology
224	Biener 2012	Organization and efficiency in the international insurance industry: A cross-frontier analysis	This paper employs cross-frontier analysis, an innovative tool based on data envelopment analysis, to provide new insight into the relationship between organization and efficiency in international insurance markets. We are the first to empirically test the expense preference hypothesis and the efficient structure hypothesis in a large cross-country study. For this purpose, we consider 23,807 firm…	2012	6	36	0	WOS:000304849700019	EUROPEAN JOURNAL OF OPERATIONAL RESEARCH	Business & Economics; Operations Research & Management Science
225	Wang 2009	Ranking decision making units by imposing a minimum weight restriction in the data envelopment analysis	It has been widely recognized that data envelopment analysis (DEA) lacks discrimination power to distinguish between DEA efficient units. This paper proposes a new methodology for ranking decision making units (DMUs). The new methodology ranks DMUs by imposing all appropriate minimum weight restriction on all inputs and outputs, which is decided by a decision maker (DM) or an assessor in terms of…	2009	29	25	0	WOS:000261041100035	JOURNAL OF COMPUTATIONAL AND APPLIED MATHEMATICS	Mathematics
226	Wang 2016	How to achieve the 2020 and 2030 emissions targets of China: Evidence from high, mid and low energy-consumption industrial sub-sectors	Facing the challenge of meeting emissions reduction targets of China, this paper employed the logarithmic mean Divisia index (LMDI) method to study the changes of energy-related carbon emissions in high energy-consumption sectors (HES), mid energy-consumption sectors (MES) and low energy consumption sectors (LES) from 1996 to 2012. The decomposition results revealed that the economic growth was t…	2016	0	58	0	WOS:000386418200026	ATMOSPHERIC ENVIRONMENT	Environmental Sciences & Ecology; Meteorology & Atmospheric Sciences
227	Ahn 2012	Measuring the relative balance of DMUs	In basic Data Envelopment Analysis (DEA) models, the weights of performance criteria are endogenously determined. assigning to each decision-making unit (DMU) its best possible efficiency score. This property is widely considered to be a major strength of the method, but it is also a source of considerable problems concerning performance assessment and performance control. Such problems result fr…	2012	7	24	0	WOS:000304849700015	EUROPEAN JOURNAL OF OPERATIONAL RESEARCH	Business & Economics; Operations Research & Management Science
228	Chen 1998	A study of efficiency evaluation in Taiwan's banks	The main contribution of this paper is empirical in nature. We use data envelopment analysis to evaluate the relative efficiency of 34 commercial banks in Taiwan. Fifteen banks are identified as efficient ones and they are divided into four sub-groups. Conversely, 19 banks are attributed as inefficient ones and the slack analysis are followed. The inefficient banks can effectively promote resourc…	1998	19	16	0	WOS:000077009100002	INTERNATIONAL JOURNAL OF SERVICE INDUSTRY MANAGEMENT	Business & Economics
229	Thanassoulis 2012	Estimating the scope for savings in referrals and drug prescription costs in the general Practice units of a UK primary care trust	This paper explores the potential for cost savings in the general Practice units of a Primary Care Trust (PCT) in the UK. We have used Data Envelopment Analysis (DEA) to identify benchmark Practices, which offer the lowest aggregate referral and drugs costs controlling for the number, age, gender, and deprivation level of the patients registered with each Practice. For the remaining, non-benchmar…	2012	3	21	0	WOS:000304849700017	EUROPEAN JOURNAL OF OPERATIONAL RESEARCH	Business & Economics; Operations Research & Management Science
230	Amirteimoori 2005	Multi-component efficiency measurement with imprecise data	Data envelopment analysis (DEA) evaluates the efficiency of decision making units With Multiple inputs and outputs. In most applications of DEA, presented in literature, the models presented are designed to obtain a single measure of efficiency where all inputs and Outputs are known exactly. In many instances, however, the decision making units involved may perform several different functions, or…	2005	8	10	0	WOS:000226860100021	APPLIED MATHEMATICS AND COMPUTATION	Mathematics
231	Guesmi 2015	Can We Improve Farm Performance? The Determinants of Farm Technical and Environmental Efficiency	The environmental impacts of economic activities have become an important aspect in the evaluation of their overall performance. Consistently, traditional measures of technical efficiency have been extended to assess both the economic and environmental performance of firms. This study aims to use these measures to analyze the performance of a sample of Catalan arable crop farms. Specifically, we …	2015	0	77	0	WOS:000366371100008	APPLIED ECONOMIC PERSPECTIVES AND POLICY	Agriculture; Business & Economics
232	Chortareas 2013	Financial freedom and bank efficiency: Evidence from the European Union	This paper investigates the dynamics between the financial freedom counterparts of the economic freedom index drawn from the Heritage Foundation database and bank efficiency levels. We rely on a large sample of commercial banks operating in the 27 European Union member states over the 2000s. After estimating bank-specific efficiency scores using Data Envelopment Analysis (DEA), we develop a trunc…	2013	18	39	0	WOS:000315538400008	JOURNAL OF BANKING & FINANCE	Business & Economics
233	Worthington 2011	Economies of scale and scope in Australian higher education	This paper estimates economies of scale and scope for 36 Australian universities using a multiple-input, multiple-output cost function over the period 1998-2006. The three inputs included in the analysis are full-time equivalent academic and non-academic staff and physical capital. The five outputs are undergraduate, postgraduate and PhD completions, national competitive and industry grants, and …	2011	12	35	0	WOS:000287756300004	HIGHER EDUCATION	Education & Educational Research
234	Shen 2011	Sustainable Road Transport in the European Union Changes in Undesirable Impacts	Road transport is vital to economic development, trade, and social integration. However, such transport is also responsible for the majority of negative impacts on the environment and society. To achieve sustainable development, a country increasingly needs to assess its undesirable costs to determine its road transport policy. In this study, total energy consumption, greenhouse gas emissions, an…	2011	3	20	0	WOS:000299360600005	TRANSPORTATION RESEARCH RECORD	Engineering; Transportation
235	Jan 2012	On the link between economic and environmental performance of Swiss dairy farms of the alpine area	Promoting the economic and environmental performance of Swiss farms is a major objective of Swiss agricultural policy. In the present paper, we investigate the relationship between the economic and global environmental performance of the Swiss dairy farms in the alpine area. The analysis relies on a sample of 56 dairy farms from the Farm Accountancy Data Network, for which highly precise and comp…	2012	18	61	0	WOS:000304879800006	INTERNATIONAL JOURNAL OF LIFE CYCLE ASSESSMENT	Engineering; Environmental Sciences & Ecology
236	Hatam 2010	The Efficiency of General Public Hospitals in Fars Province, Southern Iran	Background: Regarding the increase in expenses for health care services in inpatient settings, much effort has been made to compare the performance of hospitals in recent years and measure their efficiency. In this study, Data Envelopment Analysis (DEA) is applied to measure the technical, scale and economic efficiency of the general public hospitals in Fars Province, southern Iran. Methods: Twen…	2010	3	22	0	WOS:000275741000009	IRANIAN RED CRESCENT MEDICAL JOURNAL	General & Internal Medicine
237	Kocmanova 2016	Measuring Corporate Sustainability and Environmental, Social, and Corporate Governance Value Added	The aim of the paper is to propose a model for measuring sustainable value which would complexly assess environmental, social, and corporate governance contribution to value creation. In the paper the concept of the Sustainable Environmental, Social and Corporate Governance Value Added is presented. The Sustainable Environmental, Social and Corporate Governance Value Added is based on the Sustain…	2016	0	34	0	WOS:000385529400115	SUSTAINABILITY	Science & Technology - Other Topics; Environmental Sciences & Ecology
238	Heidari 2011	Energy use patterns and econometric models of major greenhouse vegetable productions in Iran	This paper examines the energy use patterns and energy input-output analysis of major greenhouse vegetable productions in Iran. Data from 43 farmers were obtained using a face-to-face questionnaire method. The majority of farmers in the surveyed region were growing cucumber and tomato. Total input energy was found to be 141493.51 and 131634.19 MJ ha(-1) for cucumber and tomato productions, respec…	2011	39	27	0	WOS:000286781800024	ENERGY	Thermodynamics; Energy & Fuels
239	Lee 2009	Do charter schools spur improved efficiency in traditional public schools in Michigan?	This article evaluates the competitive effect of charter schools on hosting school districts, using Data Envelopment Analysis and a regression model. The empirical work is based on Michigan, using district-level school finance and Michigan Educational Assessment Program score data. The results of our analysis show that charter hosting districts improved their efficiency score, as measured by DEA,…	2009	0	17	0	WOS:000267651700004	KEDI JOURNAL OF EDUCATIONAL POLICY	Education & Educational Research
240	Chen 2015	Measuring Internet Users' Online Activity: An Application of the Superefficiency Data Envelopment Analysis Model	The second-level digital divide, which focuses on skills and usage, calls for a rethink of conventional indices developed for measuring access to technology. We propose a superefficiency data envelopment analysis (DEA) framework to investigate Internet users' online activity at an individual level by considering their access to information and communication technology (ICT), Internet literacy, an…	2015	0	43	0	WOS:000356359900002	INFORMATION SOCIETY	Information Science & Library Science
241	Sahoo 1999	A comparative application of data envelopment analysis and frontier translog production function for estimating returns to scale and efficiencies	This paper critically analyses, in the context of classical and neoclassical perspectives, the concepts of 'returns to scale' and 'economies of scale' by relating the former to the concept of 'production unit' and the latter to the concept of 'firm', and concludes that returns to scale constitutes only one component of economies of scale. The estimation models of frontier translog production func…	1999	16	27	0	WOS:000079576700004	INTERNATIONAL JOURNAL OF SYSTEMS SCIENCE	Automation & Control Systems; Computer Science; Operations Research & Management Science
242	Favero 1995	TECHNICAL EFFICIENCY AND SCALE EFFICIENCY IN THE ITALIAN BANKING SECTOR - A NONPARAMETRIC APPROACH	Measures of technical and scale efficiencies are derived in the Italian banking industries by implementing non-parametric Data Envelopment Analysis on a cross section of 174 Italian banks taken in 1991. The methodology of the parametric and nonparametric approaches to measure efficiency are discussed. The existence of both technical and allocative efficiency is established. This result is robust …	1995	93	26	0	WOS:A1995QU46700007	APPLIED ECONOMICS	Business & Economics
243	Bougnol 2010	Enhancing standard performance practices with DEA	Data envelopment analysis (DEA) can be interpreted as a natural generalization of elemental practices for efficiency and performance evaluation used in diverse areas, some of which have evolved independently of each other and of the traditional efficiency framework of Charnes et al. [Measuring the efficiency of decision making units. European journal of Operational Research 1978:2(6):429-44]. The…	2010	21	18	0	WOS:000270701600005	OMEGA-INTERNATIONAL JOURNAL OF MANAGEMENT SCIENCE	Business & Economics; Operations Research & Management Science
244	Cherchye 2001	Using data envelopment analysis to assess macroeconomic policy performance	It is common practice to summarize the macroeconomic performance of countries in terms of the four well-known dimensions captured by the magic diamond of the OECD. This study provides a comparison of several synthetic indicators that merge the four separate indicators into one single statistic. These indicators are inspired by Data Envelopment Analysis (DEA)-based models, which allow for unequal …	2001	23	19	0	WOS:000166523800013	APPLIED ECONOMICS	Business & Economics
245	Monelos 2016	Business failure prediction. A contribution to the synthesis of a theory, through comparative analysis of different prediction techniques	This paper offers a comparative analysis of the effectiveness of eight popular forecasting methods: univariate, linear; discriminate and logit regression; recursive partitioning, rough sets, artificial neural networks, and DEA. Our goals are: clarify the complexity-effectiveness balance of each methodology; identify a reduced set of independent variables that are significant predictors whatever t…	2016	0	99	0	WOS:000388247800001	ESTUDIOS DE ECONOMIA	Business & Economics
246	Zhao 2015	Green Total Factor Productivity of Hog Breeding in China: Application of SE-SBM Model and Grey Relation Matrix	Green total factor productivity (GTFP) is an index that demonstrates the concept of sustainable development. It can be used to measure the degree of coordination between industrial development and environmental protection. Considering shortage of studies on agricultural GTFP and the urgency of hog breeding's long-term development, our paper puts forward the study of GTFP of pig-breeding in China …	2015	0	34	0	WOS:000349814500047	POLISH JOURNAL OF ENVIRONMENTAL STUDIES	Environmental Sciences & Ecology
247	Naini 2012	A Two-Stage DEA to Analyze the Effect of Entrance Deregulation on Iranian Insurers: A Robust Approach	We use two-stage data envelopment analysis (DEA) model to analyze the effects of entrance deregulation on the efficiency in the Iranian insurance market. In the first stage, we propose a robust optimization approach in order to overcome the sensitivity of DEA results to any uncertainty in the output parameters. Hence, the efficiency of each ongoing insurer is estimated using our proposed robust D…	2012	0	40	0	WOS:000308495200001	MATHEMATICAL PROBLEMS IN ENGINEERING	Engineering; Mathematics
248	Kliestik 2009	QUANTIFICATION EFFECTIVENESS ACTIVITIES TRAFFIC COMPANY BY THE RULES OF DATA ENVELOPMENT ANALYSIS	Effectiveness quantification of enterprises and identification of causes, eventually of resources of their inefficiency is an important assumption which determines their position in competitive setting. There are used lots of different quotient indicators to analyze effectiveness in practice which arise from standard reports of financial statement. Calculation of quotient indicators is simple, ho…	2009	17	13	0	WOS:000264108200013	E & M EKONOMIE A MANAGEMENT	Business & Economics
249	Khodabakhshi 2009	Estimating most productive scale size with stochastic data in data envelopment analysis	This article estimates most productive scale size in stochastic data envelopment analysis (DEA). Jahanshahloo and Khodabakhshi [Jahanshahloo. G.R. and Khodabakhshi, M., Using input-output orientation model for determining most productive scale size in DEA. Applied Mathematics and Computation 2003, 146(2-3),849-855.] studied most productive scale size in classic data envelopment analysis. The clas…	2009	21	27	0	WOS:000269141600018	ECONOMIC MODELLING	Business & Economics
250	Mirhassani 2005	An efficient approach for computing non-Archimedean epsilon in DEA based on integrated models	This paper presents a new approach for computing the non-Archimedean epsilon which leads to an efficient procedure to determine the overall assurance interval based on integrated form of DEA models. The non-Archimedean epsilon can be found such that, the optimal values of all CCR models, which are corresponding to all DMUs, are bounded and an assurance value is obtained. The procedure is applied …	2005	8	12	0	WOS:000230098500016	APPLIED MATHEMATICS AND COMPUTATION	Mathematics
251	Brockett 2005	Financial intermediary versus production approach to efficiency of marketing distribution systems and organizational structure of insurance companies	An examination of the efficiency of the marketing distribution channel and organizational structure for insurance companies is presented from a framework that views the insurer as a financial intermediary rather than as a "production entity" which produces "value added" through loss payments. Within this financial intermediary approach, solvency can be a primary concern for regulators of insuranc…	2005	27	32	0	WOS:000231682400003	JOURNAL OF RISK AND INSURANCE	Business & Economics
252	Sengupta 1999	Efficiency measurements with R&D inputs and learning by doing	Two characteristics of R&D inputs, learning by doing and knowledge diffusion, are explored here for generalizing the nonparametric methods of efficiency measurement known as data envelopment analysis.	1999	1	5	0	WOS:000083667700002	APPLIED ECONOMICS LETTERS	Business & Economics
253	Post 2001	Estimating non-convex production sets - imposing convex input sets and output sets in data envelopment analysis	In this paper, we present Data Envelopment Analysis models for estimating non-convex production sets. In contrast to the Banker et al. (Banker, R.D., Charnes, A, and Cooper, W.W., 1984. Management Science 30 (9), 1078-1092) model, these models give statistically consistent estimators for production sets that are non-convex, but do have convex input sets and/or convex output sets, as is typically …	2001	5	19	0	WOS:000167625600009	EUROPEAN JOURNAL OF OPERATIONAL RESEARCH	Business & Economics; Operations Research & Management Science
254	Tan 2006	Efficiency estimates for Singapore manufacturing: new evidence from the Malmquist index	A nonparametric technique is employed, data envelopment analysis, to derive estimates of technical efficiency change in Singapore manufacturing industries for 1975 to 1998 using the Malmquist index. The results show that on average, there have been improvements in technical efficiency over the sample period for overall manufacturing. This broadly corroborates the results from an earlier stochasti…	2006	2	18	0	WOS:000241130200006	APPLIED ECONOMICS LETTERS	Business & Economics
255	Fu 2007	Quantifying technical efficiency of paratransit systems by data envelopment analysis method	This research evaluates efficiency levels of individual paratransit systems in Canada with the specific objective of identifying the most efficient agencies and the sources of their efficiency. Through identification of the most efficient systems along with the influencing factors, new service policies and management and operational strategies might be developed for improved resource utilization …	2007	6	10	0	WOS:000253170700013	TRANSPORTATION RESEARCH RECORD	Engineering; Transportation
256	Xiu 2015	INDUSTRIAL ENERGY CONSERVATION AND EMISSION REDUCTION TOTAL FACTOR PRODUCTIVITY IN CHINA	For the purpose of evaluating the effect of environmental regulations addressing Energy Conservation and Emission Reduction (ECER) on Chinese industry, this paper introduces a non-radial, non-oriented and slacks-based data envelopment analysis (DEA) model, energy conservation and undesirable output reduction slacks-based Malmquist index (EUSM index) and its decompositions. This model can simultan…	2015	1	45	2014	WOS:000366333400008	ENVIRONMENTAL ENGINEERING AND MANAGEMENT JOURNAL	Environmental Sciences & Ecology
257	Fang 2015	Centralized resource allocation based on the Cost-revenue analysis	In this paper, we present a centralized approach for reallocating resources based on revenue efficiency across a set of decision making units (DMUs) under a centralized decision-making environment. The proposed models extend the traditional revenue efficiency model by allowing for reallocation of inputs within the DMUs. Numerical examples are presented to illustrate the proposed approach. The res…	2015	2	29	0	WOS:000356111600036	COMPUTERS & INDUSTRIAL ENGINEERING	Computer Science; Engineering
258	Jahanshahloo 2005	A note on some of DEA models and finding efficiency and complete ranking using common set of weights	Efficiency evaluation in Data Envelopment Analysis (DEA) depends on different factors. The most important factors arc the values of input and output. In this paper, we present an alternative proof that, if one component of output or input vectors of a DMU dominates the corresponding component of other DMUs whatever the value of other components of this DMU may be, then that DMU is efficient in so…	2005	31	17	0	WOS:000230098500003	APPLIED MATHEMATICS AND COMPUTATION	Mathematics
259	Chen 2007	Investigating the value of information sharing in multi-echelon supply chains	Under the structure of multiple business entities, supply chain management (SCM) offers the external and internal integration of business processes in enterprises. The most important objective of SCM is to enhance the supply chain performance such as reinforcing the service level and increasing profit as well as reducing order cycle time and inventory. In recent years, due to the advancement of i…	2007	16	29	0	WOS:000246185300012	QUALITY & QUANTITY	Social Sciences - Other Topics; Mathematics
260	Nahra 2009	Employing super-efficiency analysis as an alternative to DEA: An application in outpatient substance abuse treatment	A common technique for conducting efficiency analyses consists of a two-stage procedure that combines data envelopment analysis (DEA) with Tobit regression. As the DEA scores are censored at one, this method has the drawback of masking important information at the upper tail of the distribution of scores. In this paper, we present a DEA-based methodology for a two-stage efficiency analysis where …	2009	22	78	0	WOS:000263817600025	EUROPEAN JOURNAL OF OPERATIONAL RESEARCH	Business & Economics; Operations Research & Management Science
261	Kao 2009	Efficiency measurement for parallel production systems	In the real world there are systems which are composed of independent production units. The conventional data envelopment analysis (DEA) model uses the sum of the respective inputs and outputs of all component units of a system to calculate its efficiency. This paper develops a parallel DEA model which takes the operation of individual components into account in calculating the efficiency of the …	2009	85	16	0	WOS:000263817600026	EUROPEAN JOURNAL OF OPERATIONAL RESEARCH	Business & Economics; Operations Research & Management Science
262	Cheon 2008	Productive Efficiency of World Container Ports A Global Perspective	This study evaluates the productive efficiency of 140 global hub and national gateway container ports in almost all countries of the world for the years 1991 and 2004. It adopts diverse models of data envelopment analysis (DEA), including two specific cases of DEA window analysis: intertemporal and contemporaneous. The study finds that world ports have experienced inter- and intraregional efficie…	2008	6	32	0	WOS:000261416800002	TRANSPORTATION RESEARCH RECORD	Engineering; Transportation
263	Resende 2000	Regulatory regimes and efficiency in US local telephony	The paper assesses the efficiency consequences of different regulatory regimes for US local telephony. Specifically, alternative regulatory regimes (price-cap regulation and incentive regulation) are contrasted with traditional rate-of-return regulation (ROR). Relative efficiency scores are obtained from the Data Envelopment Analysis (DEA) approach. The regression analysis on the determinants of …	2000	19	62	0	WOS:000088395700002	OXFORD ECONOMIC PAPERS-NEW SERIES	Business & Economics
264	Hahn 2015	Empirical evaluation on the efficiency of the trucking industry in Korea	It is a matter of common knowledge that the trucking industry has an important role in strengthening national competitiveness. Recently, in most countries, the trucking industry has faced the task of enhancing its efficiency. To achieve this, a detailed and objective assessment method for the efficiency of current trucking companies is required. This study suggests a network Data Envelopment Anal…	2015	0	24	0	WOS:000352709000031	KSCE JOURNAL OF CIVIL ENGINEERING	Engineering
265	Wang 2011	The relationship between airline performance and corporate governance amongst US Listed companies	The paper explores links between the operating performance of 30 airlines in the US and corporate governance. Initially data envelopment analysis is used to assess the relative efficiency of airlines and to investigate the contribution of inputs and outputs that affect technical efficiency. Efficiency decomposition combined with cluster analysis and multidimensional scaling is used to explore com…	2011	21	10	0	WOS:000288415600018	JOURNAL OF AIR TRANSPORT MANAGEMENT	Transportation
266	Ramanathan 2016	Linking operations, marketing and environmental capabilities and diversification to hotel performance: A data envelopment analysis approach	This study examines the impacts of marketing capability, operations capability, environmental capability and diversification strategy on performance of hotel industry in the UK. We conceptualize these impacts by drawing on the resource-based-view of a firm as the theoretical underpinning. We use the financial archival data and information obtained from websites. We use content analysis, regressio…	2016	0	87	0	WOS:000376701200011	INTERNATIONAL JOURNAL OF PRODUCTION ECONOMICS	Engineering; Operations Research & Management Science
267	Pachkova 2009	Restricted reallocation of resources	This paper investigates restricted reallocation among individual units when the efficiency index is calculated for an aggregated unit in the DEA framework. Moreover, we address the question of the optimal reallocation flow - the optimal flow of inputs among the individual units subject to given transfer costs. Restrictions on reallocation can be given by the maximum cost the managers are willing …	2009	13	20	0	WOS:000263817600021	EUROPEAN JOURNAL OF OPERATIONAL RESEARCH	Business & Economics; Operations Research & Management Science
268	Merkert 2014	Efficiency of Italian and Norwegian airports: A matter of management or of the level of competition in remote regions?	Benchmarking has proven to be a useful tool with which to compare and evaluate the performance of airports but sometimes the determinants of performance are not investigated or accurately interpreted. This paper analyses the cost efficiency of 35 Italian and 46 Norwegian airports over time. We apply a two-stage DEA approach, with truncated regression models in the second stage to evaluate the rol…	2014	9	15	0	WOS:000334988000004	TRANSPORTATION RESEARCH PART A-POLICY AND PRACTICE	Business & Economics; Transportation
269	Banker 1984	ESTIMATING MOST PRODUCTIVE SCALE SIZE USING DATA ENVELOPMENT ANALYSIS		1984	345	27	0	WOS:A1984TA03100005	EUROPEAN JOURNAL OF OPERATIONAL RESEARCH	Business & Economics; Operations Research & Management Science
270	Resti 1997	Evaluating the cost-efficiency of the Italian Banking System: What can be learned from the joint application of parametric and non-parametric techniques	Research on bank efficiency has developed in two separate streams: econometric studies and Data Envelopment Analysis, a linear programming technique. These two branches of literature have developed quickly, but separately; in this paper these two approaches have been tested on a common panel of 270 Italian banks, and this has suggested the following: (i) econometric and linear programming results…	1997	93	70	0	WOS:A1997WK29600005	JOURNAL OF BANKING & FINANCE	Business & Economics
271	Xu 2016	Influence of social media on operational efficiency of national scenic spots in china based on three-stage DEA model	An increasing number of national scenic spots around the world use social media, such as micro-blogs and Twitter, to promote their popularity and improve their operational performance. National scenic spots may adopt different social media behaviors that lead to unbalanced operational performance. This study takes the perspective of social media adoption in national scenic spots by looking into t…	2016	0	82	0	WOS:000372540200011	INTERNATIONAL JOURNAL OF INFORMATION MANAGEMENT	Information Science & Library Science
272	Tsang 2014	Assessing productivity in the presence of negative data and undesirable outputs	Few studies address the presence of negative data and undesirable outputs in productivity assessment. This study proposes a range-adjusted measure model that uses a non-radial Malmquist productivity index to estimate dynamic productivity in the presence of negative data and undesirable outputs. Banking-industry data are used to demonstrate the proposed model. The results show that during the 2007…	2014	4	38	0	WOS:000330262600005	SERVICE INDUSTRIES JOURNAL	Business & Economics
273	Nazarko 2014	APPLICATION OF DEA METHOD IN EFFICIENCY EVALUATION OF PUBLIC HIGHER EDUCATION INSTITUTIONS	Public higher education sector is under a growing pressure worldwide to increase efficiency and improve the quality of its activities. Limited financial resources as well as detailed regulations and supervision of their spending are the important features of the public higher education sector. Another important and debated issue is the division of public money among higher education institutions …	2014	10	49	0	WOS:000333869600002	TECHNOLOGICAL AND ECONOMIC DEVELOPMENT OF ECONOMY	Business & Economics
274	Wei 1997	Analyzing properties of K-cones in the generalized data envelopment analysis model	We study the properties of the K-cone in a generalized Data Envelopment Analysis (DEA) model. This model includes the following four important classes of models: Charnes et al. (1978) model, Banker et al. (1984) and Charnes et al. (1985) model, Fare and Grosskopf (1985) model, and Seiford and Thrall (1990) model as its special cases. The main contribution of this paper is to introduce to the abov…	1997	22	15	0	WOS:A1997XP94000003	JOURNAL OF ECONOMETRICS	Business & Economics; Mathematics; Mathematical Methods In Social Sciences
275	Lee 2009	Comparative evaluation of performance of national R&D programs with heterogeneous objectives: A DEA approach	The strategic importance of performance evaluation of national R&D programs is highlighted as the resource allocation draws more attention in R&D policy agenda. Due to the heterogeneity of national R&D programs' objectives, however, it is intractably difficult to relatively evaluate multiple programs and. consequently, few studies have been conducted on the performance comparison of the R&D progr…	2009	45	32	0	WOS:000263817600001	EUROPEAN JOURNAL OF OPERATIONAL RESEARCH	Business & Economics; Operations Research & Management Science
276	Drake 2002	X-efficiency and scale economies in policing: a comparative study using the distribution free approach and DEA	This study uses both parametric and nonparametric techniques to analyse scale economies and relative efficiency levels in policing in England and Wales. Both techniques suggest the presence of significant scale effects in policing and considerable divergence in relative efficiency levels across police forces.	2002	18	33	0	WOS:000178500400002	APPLIED ECONOMICS	Business & Economics
277	Demirbag 2010	Measuring strategic decision making efficiency in different country contexts: A comparison of British and Turkish firms	This paper compares the relative efficiency of the strategic decision making (SDM) processes of British and Turkish firms. The technique of data envelopment analysis (DEA) is used to measure the relative efficiency of these firms. The evidence obtained by the DEA analysis reveals that the Turkish firms tend to be superior to the British firms in terms of their SDM efficiency. There is a significa…	2010	16	102	0	WOS:000270701600010	OMEGA-INTERNATIONAL JOURNAL OF MANAGEMENT SCIENCE	Business & Economics; Operations Research & Management Science
278	Shin 2011	Efficiency of the Banking Industry Structure in Korea*	This paper analyzes whether the efficiency of the Korean banking industry has improved since the bank restructuring in 1997, and whether a bank with high efficiency has a larger market share. This paper uses an efficient structure hypothesis model to examine the relationship between the banks' efficiencies and their profitability. The data envelopment analysis method is applied to measure the eff…	2011	2	20	0	WOS:000298059400001	ASIAN ECONOMIC JOURNAL	Business & Economics
279	Du 2010	DEA-based production planning	Production in large organizations with a centralized decision-making environment like supermarket chains or factories with many workshops, usually involves the participation of more than one individual unit, each contributing a part of the total production. This study is motivated by a production-planning problem regularly faced by the central decision-making unit to arrange new input and output …	2010	34	12	0	WOS:000270701600011	OMEGA-INTERNATIONAL JOURNAL OF MANAGEMENT SCIENCE	Business & Economics; Operations Research & Management Science
280	Ulucan 2010	Efficiency evaluations with context-dependent and measure-specific data envelopment approaches: An application in a World Bank supported project	We evaluate the efficiency of decision making units (DMUs) in a World Bank supported Social Risk Mitigation Project (SRMP) in Turkey through context-dependent and measure-specific data envelopment analysis (DEA) approaches. The results suggest that the efficiency evaluations with context-dependent and measure-specific DEA play various roles in an organization such as setting attainable targets to…	2010	10	26	0	WOS:000270701600008	OMEGA-INTERNATIONAL JOURNAL OF MANAGEMENT SCIENCE	Business & Economics; Operations Research & Management Science
281	Shen 2015	Energy Efficiency Measures and Convergence in China, Taking into Account the Effects of Environmental and Random Factors	This paper measures energy efficiency in China using the three-stage data envelopment analysis (DEA) model and then tests the convergence of China's energy efficiency. The study finds that environmental factors and random factors both have significant impacts on energy efficiency. After eliminating the influences of environmental and random error factors, the results present that the pure technic…	2015	4	23	0	WOS:000349814500029	POLISH JOURNAL OF ENVIRONMENTAL STUDIES	Environmental Sciences & Ecology
282	Briec 2004	Non-convex technologies and cost functions: Definitions, duality and nonparametric tests of convexity	This contribution is the first systematic attempt to develop a series of nonparametric, deterministic technologies and cost functions without maintaining convexity. Specifically, we introduce returns to scale assumptions into an existing non-convex technology and, dual to these technologies, define non-convex cost functions that are never lower than their convex counterparts. Both non-convex tech…	2004	36	57	0	WOS:000189274000003	JOURNAL OF ECONOMICS-ZEITSCHRIFT FUR NATIONALOKONOMIE	Business & Economics
283	Martin-gamboa 2016	Delving into sensible measures to enhance the environmental performance of biohydrogen: A quantitative approach based on process simulation, life cycle assessment and data envelopment analysis	A novel approach is developed to evaluate quantitatively the influence of operational inefficiency in biomass production on the life-cycle performance of hydrogen from biomass gasification. Vine-growers and process simulation are used as key sources of inventory data. The life cycle assessment of biohydrogen according to current agricultural practices for biomass production is performed, as well …	2016	0	34	0	WOS:000377366900049	BIORESOURCE TECHNOLOGY	Agriculture; Biotechnology & Applied Microbiology; Energy & Fuels
284	Pina 2001	Analysis of the efficiency of local government services delivery. An application to urban public transport	In recent years in the European Union (EU), we have witnessed an externalization process of the provision of local government services, in order to separate the political responsibility and the direct delivery of the service. The reasons that justify this process are focused on the belief that the private sector is more efficient in carrying out economic activities, the pressure to reduce the pub…	2001	45	29	0	WOS:000171573100005	TRANSPORTATION RESEARCH PART A-POLICY AND PRACTICE	Business & Economics; Transportation
285	Brey 2014	Roll-out of hydrogen fueling stations in Spain through a procedure based on data envelopment analysis	Several automakers have expressed their intention to start commercializing hydrogen vehicles on a larger scale by 2015. This commercialization requires efficient roll-out of hydrogen fueling stations, with prior identification of the areas most suitable for their establishment. Suitability of the different areas will be determined by several supply and demand and environmental criteria. In this a…	2014	4	20	0	WOS:000332999800063	INTERNATIONAL JOURNAL OF HYDROGEN ENERGY	Chemistry; Electrochemistry; Energy & Fuels
286	Amirteimoori 2014	Data envelopment analysis with discrete-valued inputs and outputs	The conventional data envelopment analysis (DEA) measures the relative efficiencies of a set of decision making units, which has real-valued inputs and outputs. In many real occasions, there are cases in which some inputs and/or outputs must only take some particularised real or integer values. These values are referred to as discrete data. The need to deal with discrete-valued data in DEA natura…	2014	1	16	0	WOS:000342812800003	EXPERT SYSTEMS	Computer Science
287	Halog 2011	Advancing Integrated Systems Modelling Framework for Life Cycle Sustainability Assessment	The need for integrated methodological framework for sustainability assessment has been widely discussed and is urgent due to increasingly complex environmental system problems. These problems have impacts on ecosystems and human well-being which represent a threat to economic performance of countries and corporations. Integrated assessment crosses issues; spans spatial and temporal scales; looks…	2011	56	139	0	WOS:000208762900008	SUSTAINABILITY	Science & Technology - Other Topics; Environmental Sciences & Ecology
288	Liu 2008	The quantile regression approach to efficiency measurement: Insights from Monte Carlo simulations	In the health economics literature there is an ongoing debate over approaches used to estimate the efficiency of health systems at various levels, from the level of the individual hospital - or nursing home - up to that of the health system as a whole. The two most widely used approaches to evaluating the efficiency with which various units deliver care Lire non-parametric data envelopment analys…	2008	4	21	0	WOS:000259131000006	HEALTH ECONOMICS	Business & Economics; Health Care Sciences & Services
289	Odeck 2012	A meta-analysis of DEA and SFA studies of the technical efficiency of seaports: A comparison of fixed and random-effects regression models	This paper presents a meta-analysis of variations in seaports' Mean Technical Efficiency (MTE) scores based on 40 studies published in refereed academic journals. We link the variation in estimated MTE scores to differences in the following factors: the frontier methodology used, which essentially are the Data Envelopment Analysis (DEA) and the Stochastic Frontier Analysis (SFA); regions where se…	2012	13	56	0	WOS:000312425200007	TRANSPORTATION RESEARCH PART A-POLICY AND PRACTICE	Business & Economics; Transportation
290	Yang 2016	Using multi-level frontiers in DEA models to grade countries/territories	Several investigations to and approaches for categorizing academic journals/institutions/countries into different grades have been published in the past. To the best of our knowledge, most existing grading methods use either a weighted sum of quantitative indicators (including the case of one properly defined quantitative indicator) or quantified peer review results. Performance measurement is an…	2016	1	54	0	WOS:000371938600021	JOURNAL OF INFORMETRICS	Computer Science; Information Science & Library Science
291	Saen 2011	A DECISION MODEL FOR SELECTING THIRD-PARTY REVERSE LOGISTICS PROVIDERS IN THE PRESENCE OF BOTH DUAL-ROLE FACTORS AND IMPRECISE DATA	This paper introduces a model for dealing with selecting third-party reverse logistics (3PL) providers in the presence of both dual-role factors and imprecise data. The proposed model is based on data envelopment analysis (DEA). A numerical example demonstrates the application of the proposed method.	2011	9	20	0	WOS:000289520400006	ASIA-PACIFIC JOURNAL OF OPERATIONAL RESEARCH	Operations Research & Management Science
292	Wang 2015	A performance evaluation of the energy, environmental, and economic efficiency and productivity in China: An application of global data envelopment analysis	The current mode of economic development in China is typified by high growth, high energy consumption, and high pollution characteristics and this has caused great stress on both energy consumption and the environment. This paper focuses on a historical analysis of China's energy, environmental, and economic ('E3') efficiency and the sources of E3 productivity growth therein. A developed slacks-b…	2015	8	65	0	WOS:000353755000055	APPLIED ENERGY	Energy & Fuels; Engineering
293	Wu 2009	Determination of the weights for the ultimate cross efficiency using Shapley value in cooperative game	This paper firstly revisits the cross efficiency evaluation method which is an extension tool of data envelopment analysis (DEA), then analyzes the potential flaws which happens when the ultimate average cross efficiency scores are used. In this paper, we consider the DMUs as the players in a cooperative game, where the characteristic function values of coalitions are defined to compute the Shapl…	2009	26	13	0	WOS:000264182800086	EXPERT SYSTEMS WITH APPLICATIONS	Computer Science; Engineering; Operations Research & Management Science
294	Rao 2012	Energy efficiency and energy saving potential in China: An analysis based on slacks-based measure model	This paper analyzes energy efficiency of 30 regions in China mainland for the period of 2000-2009. The slacks-based measure model of data envelopment analysis is for the first time employed to investigate the energy consumption slacks and energy saving potential of each region in China at each year. This approach, with both slacks of inputs and outputs, has a higher discrimination power. Differen…	2012	15	20	0	WOS:000309631800006	COMPUTERS & INDUSTRIAL ENGINEERING	Computer Science; Engineering
295	Sesmero 2012	Environmental efficiency among corn ethanol plants	Economic viability of the US corn ethanol industry depends on prices, technical and economic efficiency of plants and the extent of policy support. Public policy support is tied to the environmental efficiency of plants measured as their impact on emissions of greenhouse gases. This study evaluates the environmental efficiency of seven recently constructed ethanol plants in the North Central regi…	2012	0	11	0	WOS:000313307300063	BIOMASS & BIOENERGY	Agriculture; Biotechnology & Applied Microbiology; Energy & Fuels
296	Molinos-senante 2016	Development and application of the Hicks-Moorsteen productivity index for the total factor productivity assessment of wastewater treatment plants	The assessment of the productivity change in wastewater treatment plants is essential to improve performance and reduce operational costs. Several indices are available to compute unit productivity, however some assessments are more reliable than others. In the absence of price data, the Malmquist productivity index is the most commonly applied; but it does not maintain total factor productivity …	2016	1	58	0	WOS:000368207400091	JOURNAL OF CLEANER PRODUCTION	Science & Technology - Other Topics; Engineering; Environmental Sciences & Ecology
297	Portela 2005	Profitability of a sample of Portuguese bank branches and its decomposition into technical and allocative components	The efficiency literature, both using parametric and non-parametric methods, has been focusing mainly on cost efficiency analysis rather than on profit efficiency. In for-profit organisations, however, the measurement of profit efficiency and its decomposition into technical and allocative efficiency is particularly relevant. In this paper a newly developed method is used to measure profit effici…	2005	23	31	0	WOS:000225602800021	EUROPEAN JOURNAL OF OPERATIONAL RESEARCH	Business & Economics; Operations Research & Management Science
298	Van lent 2012	Exploring improvements in patient logistics in Dutch hospitals with a survey	Background: Research showed that promising approaches such as benchmarking, operations research, lean management and six sigma, could be adopted to improve patient logistics in healthcare. To our knowledge, little research has been conducted to obtain an overview on the use, combination and effects of approaches to improve patient logistics in hospitals. We therefore examined the approaches and t…	2012	5	32	0	WOS:000311074300001	BMC HEALTH SERVICES RESEARCH	Health Care Sciences & Services
299	Wagner 2007	Stepwise selection of variables in data envelopment analysis: Procedures and managerial perspectives	One of the most important steps in the application of modeling using data envelopment analysis (DEA) is the choice of input and output variables. In this paper, we develop a formal procedure for a "stepwise" approach to variable selection that involves sequentially maximizing (or minimizing) the average change in the efficiencies as variables are added or dropped from the analysis. After developi…	2007	33	20	0	WOS:000244380500005	EUROPEAN JOURNAL OF OPERATIONAL RESEARCH	Business & Economics; Operations Research & Management Science
300	Wang 2008	A historic review of management science research in China	The development of management science (NIS) in China has been a long and dynamic Journey involving many unexpected events. Beginning in 1955 and continuing through the present, the revolution roughly consisted of four stages. The first stage (1955-1965) was characterized by large-scale campaigns. Critical path method (CPM) and optimum seeking method swept the country resulting in astonishing econ…	2008	16	78	0	WOS:000255311800001	OMEGA-INTERNATIONAL JOURNAL OF MANAGEMENT SCIENCE	Business & Economics; Operations Research & Management Science
301	Cooper 1999	RAM: A range adjusted measure of inefficiency for use with additive models, and relations to other models and measures in DEA	Generalized Efficiency Measures (GEMS) for use in DEA are developed and analyzed in a context of differing models where they might be employed. The additive model of DEA is accorded a central role and developed in association with a new measure of efficiency referred to as RAM (Range Adjusted Measure). The need for separately treating input oriented and output oriented approaches to efficient mea…	1999	188	73	0	WOS:000079237400001	JOURNAL OF PRODUCTIVITY ANALYSIS	Business & Economics; Mathematical Methods In Social Sciences
302	Clarke 1992	EVALUATING USAF VEHICLE MAINTENANCE PRODUCTIVITY OVER TIME - AN APPLICATION OF DATA ENVELOPMENT ANALYSIS	In response to increasing costs and reductions in manpower, the Tactical Air Command (TAC) of the USAF experimented with a specialized productivity measurement model known as data envelopment analysis (DEA). A medium-sized application of DEA was employed by TAC to evaluate the productivity of its seventeen subordinate vehicle maintenance sections over a four-year period. The application reports g…	1992	16	5	0	WOS:A1992HT35400007	DECISION SCIENCES	Business & Economics
303	Li 2008	Models for measuring and benchmarking olympics achievements	As demonstrated in several recent studies, data envelopment analysis (DEA) is a useful tool for evaluating and comparing the performance of nations competing in the Olympic Games. Assurance regions (ARs) have been used to further refine the DEA results. These AR DEA models assume that ARs apply uniformly across all nations. Such models can have shortcomings in the sense that different nations may…	2008	25	10	0	WOS:000255311800002	OMEGA-INTERNATIONAL JOURNAL OF MANAGEMENT SCIENCE	Business & Economics; Operations Research & Management Science
304	Wachtel 2008	Tactical increases in operating room block time for capacity planning should not be based on utilization	When a decision has been made to expand operating room (OR) capacity, the choice of surgical subspecialties to receive additional block time and fill the additional OR capacity is a tactical decision. Such decisions are made approximately once a year. Afterwards, typically a few months before the day of surgery, a second stage occurs in which operational decisions allocate OR time and determine t…	2008	49	76	0	WOS:000251824300039	ANESTHESIA AND ANALGESIA	Anesthesiology
305	Sahoo 2009	Radial and non-radial decompositions of profit change: With an application to Indian banking	Grifell-Tatje and Lovell [Grifell-Tatje, E., Lovell, C.A.K., 1999. Profits and productivity. Management Science 45, 1177-1193] made significant contributions to the literature on the extended radial DEA framework by decomposing profit change into six mutually exclusive components. Their approach, however, poses two basic problems. First, the radial estimates on these components might give conflic…	2009	22	51	0	WOS:000263817600029	EUROPEAN JOURNAL OF OPERATIONAL RESEARCH	Business & Economics; Operations Research & Management Science
306	Pjevcevic 2012	DEA WINDOW ANALYSIS FOR MEASURING PORT EFFICIENCIES IN SERBIA	The aim of the paper is to apply Data Envelopment Analysis (DEA) method in measuring and analyzing the efficiencies of ports on the Danube river. DEA window analysis is used to determine the efficiency of ports and to observe the possibility of changes in the port efficiency over time. A study is conducted to evaluate the efficiencies of ports on the territory of Serbia in order to identify the s…	2012	2	25	0	WOS:000301566300007	PROMET-TRAFFIC & TRANSPORTATION	Transportation
307	Sudit 1995	PRODUCTIVITY-MEASUREMENT IN INDUSTRIAL-OPERATIONS	Conceptual foundations of productivity measures encompassing technical change, technical efficiency, scale efficiency, and allocative efficiency are discussed. Three principal approaches to productivity measurement - index measurement, programming methods, and econometric estimation - are reviewed. The merits, uses, information requirements, and limitations of methods for the estimation of produc…	1995	18	43	0	WOS:A1995RT47500001	EUROPEAN JOURNAL OF OPERATIONAL RESEARCH	Business & Economics; Operations Research & Management Science
308	Masum 2016	The role of human resource management practices in bank performance	This paper examines bank performance using a data envelopment analysis that includes human resource management (HRM) practices as a quality component. The proposed methodology, which investigates the direct impact of HRM practices on traditional bank performance measurement, is applied for the first time to the banking sector. The performance scores are then decomposed into four efficiency scores…	2016	0	53	0	WOS:000371809500011	TOTAL QUALITY MANAGEMENT & BUSINESS EXCELLENCE	Business & Economics
309	Chen 2009	Additive efficiency decomposition in two-stage DEA	Kao and Hwang (2008) [Kao, C., Hwang, S.-N., 2008. Efficiency decomposition in two-stage data envelopment analysis: An application to non-life insurance companies in Taiwan. European journal of Operational Research 185 (1), 418-429] develop a data envelopment analysis (DEA) approach for measuring efficiency of decision processes which can be divided into two stages. The first stage uses inputs to…	2009	123	8	0	WOS:000263817600032	EUROPEAN JOURNAL OF OPERATIONAL RESEARCH	Business & Economics; Operations Research & Management Science
310	Jahanshahloo 2008	Finding the reference set of a decision making unit	In this paper we propose a method for finding the reference set of a decision making unit (DMU), without chasing down all alternative optimal solutions of the envelopment form, which is a strong degenerate problem. The reference set is useful as a benchmark for an inefficient DMU, for identifying the status of returns to scale, ranking of DMUs and so on. Lastly, numerical examples are shown to il…	2008	4	7	0	WOS:000259048000007	ASIA-PACIFIC JOURNAL OF OPERATIONAL RESEARCH	Operations Research & Management Science
311	Garcia-valderrama 2009	Relating the perspectives of the balanced scorecard for R&D by means of DEA	The objective of this article is to propose a framework for analysis of the relationships between the four perspectives of the balanced scorecard (BSC) of Kaplan and Norton. To this end, several different models of efficiency have been developed, utilising data envelopment analysis (DEA). Each of the variables has been extracted from a model of the BSC for research and development (R&D) activitie…	2009	13	49	0	WOS:000263817600033	EUROPEAN JOURNAL OF OPERATIONAL RESEARCH	Business & Economics; Operations Research & Management Science
312	Kneip 1998	A note on the convergence of nonparametric DEA estimators for production efficiency scores	Efficiency scores of production units are measured by their distance to an estimated production frontier. Nonparametric data envelopment analysis estimators are based on a finite sample of observed production units, and radial distances are considered. We investigate the consistency and the speed of convergence of these estimated efficiency scores (or of the radial distances) in the very general …	1998	145	12	0	WOS:000077352900004	ECONOMETRIC THEORY	Business & Economics; Mathematics; Mathematical Methods In Social Sciences
313	Sanchez 2015	Integrating sustainability issues into project management	Sustainability was adopted by many companies through their mission statement and strategy. However, social and environmental dimensions of sustainability are difficult to incorporate in programs and projects. The purpose of this work is to develop a framework to help ensure that an organization is working on the right projects to attain its business strategy and stakeholders demands. The proposal…	2015	6	34	0	WOS:000354342500031	JOURNAL OF CLEANER PRODUCTION	Science & Technology - Other Topics; Engineering; Environmental Sciences & Ecology
314	Soleimani-damaneh 2009	Stability of the classification of returns to scale in FDH models	This paper deals with the estimation of returns to scale (RTS) in free disposal hull (FDH) models and provides some stability intervals for preserving the RTS classification. It has been shown that the proposed stability intervals can be obtained via a polynomial-time algorithm based on the calculation of certain ratios of inputs and outputs, without solving any mathematical programming problem. …	2009	7	20	0	WOS:000263817600038	EUROPEAN JOURNAL OF OPERATIONAL RESEARCH	Business & Economics; Operations Research & Management Science
315	Lin 2008	New DEA performance evaluation indices and their applications in the American fund market	The data envelopment analysis (DEA) method is a mathematical programming approach to evaluate the relative performance of portfolios. Considering that the risk input indicators of existing DEA performance evaluation indices cannot reflect the pervasive fat tails and asymmetry in return distributions of mutual funds, we originally introduce new risk measures CVaR and VaR into inputs of relevant DE…	2008	3	37	0	WOS:000259048000001	ASIA-PACIFIC JOURNAL OF OPERATIONAL RESEARCH	Operations Research & Management Science
316	Azadeh 2011	An integrated Data Envelopment Analysis-Artificial Neural Network-Rough Set Algorithm for assessment of personnel efficiency	Personnel specifications have greatest impact on total efficiency. They can help us to design work environment and enhance total efficiency. Determination of critical personnel attributes is a useful procedure to overcome complication associated with multiple inputs and outputs. The proposed algorithm assesses the impact of personnel efficiency attributes on total efficiency through Data Envelopm…	2011	19	54	0	WOS:000284863200012	EXPERT SYSTEMS WITH APPLICATIONS	Computer Science; Engineering; Operations Research & Management Science
317	Lindebo 2007	Revenue-based capacity utilisation measures and decomposition: The case of Danish North Sea trawlers	In fisheries, capacity analysis has largely been limited to measuring physical capacity, defined as the maximum amount of output that can be produced per unit of time, given existing plant and equipment and unrestricted availability of variable inputs. An economic measure of capacity can be defined as the maximum revenue attainable for the given fixed inputs, using relevant outputs and output pri…	2007	25	22	0	WOS:000244380500014	EUROPEAN JOURNAL OF OPERATIONAL RESEARCH	Business & Economics; Operations Research & Management Science
318	Shermeh 2016	A novel fuzzy network SBM model for data envelopment analysis: A case study in Iran regional power companies	One of the most powerful and applicable tools to evaluate the efficiency of decision making units (DMUs) is data envelopment analysis (DEA). In order to evaluate the efficiency of multi-division DMUs, it is essential to pay attention to the internal or linking activities among their different divisions, and also, we have presented a model of DEA, due to uncertainty in some input and output indexe…	2016	0	52	0	WOS:000385318700061	ENERGY	Thermodynamics; Energy & Fuels
319	Grubesic 2012	Evaluating the efficiency of the Essential Air Service program in the United States	Essential Air Service (EAS) is a federally funded program in the United States that provides connecting, commercial air service between rural communities and their nearest large or medium commercial hub airport. During fiscal year 2010, $170 million dollars were spent to provide this service to 107 communities in the US. However, with significant variations in subsidies to each airport (ranging f…	2012	13	36	0	WOS:000312425200006	TRANSPORTATION RESEARCH PART A-POLICY AND PRACTICE	Business & Economics; Transportation
320	Markovits-somogyi 2014	ASSESSING THE LOGISTICS EFFICIENCY OF EUROPEAN COUNTRIES BY USING THE DEA-PC METHODOLOGY	Data envelopment analysis is a non-parametric linear programming method widely used for the efficiency evaluation of decision making units active in the transport sector. However, it is seldom applied for the efficiency assessment of logistics efficiency at a macro level. The article presents such an example which is at the same time the very first application of a lately developed methodology wh…	2014	2	33	0	WOS:000338807000003	TRANSPORT	Transportation
321	Huang 1996	Dominance stochastic models in data envelopment analysis	In this paper stochastic models in data envelopment analysis (DEA) art developed by taking into account the possibility of random variations in input-output data, and dominance structures on the DEA envelopment side are used to incorporate the model builder's preferences and to discriminate efficiencies among decision making units (DMUs). The efficiency measure for a DMU is defined via joint domi…	1996	25	38	0	WOS:A1996VU58300011	EUROPEAN JOURNAL OF OPERATIONAL RESEARCH	Business & Economics; Operations Research & Management Science
322	Salazar-ordonez 2013	Sugar beet for bioethanol production: An approach based on environmental agricultural outputs	The EU imports both bioethanol and the raw material needed to produce it. Thirty percent of bioethanol is produced from sugar beets in the EU. However, sugar beet cultivated area and yields have fallen due to the 2006 sugar regime reform. Given the potential uncertainty about the future for sugar beet farmers, biofuels may represent an alternative market. This paper analyses potential contributio…	2013	5	52	0	WOS:000315606700061	ENERGY POLICY	Energy & Fuels; Environmental Sciences & Ecology
323	Wang 2006	Evaluating the efficiency of implementing total productive maintenance	Total Productive Maintenance (TPM) has been widely recognized as a strategic weapon for improving manufacturing performance. This has also been successfully implemented in many organizations. The evaluation of TPM efficiency can assist factories in improving their operations across a variety of dimensions. In particular, it aids factories in monitoring their performance in comparison with other f…	2006	15	18	0	WOS:000238308300008	TOTAL QUALITY MANAGEMENT & BUSINESS EXCELLENCE	Business & Economics
324	Cooper 2007	Choosing weights from alternative optimal solutions of dual multiplier models in DEA	In this paper we propose a two-step procedure to be used for the selection of the weights that we obtain from the multiplier model in a DEA efficiency analysis. It is well known that optimal solutions of the envelopment formulation for extreme efficient units are often highly degenerate and, consequently, have alternate optima for the weights. Different optimal weights may then be obtained depend…	2007	45	21	0	WOS:000244380500029	EUROPEAN JOURNAL OF OPERATIONAL RESEARCH	Business & Economics; Operations Research & Management Science
325	Kuo 2011	Combining VIKOR with GRA techniques to evaluate service quality of airports under fuzzy environment	The aim of this paper was to present an effective approach for evaluating service quality of Northeast-Asian international airports by conducting customer surveys. In general, evaluation of service quality is a complex multicriteria decision-making (MCDM) problem; therefore, a complex decision process is often involved in which multiple requirements and fuzzy conditions have to be taken into cons…	2011	76	48	0	WOS:000284863200005	EXPERT SYSTEMS WITH APPLICATIONS	Computer Science; Engineering; Operations Research & Management Science
326	Beccalli 2006	Efficiency and stock performance in European banking	Recent competitive pressures have progressively driven banks to strategically focus on generating returns to shareholders. Therefore, the investigation of the determinants of bank performance and their relationship with share prices has become increasingly important. This paper extends the literature on market-based accounting to examine the relationship between stock prices and efficiency. Speci…	2006	38	37	0	WOS:000236085200011	JOURNAL OF BUSINESS FINANCE & ACCOUNTING	Business & Economics
327	Afonso 2013	Public and private inputs in aggregate production and growth: a cross-country efficiency approach	In a cross section of OECD countries, we replace the macroeconomic production function by a production possibility frontier, total factor productivity being the composite effect of efficiency scores and possibility frontier changes. We consider, for the periods 1970, 1980, 1990 and 2000 one output - GDP per worker - and three inputs - human capital, public physical capital per worker and private …	2013	3	32	0	WOS:000321885800003	APPLIED ECONOMICS	Business & Economics
328	Xu 2009	Financial failure prediction using efficiency as a predictor	Corporate financial failure prediction is of critical importance for decision making of managers, investors and shareholders. In current financial failure prediction models, various financial ratios are usually selected as prediction variables, which implicates that these financial ratios represent the possible cause of financial failure. It is widely recognized that a main cause of financial fai…	2009	22	30	0	WOS:000264182800037	EXPERT SYSTEMS WITH APPLICATIONS	Computer Science; Engineering; Operations Research & Management Science
329	Tsolas 2015	Green exchange-traded fund performance appraisal using slacks-based DEA models	This paper appraises the performance of a sample of green exchange-traded funds (ETFs) using two types of data envelopment analysis (DEA) metrics. The first type is based on slacks-based DEA models, namely, the range-adjusted measure (RAM) and its variant the RAM-BCC model; the second type is based on a common set of weights of RAM. The appraisal is performed under the assumption that there are v…	2015	2	93	0	WOS:000354542100003	OPERATIONAL RESEARCH	Operations Research & Management Science
330	Sengupta 1996	Recent models in data envelopment analysis: Theory and applications	A critical review of the recent models of data envelopment analysis (DEA) is attempted here. Three new lines of approach involving dynamic changes in parameters, the error correction models and a stochastic sensitivity analysis are discussed in some detail. On the applications side, two new formulations are presented and discussed, e.g. a model of technical change and a cost frontier for testing …	1996	1	30	0	WOS:A1996UB80000001	APPLIED STOCHASTIC MODELS AND DATA ANALYSIS	Operations Research & Management Science; Mathematics
331	Jahanshahloo 2004	Using the gradient line for ranking DMUs in DEA	In this paper a method, based on using gradient line, for ranking DMUs is proposed. The advantage of this method is its stability and robustness, where data have special structure. Some numerical examples are presented to show the results. (C) 2003 Elsevier Inc. All rights reserved.	2004	5	9	0	WOS:000220997900016	APPLIED MATHEMATICS AND COMPUTATION	Mathematics
332	Yeh 1997	Efficiency evaluation of community-based youth services in Virginia	This study investigates the efficiency of community-based youth services in the Commonwealth of Virginia using data envelopment analysis (DEA). Efficiency was calculated based on resources available, the demand of services, and the service units produced. Results demonstrated the extent of inefficiency in community-based youth programs and how much efficiency can be improved relative to compariso…	1997	7	20	0	WOS:000071172500003	COMMUNITY MENTAL HEALTH JOURNAL	Health Care Sciences & Services; Public, Environmental & Occupational Health; Psychiatry
333	Avkiran 2012	Sensitivity analysis of network DEA: NSBM versus NRAM	Users of data envelopment analysis (DEA) often presume efficiency estimates to be robust. While traditional DEA has been exposed to various sensitivity studies, network DEA has so far escaped similar scrutiny. Thus, there is a need to investigate the sensitivity of efficiency estimates, further compounded by the recent attention network DEA has been receiving in literature. We compare network sla…	2012	11	46	0	WOS:000305800700042	APPLIED MATHEMATICS AND COMPUTATION	Mathematics
334	Halkos 2015	Regional sustainability efficiency index in Europe: an additive two-stage DEA approach	In this paper we apply a relational additive two-stage data envelopment analysis model in order to create sustainability efficiency indices for European regions. The sustainability efficiency indices are decomposed into production efficiency and eco-efficiency indicators in the first and the second stage respectively. The production efficiency is defined as the ratio of the financial output over …	2015	1	68	0	WOS:000354542100001	OPERATIONAL RESEARCH	Operations Research & Management Science
335	Song 2014	A PSBM Model for Environmental Efficiency Evaluation and Its Application	The traditional efficiency evaluation model considering undesirable outputs is only able to calculate the efficiency of the overall value of the decision-making units. This paper puts forward a new environmental efficiency evaluation based on the proper slack-based measurement (PSBM) model, which can give the efficiency values of the inputs, desirable outputs, and undesirable outputs. The results…	2014	1	21	0	WOS:000338488100024	POLISH JOURNAL OF ENVIRONMENTAL STUDIES	Environmental Sciences & Ecology
336	Buckley 2013	The potential to reduce the risk of diffuse pollution from agriculture while improving economic performance at farm level	Within the constraints of the EU Nitrates and Water Framework Directives, controlling and managing nutrient transfers to water from excessive nutrient use on agricultural land is a significant environmental policy challenge. This paper assesses whether there is room to reduce inorganic nitrogen and phosphorus fertiliser applications and imported feeds by exploring the extent to which application …	2013	20	74	0	WOS:000312914900011	ENVIRONMENTAL SCIENCE & POLICY	Environmental Sciences & Ecology
337	Horsky 1996	Evaluation of salesforce size and productivity through efficient frontier benchmarking	The efficient operation of a salesforce is a critical element in the profitability of many firms. Three factors play key roles: the salesforce's size, its allocation and its productivity. This gives rise to the following questions: can salesforce performance be improved by (1) hiring more salespeople, (2) allocating them more effectively to the various sales districts and/or (3) improving salespe…	1996	34	42	0	WOS:A1996WJ85200001	MARKETING SCIENCE	Business & Economics
338	Zhou 2010	The Analytic Supporting Tools for Business Reengineering With System Integration Design	Based on the life cycle of business process reengineering (BPR), BPR is decomposed into business reengineering (BR) at the strategic and tactical levels and process reengineering at the operational level, including process structural and parametric optimization, respectively. Quality-function-deployment-centered integrated tools are proposed to support the rational analysis and decision making in…	2010	6	58	0	WOS:000274734300006	IEEE TRANSACTIONS ON SYSTEMS MAN AND CYBERNETICS PART A-SYSTEMS AND HUMANS	Computer Science
339	Ho 2011	The Impact of Management Control Systems on Efficiency and Quality Performance - An Empirical Study of Taiwanese Correctional Institutions	Management control systems (MCS) have been widely suggested as a key framework with which organizations can increase the probability that people make decisions and take actions congruent with the entire goals of the organizations. Most of the previous studies have mainly focused on efficiency performance, and we have little knowledge of the impact of MCS on both quality and productivity performan…	2011	0	46	0	WOS:000291761000006	ASIA-PACIFIC JOURNAL OF ACCOUNTING & ECONOMICS	Business & Economics
340	Kao 2008	A linear formulation of the two-level DEA model	In efficiency measurement, the input and output factors of similar characteristics can be grouped into input and output categories, respectively, using a weighted-average approach under the data envelopment analysis (DEA) framework to form a two-level DEA model. The resulting two-level model is nonlinear. This note transforms the nonlinear model into a linear one using a variable substitution tec…	2008	10	10	0	WOS:000255311800005	OMEGA-INTERNATIONAL JOURNAL OF MANAGEMENT SCIENCE	Business & Economics; Operations Research & Management Science
341	Wachtel 2007	Application of a similarity index to state discharge abstract data to identify opportunities for growth of surgical and anesthesia practices	INTRODUCTION: Most surgical and anesthesia groups are interested in expanding their practices and recruiting more patients. Methods have been developed to help hospitals identify surgical specialties with the potential for growth by determining whether the hospital is performing fewer of certain types of procedures than expected in a given specialty. However, these methods are not appropriate for…	2007	10	27	0	WOS:000245998800029	ANESTHESIA AND ANALGESIA	Anesthesiology
342	Meng 2008	Two-level DEA approaches in research evaluation	It is well known that the discrimination power of data envelopment analysis (DEA) models will be much weakened if too many input or output indicators are used. It is a dilemma if decision makers wish to select comprehensive indicators, which often have some hierarchical structures, to present a relatively holistic evaluation using DEA. In this paper we show that it is possible to develop DEA mode…	2008	32	26	0	WOS:000255311800004	OMEGA-INTERNATIONAL JOURNAL OF MANAGEMENT SCIENCE	Business & Economics; Operations Research & Management Science
343	Zohrehbandian 2011	Using Zionts-Wallenius method to improve estimate of value efficiency in DEA	Halme et al. [M. Halme, T. Joro, P. Korhonen, S. Salo, J. Wallenius, A value efficiency approach to incorporating preference information in data envelopment analysis, Management Science 45 (1) (1999) 103-115] proposed value efficiency analysis as an approach to incorporate preference information in Data Envelopment Analysis (DEA). In this paper, we develop some related concepts, and present a ref…	2011	0	15	0	WOS:000291081800010	APPLIED MATHEMATICAL MODELLING	Engineering; Mathematics; Mechanics
344	Chen 2016	Efficiencies vs. importance-performance analysis for the leading smartphone brands of Apple, Samsung and HTC	This study was conducted by integrating the data envelopment analysis efficiencies of the leading smartphone brands of Apple, Samsung and HTC in the period 2008-2013 with customer importance-satisfaction analysis in Taiwan's mobile market. This study collected 450 valid questionnaires with 150 questionnaires covering each company to measure the 7P's marketing mix of service quality levels in the …	2016	0	16	0	WOS:000371809500001	TOTAL QUALITY MANAGEMENT & BUSINESS EXCELLENCE	Business & Economics
345	Gao 2015	Fuzzy evaluation on seismic behavior of reservoir dams during the 2008 Wenchuan earthquake, China	The post-earthquake rapid risk evaluation on the reservoir dams plays an important role in the emergency danger disposal and reinforcement. The fuzzy Data Envelopment Analysis/Assurance Region (DEA/AR) approach was introduced evaluating the seismic behavior of reservoir dams, in which the seismic risk of dam site, the structure characteristics of reservoir dam, and pre-earthquake state of dams we…	2015	0	26	0	WOS:000364252100001	ENGINEERING GEOLOGY	Engineering; Geology
346	Serra 2014	Measuring the impacts of production risk on technical efficiency: A state-contingent conditional order-m approach	This article studies the influence of risk on farms' technical efficiency levels. The analysis extends the order-m efficiency scores approach proposed by Daraio and Simar (2005) to the state-contingent framework. The empirical application focuses on cross section data of Catalan specialized crop farms from the year 2011. Results suggest that accounting for production risks increases the technical…	2014	4	42	0	WOS:000339148900021	EUROPEAN JOURNAL OF OPERATIONAL RESEARCH	Business & Economics; Operations Research & Management Science
347	Aghayi 2016	Efficiency measurement of DMUs with undesirable outputs under uncertainty based on the directional distance function: Application on bank industry	We employ a method that incorporates both direct and indirect approaches based on a directional distance function. In the proposed model, which is based on constant returns to scale, inputs are assumed to be constant. Hence, the presented model is output-oriented. As both desirable and undesirable interval outputs are concerned in this study, we present two evaluation approaches to address the un…	2016	0	48	0	WOS:000385318700035	ENERGY	Thermodynamics; Energy & Fuels
348	Lewis 2007	Player salaries, organizational efficiency, and competitiveness in Major League Baseball	The dramatic growth of free agency in Major League Baseball has caused great concern about the competitiveness of some teams, particularly those in smaller markets. The authors use a two-stage data envelopment analysis model as part of a larger analysis to determine the minimum total player salary required to be competitive in each nonstrike year since 1985. They then examine trends in this salar…	2007	8	53	0	WOS:000249335900004	JOURNAL OF SPORTS ECONOMICS	Business & Economics; Social Sciences - Other Topics
349	Yu 2008	Efficiency and effectiveness in railway performance using a multi-activity network DEA model	This paper provides a multi-activity network data envelopment analysis model that represents both production and consumption technologies in a unified framework. The model is applied to simultaneously estimate passenger and freight technical efficiency, service effectiveness, and technical effectiveness for 20 selected railways for the year 2002. The results show that these measures differ signif…	2008	83	26	0	WOS:000255311800009	OMEGA-INTERNATIONAL JOURNAL OF MANAGEMENT SCIENCE	Business & Economics; Operations Research & Management Science
350	Sueyoshi 2007	Computational strategy for Russell measure in DEA: Second-order cone programming	in aggregation for data envelopment analysis (DEA), a jointly measured efficiency score among inputs and outputs is desirable in performance analysis. A separate treatment between output-oriented efficiency and input-oriented efficiency is often needed in the conventional radial DEA models. Such radial measures usually need to measure both that a current performance attains an efficiency frontier…	2007	13	22	0	WOS:000244380500030	EUROPEAN JOURNAL OF OPERATIONAL RESEARCH	Business & Economics; Operations Research & Management Science
351	Wang 2007	Measuring the performances of decision-making units using interval efficiencies	Efficiency is a relative measure because it can be measured within different ranges. The traditional data envelopment analysis (DEA) measures the efficiencies of decision-making units (DMUs) within the range of less than or equal to one. The corresponding efficiencies are referred to as the best relative efficiencies, which measure the best performances of DMUs and determine an efficiency frontie…	2007	20	7	0	WOS:000241177100016	JOURNAL OF COMPUTATIONAL AND APPLIED MATHEMATICS	Mathematics
352	Hwang 2010	Formulate Stock Trading Strategies Using DEA: A Taiwanese Case	This paper aims to formulate a model of stock classification to facilitate investors making investment decisions related to equity stock selection by two dimensions-performance shift and stock price evaluation The former is measured by the Malmquist productivity index based upon Data Envelopment Analysis (DEA) The latter is measured by Range adjusted Measure (DEA-RAM) in DEA With these two dimens…	2010	2	15	0	WOS:000284987000002	INFOR	Computer Science; Operations Research & Management Science
353	Chang 2010	A New Benchmarking Method to Advance the Two-Model DEA Approach: Evidence from a Nursing Home Application	Shimshak and Lenard (2007) [Shimshak D G and Lenard M L (2007) A two model approach to measuring operating and quality efficiency with DEA INFOR, 45 (3) 143-151] introduced the Two Model DEA (TM-DEA) approach for selecting high-operating and high-quality benchmarks in a nursing home case, in which the DEA outputs were derived from operating and quality performance objectives This work proposes a …	2010	2	15	0	WOS:000284987000003	INFOR	Computer Science; Operations Research & Management Science
354	Lu 2016	Exploring the benchmarks of the Taiwanese investment trust corporations: Management and investment efficiency perspectives	Through an additive efficiency decomposition (AED) approach in data envelopment analysis (DEA), we evaluate the management and investment efficiencies of Investment Trust Corporations (ITCs) in Taiwan for the period 2007-2011. Furthermore, the AED-DEA and a network-based ranking approach in DEA are jointly used to rank and identify ITCs that can be treated as benchmarks. Frontier projections for …	2016	0	54	0	WOS:000362621500021	EUROPEAN JOURNAL OF OPERATIONAL RESEARCH	Business & Economics; Operations Research & Management Science
355	Sinuanystern 1994	ACADEMIC DEPARTMENTS EFFICIENCY VIA DEA	This paper presents a case study where academic departments at Ben-Gurion University were evaluated via the Data Envelopment Analysis using the CCR model. Extensive post analyses were performed in several directions. First various sets of data were used to identify efficient and inefficient departments. New efficiency measures are suggested in relation to the reference set included in the analyse…	1994	82	23	0	WOS:A1994NC40200007	COMPUTERS & OPERATIONS RESEARCH	Computer Science; Engineering; Operations Research & Management Science
356	Chen 2011	Inno-Qual efficiency of higher education: Empirical testing using data envelopment analysis	Since the overall quality of Taiwanese university education has been decreasing in recent years. and universities are losing their competitive advantage while facing foreign countries' education systems and the threat of closing, upgrading innovation performance and improving total quality performance (Inno-Qual performance) so as to enhance overall operational performance have become an urgent i…	2011	10	46	0	WOS:000284863200060	EXPERT SYSTEMS WITH APPLICATIONS	Computer Science; Engineering; Operations Research & Management Science
357	Azadeh 2010	THE EVALUATION AND IMPROVEMENT OF SAFETY BEHAVIORS AMONG CONTRACTORS OF A LARGE STEEL MANUFACTURING COMPANY BY FUZZY DATA ENVELOPMENT ANALYSIS	The objective of the present research is to rank the contractor companies of one of the Iranian steel manufacturing companies considering their safety behavior and also to determine the best combination of contractor companies. After sampling the staff's safety behavior and a determination of the number of safe and unsafe acts in each company, a relation between experience, educational level and …	2010	2	15	0	WOS:000282911100005	JOURNAL OF THE CHINESE INSTITUTE OF ENGINEERS	Engineering
358	Wang 2013	China's regional energy and environmental efficiency: A Range-Adjusted Measure based analysis	Energy and environmental efficiency evaluation has recently attracted increasing interest in China. In this study, we utilize the Range-Adjusted Measure (RAM) based nonparametric approach to evaluate the regional energy and environmental efficiency of China over the period of 2006-2010. The desirable/good and undesirable/bad outputs, as well as the energy and non-energy inputs are considered in t…	2013	30	28	0	WOS:000329377800153	APPLIED ENERGY	Energy & Fuels; Engineering
359	Kreng 2014	Measuring health care efficiency with a tripartite configuration under the "National" Health Insurance system	Background The "National" Health Insurance (NHI) in Taiwan, China is a single-payer system that was introduced in 1995 to provide universal health care. It is worth noting that three stakeholders are involved in Taiwan's NHI, which can be seen as a triangular governance regime between the Bureau of "National" Health Insurance (BNHI), the insured and providers. Accordingly, this study intended to …	2014	0	28	0	WOS:000335936800006	CHINESE MEDICAL JOURNAL	General & Internal Medicine
360	Xie 2014	Dynamic environmental efficiency evaluation of electric power industries: Evidence from OECD (Organization for Economic Cooperation and Development) and BRIC (Brazil, Russia, India and China) countries	As most power is consumed domestically, the environmental efficiencies of electric power industries in different countries may serve as a benchmark to evaluate their emission reduction efforts. Taking the power generated and carbon emissions as desirable and undesirable outputs respectively, this study adopts the environmental Malmquist index, which is based on a SBM-DEA (slack based measure data…	2014	11	40	0	WOS:000342862100016	ENERGY	Thermodynamics; Energy & Fuels
361	Castro 2014	Searching for the source of technical inefficiency in Italian judicial districts: an empirical investigation	In this paper, we conducted a two-stage analysis of technical efficiency in Italian judicial districts by focusing on civil cases in 2006. Unlike most of the works that apply the Data Envelopment Analysis technique to study the justice sector, in the first stage, we employed the smoothed bootstrap procedure to generate unbiased technical efficiency estimates. In the second stage, we used a semi-p…	2014	3	63	0	WOS:000344803800001	EUROPEAN JOURNAL OF LAW AND ECONOMICS	Business & Economics; Government & Law
362	Jahanshahloo 2004	Suitable combination of inputs for improving outputs in DEA with determining input congestion - Considering textile industry of China	In existing models in DEA the changes which are done in inputs proportions, are often based on inputs reduction. Apparently this subject is a reasonable justification economically because of reducing, (removing), the costs of the reduced inputs. But ill some cases, inputs reduction such as labor may be faced with social tensions, as it happened in China. Cooper et at. [Socio Econ. Plan. Sci. 35 (…	2004	16	10	0	WOS:000220997900020	APPLIED MATHEMATICS AND COMPUTATION	Mathematics
363	Olanrewaju 2014	Review of energy models to the development of an efficient industrial energy model	Presently, there are huge challenges in the presence of the global energy sector, especially in the energy intensive industries that entail a huge collection of energy use, which makes energy security a vital worry. This study analyses various energy models, taking into consideration their various gaps which led to the development of an integrated model for assessing energy efficiency potential i…	2014	6	68	0	WOS:000331421800051	RENEWABLE & SUSTAINABLE ENERGY REVIEWS	Science & Technology - Other Topics; Energy & Fuels
364	Chen 2012	Composite dispatching rule design for dynamic scheduling with customer-oriented production priority control	In practice, the criteria considered for production scheduling objectives are generally derived from some desired production performance factors of a manufacturing system. On the other hand, customer-oriented production priority management focuses on the analysis of operational production management policies that cannot be readily measured in a quantitative manner. This paper presents an approach…	2012	1	22	0	WOS:000298262900008	IEEJ TRANSACTIONS ON ELECTRICAL AND ELECTRONIC ENGINEERING	Engineering
365	Berg 2005	Regulation of state-owned and privatized utilities: Ukraine electricity distribution company performance	Both ownership and regulation affect the behavior of utility managers. Private ownership rewards managerial decisions that enhance shareholder value. Regulatory incentives reward behavior that affects profits and costs. An empirical analysis of 24 Ukraine electricity distribution companies from 1998 to 2002 indicates that privately owned firms do respond to incentives that add to net cash flows (…	2005	24	31	0	WOS:000232373200002	JOURNAL OF REGULATORY ECONOMICS	Business & Economics
366	Feroz 2003	Financial statement analysis: A data envelopment analysis approach	Ratio analysis is a commonly used analytical tool for verifying the performance of a firm. While ratios are easy to compute, which in part explains their wide appeal, their interpretation is problematic, especially when two or more ratios provide conflicting signals. Indeed, ratio analysis is often criticized on the grounds of subjectivity, that is the analyst must pick and choose ratios in order…	2003	22	8	0	WOS:000181150000006	JOURNAL OF THE OPERATIONAL RESEARCH SOCIETY	Business & Economics; Operations Research & Management Science
367	Biener 2016	The determinants of efficiency and productivity in the Swiss insurance industry	Using state-of-the-art frontier efficiency methodologies, we study the efficiency and productivity of Swiss insurance companies in the life, property/casualty, and reinsurance sectors from 1997-2013. In this context, we provide the first empirical analysis of internationalization strategies of insurance companies, a topic of high interest in the business and economics literature, but one that has…	2016	0	80	0	WOS:000362621500029	EUROPEAN JOURNAL OF OPERATIONAL RESEARCH	Business & Economics; Operations Research & Management Science
368	Sharma 1999	Economic efficiency and optimum stocking densities in fish polyculture: an application of data envelopment analysis (DEA) to Chinese fish farms	Polyculture is commonly practiced in pond aquaculture where several fish species are reared together, creating a multi-output production structure. This study applied a nonparametric data envelopment analysis (DEA) technique for multiple outputs to: (1) measure economic or 'revenue' efficiency and its technical and allocative components for a sample of Chinese polyculture fish farms; and (2) deri…	1999	27	15	0	WOS:000082894300002	AQUACULTURE	Fisheries; Marine & Freshwater Biology
369	Ramos 2014	Operational Efficiency and Environmental Impact Fluctuations of the Basque Trawling Fleet Using LCA plus DEA Methodology	A recent study, using Life Cycle Assessment (LCA), suggests that natural fluctuations in stock abundance in fisheries may cause high variability in environmental impacts related to the Atlantic mackerel fishery in the Basque Country. The aim of this study is to analyze environmental fluctuations through time of a demersal species, European hake (Merluccius merluccius), caught by Basque bottom tra…	2014	1	84	0	WOS:000336248500010	TURKISH JOURNAL OF FISHERIES AND AQUATIC SCIENCES	Fisheries; Marine & Freshwater Biology
370	Lovell 2003	Equivalent standard DEA models to provide superefficiency scores	DEA super-efficiency models were introduced originally with the objective of providing a tie-breaking procedure for ranking units rated as efficient in conventional DEA models. This objective has been expanded to include sensitivity analysis, outlier identification and inter-temporal analysis. However, not all units rated as efficient in conventional DEA models have feasible solutions in DEA supe…	2003	49	21	0	WOS:000181150000012	JOURNAL OF THE OPERATIONAL RESEARCH SOCIETY	Business & Economics; Operations Research & Management Science
371	Wu 2016	DEA cross-efficiency evaluation based on Pareto improvement	Cross-efficiency evaluation, as an extension tool of data envelopment analysis (DEA), has been widely applied in evaluating and ranking decision making units (DMUs). Unfortunately, the cross-efficiency scores generated may not be Pareto optimal, which has reduced the effectiveness of this method. To solve this problem, we propose a cross-efficiency evaluation approach based on Pareto improvement,…	2016	2	38	0	WOS:000362621500018	EUROPEAN JOURNAL OF OPERATIONAL RESEARCH	Business & Economics; Operations Research & Management Science
372	Huang 2015	An integrated DEA-MODM methodology for portfolio optimization	Portfolio optimization generally involves maximizing the expected return of a portfolio while minimizing its risk. However, when considering these 2 conflicting objectives in decision-making contexts, an efficient approach is required to evaluate the solution in the set of efficient frontiers/Pareto optimal solutions. Selecting and managing an investment portfolio are critical for investors. This…	2015	2	38	0	WOS:000354542100006	OPERATIONAL RESEARCH	Operations Research & Management Science
373	Curi 2010	The Italian airport industry in transition: a performance analysis	This paper analyzes the impacts of Italian government actions on the efficiency of 36 airports between 2001 and 2003 The changes have included privatization, enlargement of the services provided directly by airport management companies, through the modification of the concession agreements, and the creation of two hubs. The analysis, using the consolidated two-stage data envelopment analysis with…	2010	22	10	0	WOS:000276958700009	JOURNAL OF AIR TRANSPORT MANAGEMENT	Transportation
374	Parte-esteban 2015	New insights into dynamic efficiency: the effects of firm factors	Purpose - This paper aims to investigate the determinants of dynamic efficiency in the Spanish hotel industry. The study also aims to introduce a large number of variables potentially related to efficiency and performance measurement. In particular, it seeks to explore the association between efficiency scores and firm-specific factors (variables related to market conditions, business factors, au…	2015	2	37	0	WOS:000350579000007	INTERNATIONAL JOURNAL OF CONTEMPORARY HOSPITALITY MANAGEMENT	Social Sciences - Other Topics; Business & Economics
375	Mostafa 2009	Modeling the efficiency of top Arab banks: A DEA-neural network approach	This study investigates the efficiency of top Arab banks using two quantitative methodologies: data envelopment analysis and neural networks. The study uses a probabilistic neural network (PNN) and a traditional statistical classification method to model and classify the relative efficiency of top Arab banks. Accuracy indices are used to assess the classification accuracy of the models. Results i…	2009	21	91	0	WOS:000264182800032	EXPERT SYSTEMS WITH APPLICATIONS	Computer Science; Engineering; Operations Research & Management Science
376	Lewis 2004	Network DEA: efficiency analysis of organizations with complex internal structure	DEA models treat the DMU as a "black box." Inputs enter and outputs exit, with no consideration of the intervening steps. Consequently, it is difficult, if not impossible, to provide individual DMU managers with specific information regarding the sources of inefficiency within their DMUs. We show how to use DEA to look inside the DMU, allowing greater insight as to the sources of organizational i…	2004	112	13	0	WOS:000220551200001	COMPUTERS & OPERATIONS RESEARCH	Computer Science; Engineering; Operations Research & Management Science
377	Babalos 2012	Mutual funds performance appraisal using stochastic multicriteria acceptability analysis	Mutual fund investors are concerned with the selection of the best fund in terms of performance among the set of alternative funds. This paper proposes an innovative mutual funds performance evaluation measure in the context of multicriteria decision making. We implement a multicriteria methodology using stochastic multicriteria acceptability analysis, on Greek domestic equity funds for the perio…	2012	4	56	0	WOS:000298293200092	APPLIED MATHEMATICS AND COMPUTATION	Mathematics
378	Burki 1998	Measuring production efficiency of small firms in Pakistan	This paper examines the efficiency of small manufacturing firms in Gujranwala, Pakistan. In the first step of the study, we construct measures of technical and scale efficiency for a sample of 153 small manufacturing firms from nine industries. The second step includes Tobit regressions of these measures on attributes of the firm and entrepreneur to examine sources of firm efficiency. Results rev…	1998	19	49	0	WOS:000071913300011	WORLD DEVELOPMENT	Business & Economics; Public Administration
379	Santos 2012	Assessing the efficiency of mother-to-child HIV prevention in low- and middle-income countries using data envelopment analysis	AIDS is one of the most significant health care problems worldwide. Due to the difficulty and costs involved in treating HIV, preventing infection is of paramount importance in controlling the AIDS epidemic. The main purpose of this paper is to explore the potential of using Data Envelopment Analysis (DEA) to establish international comparisons on the efficiency of implementation of HIV preventio…	2012	2	61	0	WOS:000307247100005	HEALTH CARE MANAGEMENT SCIENCE	Health Care Sciences & Services
380	Li 2014	Energy efficiency analysis on Chinese industrial sectors: an improved Super-SBM model with undesirable outputs	In this article we proposed an improved Super-SBM model dealing with undesirable outputs under the weak disposability assumption of undesirable outputs. Energy efficiencies of various industrial sectors in China from 2001 to 2010 are measured based on this model, and the influencing factors for energy efficiency are explored by Tobit regression model. Empirical results show that, during "The Elev…	2014	19	29	0	WOS:000332433200011	JOURNAL OF CLEANER PRODUCTION	Science & Technology - Other Topics; Engineering; Environmental Sciences & Ecology
381	Galagedera 2014	Modeling risk concerns and returns preferences in performance appraisal: An application to global equity markets	A technique used to assess relative performance in a multiple input-output framework is data envelopment analysis (DEA). In basic DEA models, an entity may show its best performance by selecting input and output factor weights different from those selected by the other entities in the sample. Hence, when using basic DEA models, divergence of weighting schemes across the assessed entities cannot b…	2014	0	25	0	WOS:000347406800021	JOURNAL OF INTERNATIONAL FINANCIAL MARKETS INSTITUTIONS & MONEY	Business & Economics
382	Pacudan 2002	Impact of energy efficiency policy to productive efficiency of electricity distribution industry in the Philippines	The study analyzes the productive efficiency and simulates the effect of the energy efficiency policy on the productive efficiency of the electricity distribution industry in the Philippines, using data envelopment analysis (DEA). The study finds that the main source of technical inefficiency in the distribution utilities is scale inefficiency. Moreover, the study finds that with DSM electricity …	2002	40	18	0	WOS:000173191800003	ENERGY ECONOMICS	Business & Economics
383	Wang 2013	Technical and cost efficiency of rural household apple production	Purpose - At the center of apple production province in China, how to increase apple per unit yield and to improve apple production efficiency in Shaanxi become big issues. The objectives of this paper are to investigate the technical efficiency (TE) and cost efficiency (CE) of apple orchard and to analyse determinants which affect apple production efficiency. The paper aims to discuss these issu…	2013	1	34	0	WOS:000330419000006	CHINA AGRICULTURAL ECONOMIC REVIEW	Agriculture; Business & Economics
384	Mohammadpour 2015	An extended slacks-based measure model for data envelopment analysis with negative data	Data envelopment analysis (DEA) is a non-parametric approach based on linear programming that has been widely applied for evaluating the relative efficiency of a set of homogeneous decision-making units (DMUs) with multiple inputs and outputs. The original DEA models use positive input and output variables that are measured on a ratio scale, but these models do not apply to the variables in which…	2015	0	21	0	WOS:000358187000011	JOURNAL OF THE OPERATIONAL RESEARCH SOCIETY	Business & Economics; Operations Research & Management Science
385	Aristovnik 2012	MEASURING RELATIVE EFFICIENCY IN HEALTH AND EDUCATION SECTOR: THE CASE OF EAST EUROPEAN COUNTRIES	The main purpose of the article is to review and to discuss different conceptual and methodological issues related to the performance measurement in public sector. In particular, free disposal hull (FDH) and data envelopment analysis (DEA) techniques are presented and then applied to selected East European countries (EEC). The article employs indicators related to efficiency in a selected policy …	2012	7	43	0	WOS:000311061700040	ACTUAL PROBLEMS OF ECONOMICS	Business & Economics
386	Del barrio 2014	Evaluating the efficiency of museums using multiple outputs: evidence from a regional system of museums in Spain	Data Envelopment Analysis is used to evaluate museum efficiency. This approach enables us to create a relative efficiency measure for each museum, taking into account resources used by museums and the performance of their activities based on four well-defined tasks: conservation, research, communication and exhibition. Empirical analysis of data from a regional museum system in Spain is performed…	2014	0	41	0	WOS:000330020400007	INTERNATIONAL JOURNAL OF CULTURAL POLICY	Cultural Studies
387	Bradley 2010	MEASUREMENT AND DETERMINANTS OF EFFICIENCY AND PRODUCTIVITY IN THE FURTHER EDUCATION SECTOR IN ENGLAND	This study uses data for nearly 200 further education providers in England to investigate the level of efficiency and change in productivity over the period 1999-2003. Using data envelopment analysis we find that the mean provider efficiency varies between 83 and 90 percent over the period. Productivity change over the period was around 12 percent, and this comprised 8 percent technology change a…	2010	6	29	0	WOS:000273301000001	BULLETIN OF ECONOMIC RESEARCH	Business & Economics
388	Thanassoulis 1987	RELATIVE EFFICIENCY ASSESSMENTS USING DATA ENVELOPMENT ANALYSIS - AN APPLICATION TO DATA ON RATES DEPARTMENTS		1987	53	9	0	WOS:A1987H521100003	JOURNAL OF THE OPERATIONAL RESEARCH SOCIETY	Business & Economics; Operations Research & Management Science
389	Bosch 2012	Citizen control and the efficiency of local public services	It is generally accepted that fiscal decentralization increases citizen control over politicians, fostering accountability and increasing efficiency. We identify the socioeconomic characteristics of citizens that increase their control over local policy makers and thus generate greater efficiency in a decentralized context. We also highlight the fiscal characteristics that influence this control …	2012	3	56	0	WOS:000302565400004	ENVIRONMENT AND PLANNING C-GOVERNMENT AND POLICY	Environmental Sciences & Ecology; Public Administration
390	Petersen 2011	Measuring and predicting software productivity: A systematic map and review	Context: Software productivity measurement is essential in order to control and improve the performance of software development. For example, by identifying role models (e.g. projects, individuals, tasks) when comparing productivity data. The prediction is of relevance to determine whether corrective actions are needed, and to discover which alternative improvement action would yield the best res…	2011	27	73	0	WOS:000288732700004	INFORMATION AND SOFTWARE TECHNOLOGY	Computer Science
391	Liu 2016	Evaluating the sustainability impact of consolidation policy in China's coal mining industry: a data envelopment analysis	The highly fragmented coal industry in China has experienced a consolidation process since late 2008. Major coal-rich provinces have adopted nationalization and market-oriented approaches to reduce the number of small coal mines, leading to a marked increase in the proportion of the total output produced by large and medium-sized coal mines. Relying on a Range-Adjusted Measure model of the Data E…	2016	1	30	0	WOS:000368207400076	JOURNAL OF CLEANER PRODUCTION	Science & Technology - Other Topics; Engineering; Environmental Sciences & Ecology
392	Wang 2014	An empirical analysis of China's energy efficiency from both static and dynamic perspectives	Utilizing the global DEA (data envelopment analysis), this paper analyzes China's energy efficiency from both static and dynamic perspectives based on China's provincial panel data for the period of 2001-2010. We present the evolution of energy efficiency in China from 2001 to 2010, and identify the key factors influencing the energy efficiency from the aspects of technical progress, productive s…	2014	25	31	0	WOS:000342862100036	ENERGY	Thermodynamics; Energy & Fuels
393	Curi 2013	Is foreign-bank efficiency in financial centers driven by home or host country characteristics?	This paper investigates whether home or host country factors can explain differences in technical efficiency among foreign banks operating in the Luxembourg financial center. We first address heterogeneity across banks by using the group-wise bootstrap to compare DEA measures of bank efficiency between branches and subsidiaries, focused and diversified banks, and euro area and non-euro area banks…	2013	3	74	0	WOS:000326638600011	JOURNAL OF PRODUCTIVITY ANALYSIS	Business & Economics; Mathematical Methods In Social Sciences
394	Sueyoshi 2004	A use of nonparametric tests for DEA-discriminant analysis: A methodological comparison	Discriminant Analysis (DA) is a statistical tool that can predict the group membership of a newly sampled observation. Sueyoshi (European Journal of Operational Research, 115 (1999) 564; 131 (2001) 324; 152 (2004) 45) and Sueyoshi and Kirihara (International Journal of Systems Science, 29 (1998) 1249) have recently proposed a new type of nonparametric DA approach that provides a set of weights of…	2004	11	36	0	WOS:000222773000003	ASIA-PACIFIC JOURNAL OF OPERATIONAL RESEARCH	Operations Research & Management Science
395	Gaganis 2013	Efficiency and stock returns: evidence from the insurance industry	This study investigates whether the capital market values the efficiency of firms. After tracing stock returns and efficiency changes of 399 listed insurance firms in 52 countries during the 2002-2008 period, the paper reports a positive and statistically significant relationship between profit efficiency change and market adjusted stock returns. However, there is no robust evidence that cost eff…	2013	0	74	0	WOS:000326638600014	JOURNAL OF PRODUCTIVITY ANALYSIS	Business & Economics; Mathematical Methods In Social Sciences
396	Pina 2006	Public-private efficiency in the delivery of services of general economic interest: The case of urban transport	This paper studies urban transport, a public service with extensive initiatives towards deregulation and privatisation throughout the European Union and in other developed and developing countries. The relative merits of deregulation, public or private provision and the implications of different policies for the performance of public services have become important issues. A crucial question is wh…	2006	4	70	0	WOS:000238110800004	LOCAL GOVERNMENT STUDIES	Public Administration; Government & Law
397	O'donnell 2012	Nonparametric Estimates of the Components of Productivity and Profitability Change in U.S. Agriculture	Recent theoretical advances in total factor productivity (TFP) measurement mean that TFP indexes can now be exhaustively decomposed into unambiguous measures of technical change and efficiency change. To date, all applications of this new methodology have involved decomposing indexes that have poor theoretical properties. This article shows how the methodology can be used to decompose a new TFP i…	2012	29	23	0	WOS:000305411200004	AMERICAN JOURNAL OF AGRICULTURAL ECONOMICS	Agriculture; Business & Economics
398	Kornbluth 1991	ANALYZING POLICY EFFECTIVENESS USING CONE RESTRICTED DATA ENVELOPMENT ANALYSIS	Reducing weight flexibility has been suggested as a method for ensuring that the solution to data envelopment analyses do not give unreasonably low weightings to certain inputs or outputs. In this paper we extend the use of reducing weight flexibility and use it to model the effects of the decision-making unit's objectives on its efficiency relative to other DMUs with possibly different objective…	1991	31	10	0	WOS:A1991GV94700006	JOURNAL OF THE OPERATIONAL RESEARCH SOCIETY	Business & Economics; Operations Research & Management Science
399	Ebadi 2010	Determination of scale elasticity in the existence of non-discretionary factors in performance analysis	Discretionary models of data envelopment analysis (DEA) assume that all inputs and outputs can be varied at the discretion of management or other users. In any realistic situation, however, there may exist "exogenously fixed" or non-discretionary factors that are beyond the control of a DMU's management, which also need to be considered. In this paper, Banker's definition of scale elasticity and …	2010	2	30	0	WOS:000278881300008	KNOWLEDGE-BASED SYSTEMS	Computer Science
400	Esmaeili 2006	Technical efficiency analysis for the Iranian fishery in the Persian Gulf	There are many fish landing areas in southern Iran, distributed all along the coastline, and despite gradually increasing effort, the total catch has fluctuated in recent years. This study examines the technical efficiency of the fishing industry, and identifies factors that could be causing inefficiency. A stochastic production function among fishery vessels is estimated. Technical efficiency me…	2006	11	22	0	WOS:000242375100019	ICES JOURNAL OF MARINE SCIENCE	Fisheries; Marine & Freshwater Biology; Oceanography
401	Lien 2001	Competition and production efficiency - Telecommunications in OECD countries	This paper applies nonparametric methods to examine the production efficiency of telecommunications in 24 OECD countries. Three alternative DEA (data Envelopment Analysis) measures are adopted. Using the country data from 1980 to 1995, we found that, although the list of countries allowing for telecommunications competition varies over time, on average these countries are always more efficient by…	2001	28	25	0	WOS:000167309900004	INFORMATION ECONOMICS AND POLICY	Business & Economics
402	Yu 2015	Strategic corporate sustainability performance of Chinese state-owned listed firms: A meta-frontier generalized directional distance function approach	Although sustainability recently became a key factor in social science, little progress has been made toward improving the measurement of sustainability performance. This paper proposes composite corporate sustainability performance indicators using a meta-frontier generalized directional distance function. This advanced approach can measure the efficiency of corporate social responsibility activ…	2015	0	40	0	WOS:000360693800001	SOCIAL SCIENCE JOURNAL	Social Sciences - Other Topics
403	El-mashaleh 2010	Decision to bid or not to bid: a data envelopment analysis approach	One of the most crucial decisions that is regularly exercised by construction contractors is to determine whether to bid or not to bid on a certain project. The purpose of this paper is to propose a data envelopment analysis (DEA) approach for the bid-no-bid decision. DEA is a robust non-parametric linear programming approach that is used for bench-marking performance and for making selection dec…	2010	15	36	0	WOS:000274351100004	CANADIAN JOURNAL OF CIVIL ENGINEERING	Engineering
404	Baciu 2014	A Comparative Analysis of the Public Spending Efficiency of the New EU Member States: A DEA Approach	This paper provides an analysis of the performance and efficiency of the public sector in the European Union (EU). Using composite indicators and data envelopment analysis, we focus on the new EU member countries, which were involved over the past decade in the accession and integration process. Results of the analysis indicate that, unlike "old" EU members, which invested more in sectors such as…	2014	0	22	0	WOS:000349848600003	EMERGING MARKETS FINANCE AND TRADE	Business & Economics; International Relations
405	Deyneli 2012	Analysis of relationship between efficiency of justice services and salaries of judges with two-stage DEA method	In this study it's aimed to determine the relationship between efficiency of justice service and salaries of judges in European countries with two-stage Data Envelopment Analysis (DEA). Data used in this study are taken from European Judicial System report published by The European Commission for the Efficiency of Justice. In this study two stage DEA is used. In the first stage, the efficiency of…	2012	9	35	0	WOS:000311365200003	EUROPEAN JOURNAL OF LAW AND ECONOMICS	Business & Economics; Government & Law
406	Jahanshahloo 2004	Multi-component performance, progress and regress measurement and shared inputs and outputs in DEA for panel data: an application in commercial bank branches	This paper deals with the role of time in DEA-efficiency analysis of multi-component decision making units (DMUs). In many applications that DEA can be applied, the models presented are designed to obtain a single measure of efficiency. However, in many real situations, the units under consideration may perform several different functions or can be separated into different components. In such sit…	2004	14	6	0	WOS:000220997900001	APPLIED MATHEMATICS AND COMPUTATION	Mathematics
407	Chen 2016	Congestion measurement under different policy objectives: an analysis of Chinese industry	In recent years, the economic performance of Chinese industry has improved significantly; however, the congestion caused by excessive investment has plagued its sustainable development. In order to make full use of resources, it is necessary for the Chinese government to measure industrial congestion from different perspectives. However, most studies for measuring congestion only consider desirab…	2016	0	41	0	WOS:000368207400074	JOURNAL OF CLEANER PRODUCTION	Science & Technology - Other Topics; Engineering; Environmental Sciences & Ecology
408	Bielik 2010	The returns to scale analysis in the basic industry enterprises in the Slovak Republic	The analysis in field of the returns of scale is an important indicator which denotes if it is effective for the analyzed companies to increase the input exploitation to expand the production program with the aim to reach higher profits than invested inputs. According to this reason, the objective of the research is the analysis of return to scale in the basic industry enterprises in the Slovak R…	2010	2	16	0	WOS:000282036500002	AGRICULTURAL ECONOMICS-ZEMEDELSKA EKONOMIKA	Agriculture; Business & Economics
409	Nabavi-pelesaraei 2014	Optimization of energy required and greenhouse gas emissions analysis for orange producers using data envelopment analysis approach	Data envelopment analysis is a non-parametric method for multi-criteria decision and performance measurement. This approach has two models including constant returns to scale and variable returns to scale model. The main objective of this study was to analyze the efficiency of orchardists, discriminate efficient orchardists from inefficient ones and identify wasteful uses of energy using Data env…	2014	19	42	0	WOS:000332433200031	JOURNAL OF CLEANER PRODUCTION	Science & Technology - Other Topics; Engineering; Environmental Sciences & Ecology
410	Liu 2015	The Technical Efficiency of Earthquake Medical Rapid Response Teams Following Disasters: The Case of the 2010 Yushu Earthquake in China	Purpose: Performance assessments of earthquake medical rapid response teams (EMRRTs), particularly the first responders deployed to the hardest hit areas following major earthquakes, should consider efficient and effective use of resources. This study assesses the daily technical efficiency of EMRRTs in the emergency period immediately following the 2010 Yushu earthquake in China. Methods: Data o…	2015	0	31	0	WOS:000367539000033	INTERNATIONAL JOURNAL OF ENVIRONMENTAL RESEARCH AND PUBLIC HEALTH	Environmental Sciences & Ecology; Public, Environmental & Occupational Health
411	Wang 2015	Benchmarking energy performance of residential buildings using two-stage multifactor data envelopment analysis with degree-day based simple-normalization approach	Being able to identify detailed meta factors of energy performance is essential for creating effective residential energy-retrofitting strategies. Compared to other benchmarking methods, nonparametric multifactor DEA (data envelopment analysis) is capable of discriminating scale factors from management factors to reveal more details to better guide retrofitting practices. A two-stage DEA energy b…	2015	0	49	0	WOS:000366063500049	ENERGY CONVERSION AND MANAGEMENT	Thermodynamics; Energy & Fuels; Mechanics; Physics
412	Sun 2016	The influences of different R&D types on productivity growth in OECD countries	4 Productivity has become an important concern for the sustainable development and growth of a country. Countries, such as those in the Organization for Economic Cooperation Development (OECD), that actively innovate and conduct Research and Development (R&D) activities always have high productivity growth, with research to date examining the positive influences of R&D on productivity. R&D activi…	2016	0	28	0	WOS:000376686500003	TECHNOLOGY ANALYSIS & STRATEGIC MANAGEMENT	Business & Economics; Science & Technology - Other Topics
413	Vandaele 2013	Sustainable R&D portfolio assessment	Research and development portfolio management is traditionally technologically and financially dominated, with little or no attention to the sustainable focus, which represents the triple bottom line: not only financial (and technical) issues but also human and environmental values. This is mainly due to the lack of quantified and reliable data on the human aspects of product/service development:…	2013	9	38	0	WOS:000316977200003	DECISION SUPPORT SYSTEMS	Computer Science; Operations Research & Management Science
414	Kontolaimou 2016	A typology of European countries based on innovation efficiency and technology gaps: The role of early-stage entrepreneurship	This paper analyzes national innovation efficiency in Europe considering the role of early-stage entrepreneurship. In doing so, potential technological differences, i.e. technology gaps, are computed in a metafrontier framework taking into account that developed countries may use a different technology in producing innovation from their developing/transition counterparts. Using bootstrap DEA, we …	2016	0	36	0	WOS:000367414900016	ECONOMIC MODELLING	Business & Economics
415	Cicea 2014	Environmental efficiency of investments in renewable energy: Comparative analysis at macroeconomic level	This paper aims to bring into attention the concept of renewable energy investments' efficiency and to study one of the three concepts related to it, namely environmental efficiency of investments in renewable energy. The analysis is undertaken at macroeconomic level for several countries in Europe; some of them are member states of European Union and were observed over the period between 1990 an…	2014	14	71	0	WOS:000331421800044	RENEWABLE & SUSTAINABLE ENERGY REVIEWS	Science & Technology - Other Topics; Energy & Fuels
416	Park 2016	Managerial ability and tax avoidance: evidence from Korea	This study investigates the incremental effects of managerial ability on tax avoidance. Managerial ability is estimated through a data envelopment analysis (DEA) and tobit regressions. We find that there is a negative relationship between tax avoidance and firm value. In addition, we document a statistically meaningful negative relation between managerial ability and tax avoidance. The results al…	2016	0	56	0	WOS:000383521600005	ASIA-PACIFIC JOURNAL OF ACCOUNTING & ECONOMICS	Business & Economics
417	Sengupta 1998	Stochastic data envelopment analysis: a new approach	Pre- and post-optimality analysis of input-output data is developed here as a practical method of Farrell-type efficiency measurement. Filtering of noise and specifying the optimal output distributions provide the basic tools which are applied to the time series data for international airlines.	1998	9	10	0	WOS:000074060200004	APPLIED ECONOMICS LETTERS	Business & Economics
418	Yang 2009	Ranking all decision making units based on their elementary differences	Traditional DEA-based ranking techniques have some pitfalls such as ignoring the inherent differences among decision making units (DMUs), or lacking a common weight-based ranking, etc. To overcome these obstacles., the paper first examines the possible differences among all DMUs such as the technical efficiency difference, the preference structure difference and the within-group position differen…	2009	5	12	0	WOS:000269720100010	JOURNAL OF SYSTEMS ENGINEERING AND ELECTRONICS	Automation & Control Systems; Engineering; Operations Research & Management Science
419	Khodabakhshi 2015	Aggregating preference rankings using an optimistic-pessimistic approach	When some alternatives are ranked by several voters, each alternative may be placed in different ranks. Aggregating such preference rankings into single ranking is the motivation of this study. To this end, the optimistic and pessimistic scores of each alternative are determined using a weighted sum of its ranks in all rankings. The data envelopment analysis technique is used to determine these w…	2015	0	29	0	WOS:000356111600002	COMPUTERS & INDUSTRIAL ENGINEERING	Computer Science; Engineering
420	Lozano 2009	Multiobjective target setting in data envelopment analysis using AHP	In this paper two new target setting DEA approaches are proposed. The first one is an interactive multiobjective method that at each step of the process asks the decision maker (DM) which inputs and outputs he wishes to improve, which ones are allowed to worsen and which ones should stay at their current level. The local relative priorities of these inputs and outputs changes are computed using t…	2009	14	36	0	WOS:000263841500021	COMPUTERS & OPERATIONS RESEARCH	Computer Science; Engineering; Operations Research & Management Science
421	Wong 2009	Using interactive multiobjective methods to solve DEA problems with value judgements	Data envelopment analysis (DEA) is a performance measurement tool that was initially developed without consideration of the decision maker (DM)'s preference structures. Ever since, there has been a wide literature incorporating DEA with value judgements such as the goal and target setting models. However, most of these models require prior judgements on target or weight setting. This paper will e…	2009	12	52	0	WOS:000263841500026	COMPUTERS & OPERATIONS RESEARCH	Computer Science; Engineering; Operations Research & Management Science
422	Krivonozhko 2010	The relationship between returns-to-scale properties of interior points and vertex points in DEA models		2010	3	15	0	WOS:000276049500043	DOKLADY MATHEMATICS	Mathematics
423	Chang 2013	Evaluating the performance of Chinese airports	This paper assesses whether geographical characteristics and service strategies influence the performance of Chinese airports. It examines the technical efficiency of 41 Chinese airports in 2008; with data envelopment analysis then regressed on environmental factors. The results show that airports located in cities with populations of more than two million are more efficient than those for other …	2013	13	5	0	WOS:000321234200005	JOURNAL OF AIR TRANSPORT MANAGEMENT	Transportation
424	Field 2003	Measuring the performance of neonatal care units in Scotland	Policy makers continue to debate whether or not to increase the share of health care expenditures in United Kingdom. On the other hand, the pressure of operating within tight budgets and the advances in technology are forcing more locally based hospitals to close. One that could be used by policy makers as a benchmark is the measure of relative performance of hospitals. Many researchers have exam…	2003	13	21	0	WOS:000182848600002	JOURNAL OF MEDICAL SYSTEMS	Health Care Sciences & Services; Medical Informatics
425	Lopez-torres 2015	Should we charge environmental factors for poor students' achievement?	The literature states that an unfavourable environment negatively affects students' performance. However, there is evidence showing that low socio-economic status does not always have a negative influence on students' outcomes. To shed some light on this issue, we develop a conditional order-m efficiency estimation. The results confirm that the environment impacts differently among schools and un…	2015	0	17	0	WOS:000360259300005	APPLIED ECONOMICS LETTERS	Business & Economics
426	Wu 2014	Does Human Development Index Provide Rational Development Rankings? Evidence from Efficiency Rankings in Super Efficiency Model	The human development index (HDI) rankings have provided a referenced measure for people to choose a country in which to travel or live. This paper employs a superefficiency model to evaluate the rationality of the HDI rankings of 19 evaluated OECD countries in 2009. Compared to the HDI rankings, the efficiency rankings measured by the super-efficiency model have the following two advantages: (1)…	2014	5	45	0	WOS:000332337100019	SOCIAL INDICATORS RESEARCH	Social Sciences - Other Topics; Sociology
427	Havranek 2016	Bank efficiency and interest rate pass-through: Evidence from Czech loan products	An important component of monetary policy transmission is the pass-through from financial market interest rates, directly influenced or targeted by central banks, to the rates that banks charge firms and households. Yet the available evidence on the strength and speed of the pass-through is mixed. We examine the pass-through mechanism using a unique data set of Czech loan and deposit products and…	2016	0	44	0	WOS:000374195900012	ECONOMIC MODELLING	Business & Economics
428	Tavana 2014	A new chance-constrained DEA model with birandom input and output data	The purpose of conventional Data Envelopment Analysis (DEA) is to evaluate the performance of a set of firms or Decision-Making Units using deterministic input and output data. However, the input and output data in the real-life performance evaluation problems are often stochastic. The stochastic input and output data in DEA can be represented with random variables. Several methods have been prop…	2014	1	62	0	WOS:000344084600005	JOURNAL OF THE OPERATIONAL RESEARCH SOCIETY	Business & Economics; Operations Research & Management Science
429	Chuang 2011	DATA ENVELOPMENT ANALYSIS IN MEASURING R&D EFFICIENCY OF SEMICONDUCTOR INDUSTRY'S NEW PRODUCT DEVELOPMENT IN TAIWAN	This study takes the quantity of R&D input into consideration when discussing the relation of efficiency between input and output. From the results of data envelopment analysis (DEA), 58% of IC semiconductor industry is efficient in new product development. As a whole, the R&D efficiency in Taiwan's IC semiconductor industry is acceptable. In this industry, the efficient IC manufacturing takes up…	2011	0	20	0	WOS:000296408300049	ACTUAL PROBLEMS OF ECONOMICS	Business & Economics
430	Reig-martinez 2008	The policy analysis matrix with profit-efficient data: evaluating profitability in rice cultivation	This paper combines policy analysis matrix and data envelopment analysis techniques to model the analysis of profitability from farming. Policy analysis matrices are computed for a sample of rice growers located in the wetland of the albufera (Eastern Spain) under observed conventional and profit-efficient fanning conditions. While conventional analysis points to a lack of profitability. farmers …	2008	2	31	0	WOS:000260480500001	SPANISH JOURNAL OF AGRICULTURAL RESEARCH	Agriculture
431	Huang 1989	RELATIVE EFFICIENCY IN RURAL PRIMARY HEALTH-CARE - AN APPLICATION OF DATA ENVELOPMENT ANALYSIS		1989	43	35	0	WOS:A1989AC61300001	HEALTH SERVICES RESEARCH	Health Care Sciences & Services
432	Dia 2009	A Portfolio Selection Methodology Based on Data Envelopment Analysis	This paper presents a four-step methodology based on Data Envelopment Analysis for portfolio selection of decision-making units (DMUs) which can be stocks or other financial assets. Along the steps of the methodology, DMUs efficiency ratios are first computed, and then, the generation of a portfolio is carried out by a mathematical model which optimizes the weighted sum of the DMUs' efficiency ra…	2009	3	64	0	WOS:000273773300008	INFOR	Computer Science; Operations Research & Management Science
433	Soleimani-damaneh 2009	Scale elasticity and returns to scale in the presence of alternative solutions	Scale elasticity (SE) and returns to scale (RTS) are important topics in performance analysis, which help managers to make decisions about the expansion or contraction of the operation of decision making units under assessment. In this paper, some new results about these topics in the presence of alternative solutions, regarding the concept of multifunction, are provided. At first, some propertie…	2009	3	23	0	WOS:000270619900005	JOURNAL OF COMPUTATIONAL AND APPLIED MATHEMATICS	Mathematics
434	Hoopes 2001	Efficiency performance, control charts, and process improvement: Complementary measurement and evaluation	Data envelopment analysis provides an assessment of the efficiency performance of production processes by including in its modeling framework technologically critical input/output variables. In order to create the conceptual linkage to traditional control charts, input/output production specifications may use the concepts of process and product characteristics. Process control charts track the va…	2001	8	34	0	WOS:000168620700010	IEEE TRANSACTIONS ON ENGINEERING MANAGEMENT	Business & Economics; Engineering
435	Simar 2006	On testing equality of distributions of technical efficiency scores	The challenge of the econometric problem in production efficiency analysis is that the efficiency scores to be analyzed are unobserved. Statistical properties have recently been discovered for a type of estimator popular in the literature, known as data envelopment analysis (DEA). This opens up a wide range of possibilities for well-grounded statistical inference about the true efficiency scores …	2006	54	29	0	WOS:000243083700002	ECONOMETRIC REVIEWS	Business & Economics; Mathematics; Mathematical Methods In Social Sciences
436	Abbruzzo 2016	Operational and financial performance of Italian airport companies: A dynamic graphical model	This paper provides evidence on the relationship within a set of financial and operational indicators for Italian airports over 2008-2014. The limited sample size of national and regional airports suggests to apply the penalised RCON (v,epsilon)model, which falls within the class of Gaussian graphical models. It provides both estimate and easy way to visualise conditional independence structures …	2016	0	41	0	WOS:000386645000022	TRANSPORT POLICY	Business & Economics; Transportation
437	Fang 2014	Optimal budget for system design series network DEA model	Wei and Chang (2011a) developed optimal system design (OSD) data envelopment analysis (DEA) models to design a decision-making unit (DMU)' s optimal system, in which the DMU could encounter the well-known economic phenomenon of budget congestion. To show how to verify the optimal budget and budget congestion, they develop a solution method. In this paper, we note that their method is incorrect fo…	2014	0	10	0	WOS:000344084600001	JOURNAL OF THE OPERATIONAL RESEARCH SOCIETY	Business & Economics; Operations Research & Management Science
438	Nasrabadi 2014	Characterizing a subset of the PPS maintaining the reference hyperplane of the radial projection point	In this paper, we characterize a subset of the production possibility set consisting of production points whose radial projection points lie on the same supporting hyperplane of the production possibility set (PPS). To this end, we consider the CCR and BCC models 1 and establish some theoretical results by utilizing linear programming-based techniques. Determining such a subset of the PPS provide…	2014	1	10	0	WOS:000344084600009	JOURNAL OF THE OPERATIONAL RESEARCH SOCIETY	Business & Economics; Operations Research & Management Science
439	Heidari 2011	Using Nonparametric Analysis (DEA) for Measuring Technical Efficiency in Poultry Farms	The objective of this study was to determine the economic efficiency of resource utilization in broiler production farms using a non-parametric production function, data envelopment analysis (DEA). Data for the analysis were collected from a cross section of 44 farmers using a multi-stage sampling procedure. In DEA models the farmers that produce their level of output with the least amount of inp…	2011	3	26	0	WOS:000208620800009	BRAZILIAN JOURNAL OF POULTRY SCIENCE	Agriculture
440	Andreu 2014	Efficiency of the strategic style of pension funds: an application of the variants of the slacks-based measure in DEA	A 2010 paper by Kaoru Tone proposes four variants of the slacks-based measure of efficiency (SBM) to overcome the limitations of this well-known Data Envelopment Analysis (DEA) approach when the reference points of the efficient frontier may not be adequate. In this study, we apply these variants for the first time to a real-world problem to evaluate the efficiency of one of the most relevant dec…	2014	2	25	0	WOS:000344084600010	JOURNAL OF THE OPERATIONAL RESEARCH SOCIETY	Business & Economics; Operations Research & Management Science
441	Kao 2010	Congestion measurement and elimination under the framework of data envelopment analysis	Congestion is a wasteful stage of the production process where outputs are reduced due to excessive amount of inputs. This paper investigates three types of models prevailing in the data envelopment analysis literature, i.e., the Fare-family model, the Cooper-family model, and the Wei-Tone model, for measuring the congestion effect. The Fire-family model is able to decompose technical efficiency …	2010	13	38	0	WOS:000274842300002	INTERNATIONAL JOURNAL OF PRODUCTION ECONOMICS	Engineering; Operations Research & Management Science
442	Brida 2012	Exploring the dynamics of the efficiency in the Italian hospitality sector. A regional case study	This paper introduces a methodology to describe and compare the economic relative performance of the hospitality sector of the Italian regions during the period 2000-2004. Dynamics of the hospitality sector of each region is represented by the evolution of its economic efficiency. The investigation involves the following steps: a static Data Envelopment Analysis (DEA) to estimate the pure economi…	2012	3	32	0	WOS:000303281800059	EXPERT SYSTEMS WITH APPLICATIONS	Computer Science; Engineering; Operations Research & Management Science
443	Akdogan 2012	The efficiency of police stations in the city of Ankara: an application of data envelopment analysis	Purpose - Police organizations' main goal is providing the security of the neighborhoods for citizens. This paper aims to investigate how efficiently the police stations in the city of Ankara work. It also seeks to determine how the efficiency of police organizations can be measured by using data envelopment analysis (DEA). Design/methodology/approach - The study uses I)EA to measure the efficien…	2012	1	18	0	WOS:000302485400003	POLICING-AN INTERNATIONAL JOURNAL OF POLICE STRATEGIES & MANAGEMENT	Criminology & Penology
444	Zhang 2016	Environmental Efficiency Analysis of Listed Cement Enterprises in China	China's cement production has been the highest worldwide for decades and contributes significant environmental pollution. Using a non-radical DEA model with slacks-based measure (SBM), this paper analyzes the environmental efficiency of China's listed cement companies. The results suggest that the average mean of the environmental efficiency for the listed cement enterprises shows a decreasing tr…	2016	1	50	0	WOS:000377983800047	SUSTAINABILITY	Science & Technology - Other Topics; Environmental Sciences & Ecology
445	Wei 2011	Using the DEA-R model in the hospital industry to study the pseudo-inefficiency problem	Because of the unreasonable and unnecessary weight restriction assumption, a barely noticeable deficiency in pseudo-inefficiency occurs at times when applying a CCR model. The CCR was the first model designed for Data Envelopment Analysis (DEA); it remains its most popular model. To detect this type of unobvious deficiency, this study compared the following; the efficiency score and optimal weigh…	2011	5	11	0	WOS:000284863200097	EXPERT SYSTEMS WITH APPLICATIONS	Computer Science; Engineering; Operations Research & Management Science
446	Wei 2011	Value-at-risk and data envelopment analysis: comments on Wu and Olson (2010)	In this note, we identify three major errors contained in Wu and Olson [Wu, D. D. and Olson, D., 2010. Enterprise risk management: a DEA VaR approach in vendor selection. International Journal of Production Research, 48 (16), 4919-932]. It is shown that the 'DEA VaR' model named by the authors is not truly a Value-at-risk (VaR) minimisation problem. It is also pointed out that the authors confuse…	2011	1	9	0	WOS:000299896800013	INTERNATIONAL JOURNAL OF PRODUCTION RESEARCH	Engineering; Operations Research & Management Science
447	Medal-bartual 2016	Productivity change of the Spanish Port System: impact of the economic crisis	The main goal of this study was to assess the impact of the economic crisis on the productivity growth of the Spanish Port System (SPS). The Malmquist Productivity Index (MPI) was estimated for the 28 Port Authorities of the SPS, for a non-crisis period' (2005-2008) and a crisis period' (2008-2011). From a policy perspective, the MPI is a very useful approach for assessing the productivity change…	2016	0	73	0	WOS:000382585900003	MARITIME POLICY & MANAGEMENT	Transportation
448	Khodabakhshi 2010	An input relaxation measure of efficiency in fuzzy data envelopment analysis (FDEA)	While data envelopment analysis (DEA) models are very sensitive to possible data errors, in many real applications, the data of production processes cannot be precisely measured. Fuzzy DEA is a successful method that allows to deal with imprecise data in DEA. In this paper, we develop fuzzy version of the input relaxation model introduced in Jahahshahloo and Khodabakhshi [15] by using some rankin…	2010	1	45	0	WOS:000283777300004	JOURNAL OF INTELLIGENT & FUZZY SYSTEMS	Computer Science
449	Lopez-cabrales 2006	The contribution of core employees to organizational capabilities and efficiency	This research tested the role of core employees (CEs) in firm competitiveness. The article defines theoretical relations among the value and uniqueness of CEs' knowledge, skills, and abilities (KSAs) and organizational capabilities that define the competitive advantage of the firm; using a sample of Spanish firms with more than 500 employees, it also analyzes empirically whether CEs are associate…	2006	40	75	0	WOS:000235911700007	HUMAN RESOURCE MANAGEMENT	Psychology; Business & Economics
450	Mizala 2002	The technical efficiency of schools in Chile	This paper assesses the technical efficiency of schools in Chile, which is defined as the capacity of schools to generate the maximum output (academic achievement) given the quantity of inputs they use. Two alternative methodological approaches for measuring efficiency are used: (i) estimation of a stochastic production frontier, and (ii) data envelopment analysis (DEA), which allows identificati…	2002	28	40	0	WOS:000177118100007	APPLIED ECONOMICS	Business & Economics
451	Kilic 2009	Assessing the efficiency of hazelnut production	This study investigates production efficiency of hazelnut farmers located in the Carsamba Plain, Samsun-Turkey. A sample of 78 farmers was selected by a two-stage sampling process. Data Envelopment Analysis and Tobit Regression Analysis found that production efficiency of the hazelnut farmers ranged from 26.1 to 100.0%, with an average of 73.5%. This level of technical efficiency is consistent wi…	2009	4	53	0	WOS:000268830300004	AFRICAN JOURNAL OF AGRICULTURAL RESEARCH	Agriculture
452	De nicola 2014	Healthcare reform in Italy: an analysis of efficiency based on nonparametric methods	Over the past twenty years, important changes in the Italian health system have led to different approaches in organizing, delivering and financing health services throughout the country's regions. In this paper, we assess the impacts that such changes have had on health efficiency. The analysis performed here is in two stages. In the first stage, healthcare efficiency is measured via bootstrappe…	2014	1	47	0	WOS:000333012900007	INTERNATIONAL JOURNAL OF HEALTH PLANNING AND MANAGEMENT	Health Care Sciences & Services; Public, Environmental & Occupational Health
453	Johnes 1993	MEASURING THE RESEARCH PERFORMANCE OF UK ECONOMICS DEPARTMENTS - AN APPLICATION OF DATA ENVELOPMENT ANALYSIS	The research output of economics departments in UK universities is assessed using data envelopment analysis. Results are compared with those obtained in the recent Universities Funding Council exercise. The results obtained are sensitive to the inclusion or otherwise of external funding as an input into the research process. A new method for assessing the relative performance of a number of data …	1993	86	16	0	WOS:A1993MA87500010	OXFORD ECONOMIC PAPERS-NEW SERIES	Business & Economics
454	Song 2012	Environmental efficiency evaluation based on data envelopment analysis: A review	The paper aims to investigate the achievements of the theoretical and practical basis of environmental policy analysis in order to study their works and point out the future possible research direction. It sorts out researches about environmental efficiency assessment and reviews the works about the theory and application of efficiency analysis around the world. It is suggested that environmental…	2012	49	57	0	WOS:000307909800012	RENEWABLE & SUSTAINABLE ENERGY REVIEWS	Science & Technology - Other Topics; Energy & Fuels
455	Cullmann 2012	R&D efficiency and barriers to entry: a two stage semi-parametric DEA approach	This paper assesses the relative efficiency of knowledge production in the OECD using a nonparametric DEA approach. In general, resources allocated to R&D are limited and therefore must be used efficiently, given the institutional and legal constraints. The efficiency scores presented are based on an intertemporal frontier estimation for the period 1995 to 2004. We analyse the impact of the regul…	2012	8	51	0	WOS:000298965300009	OXFORD ECONOMIC PAPERS-NEW SERIES	Business & Economics
456	Takeda 2001	On measuring the inefficiency with the inner-product norm in data envelopment analysis	A technique for assessing the sensitivity of efficiency classifications in Data Envelopment Analysis (DEA) is presented. It extends the technique proposed by Charnes et al. (A. Charnes, J.J. Rousseau, J.H. Semple, Journal of Productivity Analysis 7 (1996) 5-18). An organization's input-output vector serves as the center for a cell within which the organization's classification remains unchanged u…	2001	10	15	0	WOS:000169788100012	EUROPEAN JOURNAL OF OPERATIONAL RESEARCH	Business & Economics; Operations Research & Management Science
457	Athanassopoulos 2001	Assessing the technical and allocative efficiency of hospital operations in Greece and its resource allocation implications	In this paper, we seek to develop a research framework concerning the assessment of the efficiency of public sector hospital operations. Public hospitals are increasingly under pressure to improve their operations both in terms of resources they use and also in terms of the quantity and quality of their outcomes. The assessment of efficiency entails both the notions of technical and allocative ef…	2001	24	37	0	WOS:000169788100015	EUROPEAN JOURNAL OF OPERATIONAL RESEARCH	Business & Economics; Operations Research & Management Science
458	Mohammadshirazi 2012	An analysis of energy use and relation between energy inputs and yield in tangerine production	The objective of this study is to determine energy balance between inputs and output for tangerine production in Mazandaran province, one of the most important citrus production centers in Iran. Data is collected by administering a questionnaire in face-to-face interviews. The results show that the highest share of energy was utilized by application of chemical fertilizers and chemicals. Average …	2012	11	41	0	WOS:000307909800018	RENEWABLE & SUSTAINABLE ENERGY REVIEWS	Science & Technology - Other Topics; Energy & Fuels
459	Nin-pratt 2010	Getting implicit shadow prices right for the estimation of the Malmquist index: the case of agricultural total factor productivity in developing countries	The Malmquist index has become extensively used in international comparisons of agricultural productivity since it does not require prices for its estimation, which are normally not available. However, the data envelopment analysis (DEA) approach used to estimate this index still uses implicit price information. This entails potential problems because these methods are susceptible to the effect o…	2010	4	17	0	WOS:000277084100013	AGRICULTURAL ECONOMICS	Agriculture; Business & Economics
460	Hadi-vencheh 2006	A generalized DEA model for inputs/outputs estimation	In this paper we discuss the question: among a group of decision making units (DMUs), if a DMU changes some of its input (output) levels, to what extent should the unit change outputs (inputs) such that its efficiency index remains unchanged? In order to solve this question we propose a solving method based on Data Envelopment Analysis (DEA) and Multiple Objective Linear Programming (MOLP). In ou…	2006	12	17	0	WOS:000236572200001	MATHEMATICAL AND COMPUTER MODELLING	Computer Science; Mathematics
461	Chien 2007	Renewable energy and macroeconomic efficiency of OECD and non-OECD economies	This article analyzes the effects of renewable energy on the technical efficiency of 45 economies during the 2001-2002 period through data envelopment analysis (DEA). In our DEA model, labor, capital stock, and energy consumption are the three inputs and real GDP is the single output. Increasing the use of renewable energy improves an economy's technical efficiency. Conversely, increasing the inp…	2007	62	20	0	WOS:000247535400006	ENERGY POLICY	Energy & Fuels; Environmental Sciences & Ecology
462	Wang 2016	An intuitionistic fuzzy set-based hybrid approach to the innovative design evaluation mode for green products	As technology vigorously develops and the awareness of environmental protection rises, green industry has been gradually valued by government and consumers. Customers' needs can be satisfied with effective resource strategies as well as innovative technology of green products. Importance-performance analysis is a method incorporating the voices of customers and resource strategies of green design…	2016	0	59	0	WOS:000375583100021	ADVANCES IN MECHANICAL ENGINEERING	Thermodynamics; Engineering
463	Kapelko 2014	Examining the relation between intangible assets and technical efficiency in the international textile and clothing industry	The resource-based view of the firm suggests that intangible assets have a positive impact on firm performance. This study examined the relation between intangible assets and technical efficiency of textile and clothing firms. A double bootstrap data envelopment analysis approach was used to measure and explain technical efficiency. The empirical application used a data-set of the textile and clo…	2014	2	72	0	WOS:000332277300004	JOURNAL OF THE TEXTILE INSTITUTE	Materials Science
464	Wang 2014	The impact and economic cost of environmental regulation on energy utilization in China	This article utilizes three data envelopment analysis-based models: a no environmental regulation model, a weak environmental regulation model and a strong environmental regulation model to reveal the impact of environmental regulation on China's regional total-factor energy efficiency (TFEE) during the period of 2003-2010. To take a further step, these three models are adjusted for calculating t…	2014	4	45	0	WOS:000338008400009	APPLIED ECONOMICS	Business & Economics
465	Azadeh 2014	Location optimization of wind power generation-transmission systems under uncertainty using hierarchical fuzzy DEA: A case study	The use of wind energy as a renewable source of energy is rapidly increasing all over the world as demand for energy is rising. Apart from wind blow, different social and local criteria are important for location optimization of wind power generation-transmission plants. This study presents an integrated fuzzy-DEA approach for decision making on wind plant locations. Besides, an integrated approa…	2014	6	21	0	WOS:000331421800079	RENEWABLE & SUSTAINABLE ENERGY REVIEWS	Science & Technology - Other Topics; Energy & Fuels
466	Pendharkar 2012	DEA based data preprocessing for maximum decisional efficiency linear case valuation models	In this paper, we use data envelopment analysis (DEA) to preprocess training data cases before the maximum decisional efficiency (MDE) principle is used to estimate discriminant function parameters. Using an example from the literature and simulated datasets, we compare the performance of DEA-MDE procedure for parameter estimation with traditional MDE procedure without data preprocessing. The res…	2012	0	27	0	WOS:000303281800096	EXPERT SYSTEMS WITH APPLICATIONS	Computer Science; Engineering; Operations Research & Management Science
467	Mckillop 1999	Efficiency in northern Ireland hospitals: A non-parametric analysis	The study examines the technical, scale and size efficiency of acute hospitals in Northern Ireland over the six-year period, 1986-1992. The efficiency estimates are used to investigate whether the empirical evidence supports the subsequent current rationalisation policy for hospital provision in Northern Ireland. Non-parametric analysis is used to measure the efficiency of larger and smaller hosp…	1999	6	22	0	WOS:000083079800004	ECONOMIC AND SOCIAL REVIEW	Business & Economics; Sociology
468	Chen 2012	A new methodology for evaluating sustainable product design performance with two-stage network data envelopment analysis	Sustainable product design has been considered as one of the most important practices for achieving sustainability. To improve the environmental performances of a product through product design, however, a firm often needs to deal with some difficult technical trade-offs between traditional and environmental attributes which require new design concepts and engineering specifications. In this pape…	2012	26	50	0	WOS:000304849700009	EUROPEAN JOURNAL OF OPERATIONAL RESEARCH	Business & Economics; Operations Research & Management Science
469	Gautam 2013	Measuring the Performance of Critical Access Hospitals in Missouri Using Data Envelopment Analysis	Purpose: Rural hospitals are critical for access to health care, and for their contributions to local economies. However, many rural hospitals, especially critical access hospitals (CAHs) need to strive for more efficiency for continued viability. Routinely evaluating their performance, and providing feedback to management and policy makers, is therefore important. Method: Three measures of relat…	2013	1	27	0	WOS:000317073400004	JOURNAL OF RURAL HEALTH	Health Care Sciences & Services; Public, Environmental & Occupational Health
470	Amirteimoori 2013	An alternative clustering approach: a DEA-based procedure	The problem of clustering objects into groups is a branch in statistical multivariate analysis. This problem is usually solved using a statistical heuristic or an optimization. This article addresses the issue of investigation of the relative efficiency of operational units while taking into consideration the size of units in the sample. This article proposes a two-step procedure allowing managem…	2013	4	11	0	WOS:000315157500004	OPTIMIZATION	Operations Research & Management Science; Mathematics
471	Ito 2013	Performances of socially responsible investment and environmentally friendly funds	The socially responsible investment (SRI) funds performances remain inconclusive. Hence, more studies need to be conducted to determine if SRI funds systematically underperform or outperform conventional funds. This paper has employed dynamic mean-variance model using shortage function approach to evaluate the performance of SRI and Environmentally friendly funds (EF). Unlike the traditional meth…	2013	2	44	0	WOS:000325757800002	JOURNAL OF THE OPERATIONAL RESEARCH SOCIETY	Business & Economics; Operations Research & Management Science
472	De witte 2013	Accounting for economies of scope in performance evaluations of university professors	Teaching and research are widely regarded as the two key activities of academics. We propose a tailored version of the popular Data Envelopment Analysis methodology to evaluate the overall performance of university faculty. The methodology enables accounting for the potential presence of economies of scope between the teaching and research activities. It is illustrated with a dataset of professor…	2013	2	72	0	WOS:000325757800003	JOURNAL OF THE OPERATIONAL RESEARCH SOCIETY	Business & Economics; Operations Research & Management Science
473	Alsharif 2012	Lake performance differences in response to land use and water quality: Data envelopment analysis	Comparisons of lake conditions to surrounding land use classifications and water quality can be used to assist management of lake resources. This study used Data Envelopment Analysis (DEA), a performance measurement tool used in economics and operations research and management science, to compare lakes based on land use classifications and water quality. Lake performance ratings reflecting land u…	2012	1	28	0	WOS:000305515400003	LAKE AND RESERVOIR MANAGEMENT	Marine & Freshwater Biology; Water Resources
474	Kuah 2012	Monte Carlo Data Envelopment Analysis with Genetic Algorithm for Knowledge Management performance measurement	The paper targets to devise a genuine Knowledge Management (KM) performance measurement model in a stochastic setting based on Data Envelopment Analysis (DEA), Monte Carlo simulation and Genetic Algorithm (GA). The proposed model evaluates KM using a set of proxy measures correlated with the major KM processes. Data Collection Budget Allocation (DCBA) that maximizes the model accuracy is determin…	2012	11	76	0	WOS:000303281800087	EXPERT SYSTEMS WITH APPLICATIONS	Computer Science; Engineering; Operations Research & Management Science
475	Sabherwal 2015	INFORMATION TECHNOLOGY IMPACTS ON FIRM PERFORMANCE: AN EXTENSION OF KOHLI AND DEVARAJ (2003)	Despite the importance of investing in information technology, research on business value of information technology (BVIT) shows contradictory results, raising questions about the reasons for divergence. Kohli and Devaraj (2003) provided valuable insights into this issue based on a meta-analysis of 66 BVIT studies. This paper extends Kohli and Devaraj by examining the influences on BVIT through a…	2015	0	401	0	WOS:000368424000005	MIS QUARTERLY	Computer Science; Information Science & Library Science; Business & Economics
476	Halkos 2013	Estimating the degree of operating efficiency gains from a potential bank merger and acquisition: A DEA bootstrapped approach	We propose a bootstrapped Data Envelopment Analysis (DEA)-based procedure to pre-calculate and pre-evaluate the short-run operating efficiency gains of a potential bank merger or acquisition (M&A). As an illustrative example, we apply our proposed procedure to investigate the degree of operating efficiency gains of 45 possible bank M&As in the Greek banking industry over the period from 2007 to 2…	2013	6	81	0	WOS:000317167600027	JOURNAL OF BANKING & FINANCE	Business & Economics
477	Asmild 2016	Introducing and modeling inefficiency contributions	Whilst Data Envelopment Analysis (DEA) is the most commonly used non-parametric benchmarking approach, the interpretation and application of DEA results can be limited by the fact that radial improvement potentials are identified across variables. In contrast, Multi-directional Efficiency Analysis (MEA) facilitates analysis of the nature and structure of the inefficiencies estimated relative to v…	2016	0	22	0	WOS:000362621500031	EUROPEAN JOURNAL OF OPERATIONAL RESEARCH	Business & Economics; Operations Research & Management Science
478	Hashimoto 1993	USING DEA TO EVALUATE THE STATE OF SOCIETY AS MEASURED BY MULTIPLE SOCIAL-INDICATORS	This paper presents an approach for discussing the state of society, which is measured by multiple social indicators, using data envelopment analysis (DEA). Replacing inputs and outputs in DEA with negative and positive social indicators respectively, we analyze the desirability of living in the 47 prefectures of Japan. This is also a proposal for the potential use of DEA in multi-dimensional eva…	1993	30	16	0	WOS:A1993MP71500002	SOCIO-ECONOMIC PLANNING SCIENCES	Business & Economics; Operations Research & Management Science
479	Mousavi-avval 2011	Optimization of energy consumption and input costs for apple production in Iran using data envelopment analysis	In this study a non-parametric method of data envelopment analysis (DEA) was applied to analyze the efficiency of farmers, discriminate efficient farmers from inefficient ones and to identify wasteful uses of energy in order to optimize the energy inputs for apple production in Tehran province, Iran. From this study the following results were obtained: from the total of 56 farmers, considered for…	2011	30	34	0	WOS:000288102600023	ENERGY	Thermodynamics; Energy & Fuels
480	Sueyoshi 2016	Marginal Rate of Transformation and Rate of Substitution measured by DEA environmental assessment: Comparison among European and North American nations	This study discusses the new use of DEA (Data Envelopment Analysis) environmental assessment to measure MRT (Marginal Rate of Transformation) and RS (Rate of Substitution) among production factors (e.g., inputs, desirable and undesirable outputs). To measure the degree on MRT and RS, this study first examines a concept of disposability from the perspective of economic strategies to combat various…	2016	1	75	0	WOS:000378446600025	ENERGY ECONOMICS	Business & Economics
481	Ruiz 2016	Common benchmarking and ranking of units with DEA	This paper develops a common framework for benchmarking and ranking units with DEA. In many DEA applications, decision making units (DMUs) experience similar circumstances, so benchmarking analyses in those situations should identify common best practices in their management plans. We propose a DEA-based approach for the benchmarking to be used when there is no need (nor wish) to allow for indivi…	2016	0	47	0	WOS:000383944900001	OMEGA-INTERNATIONAL JOURNAL OF MANAGEMENT SCIENCE	Business & Economics; Operations Research & Management Science
482	Ray 2016	Cost efficiency in an Indian bank branch network: A centralized resource allocation model	In the present study we evaluate the overall cost efficiency of a network of branches of a single large public sector bank in India within the city of Calcutta using the data for the year 2012. Our objective is to determine the optimal number of branches within a postal district that could provide the observed amounts of banking services to the customers in that area at the minimum operating cost…	2016	0	44	0	WOS:000383944900007	OMEGA-INTERNATIONAL JOURNAL OF MANAGEMENT SCIENCE	Business & Economics; Operations Research & Management Science
483	Yu 2016	A fixed cost allocation based on the two-stage network data envelopment approach	The conventional paradigm of resource allocation model in single-stage data envelopment analysis (DEA) assumes that no internal structure is in production process. However, this paradigm does not consider that subunits may jointly use some fixed inputs from their organization, hence the importance of allocating fixed costs among subunits. Furthermore, in the fixed cost allocation problem, many st…	2016	0	23	0	WOS:000372687500052	JOURNAL OF BUSINESS RESEARCH	Business & Economics
484	Khodaparasti 2016	Balancing efficiency and equity in location-allocation models with an application to strategic EMS design	This paper presents an integrated location-allocation model balancing efficiency and equity criteria. The new formulation combines two domains: facility location and data envelopment analysis. To support the decision maker with more realistic solutions based on the optimal location-allocation decisions, we endogenize the outputs of the model as a function dependent on the allocation variables. To…	2016	2	37	0	WOS:000377434900009	OPTIMIZATION LETTERS	Operations Research & Management Science; Mathematics
485	Athanassopoulos 1998	Decision support for target-based resource allocation of public services in multiunit and multilevel systems	This paper is concerned with the problem of resource allocation and target setting in the provision of public services. The paper develops a network-based representation of multilevel resource management With equity, efficiency, and effectiveness being recognised as the fundamental objectives of the system. On the modelling side, the proposed method combines data envelopment analysis and goal pro…	1998	50	47	0	WOS:000072627300003	MANAGEMENT SCIENCE	Business & Economics; Operations Research & Management Science
486	Sueyoshi 1995	EMPIRICAL REGRESSION QUANTILE AND LEVERAGE TREATMENT METHOD	This article presents analytical and numerical approaches for statistically testing parameter estimates of a regression hyperplane, using Empirical Regression Quantile (ERQ) technique. The analytical approach uses its asymptotic property of ERQ to determine the standard error of parameter estimates. The asymptotical results are replaced and compared with a computer intensive technique referred to…	1995	5	48	0	WOS:A1995QZ01500003	JOURNAL OF THE OPERATIONS RESEARCH SOCIETY OF JAPAN	Operations Research & Management Science
487	Sueyoshi 2016	Returns to damage under undesirable congestion and damages to return under desirable congestion measured by DEA environmental assessment with multiplier restriction: Economic and energy planning for social sustainability in China	This study discusses the concept of natural and managerial disposability from their economic and methodological implications on social sustainability development. Then, it explores their analytical linkages to a concept on "congestion." The concept is classified into Undesirable Congestion (UC) under natural disposability and Desirable Congestion (DC) under managerial disposability. Considering t…	2016	1	75	0	WOS:000378446600026	ENERGY ECONOMICS	Business & Economics
488	Cook 2004	Multicomponent efficiency measurement and core business identification in multiplant firms: A DEA model	Performance modelling, across a set of similar decision making units (DMUs), has generally been directed toward the derivation of a single measure of efficiency. Data envelopment analysis (DEA) is often a tool of choice in arriving at such a measure. In the current paper, performance is viewed from a multi-functional perspective, with the ultimate goal being to identify for each DMU, the function…	2004	23	10	0	WOS:000221502200002	EUROPEAN JOURNAL OF OPERATIONAL RESEARCH	Business & Economics; Operations Research & Management Science
489	Inuiguchi 2012	Qualitative and quantitative data envelopment analysis with interval data	In this paper, we investigate DEA with interval input-output data. First we show various extensions of efficiency and that 25 of them are essential. Second we formulate the efficiency test problems as mixed integer programming problems. We prove that 14 among 25 problems can be reduced to linear programming problems and that the other 11 efficiencies can be tested by solving a finite sequence of …	2012	6	26	0	WOS:000305743400010	ANNALS OF OPERATIONS RESEARCH	Operations Research & Management Science
490	Toloo 2016	LU Decomposition in DEA with an Application to Hospitals	A fundamental problem that usually appears in linear systems is to find a vector satisfying . This linear system is encountered in many research applications and more importantly, it is required to be solved in many contexts in applied mathematics. LU decomposition method, based on the Gaussian elimination, is particularly well suited for spars and large-scale problems. Linear programming (LP) is…	2016	0	26	0	WOS:000371796600007	COMPUTATIONAL ECONOMICS	Business & Economics; Mathematics
491	Kader 2014	Cost efficiency and board composition under different takaful insurance business models	This study examines the link between cost efficiency and board composition in non-life takaful insurance firms operating in 17 Islamic countries using panel data for 2004-2007. Nonparametric data envelopment analysis (DEA) is used to compute cost efficiency scores and a second-stage logit transformation regression model is then employed to test the influence of corporate characteristics on these …	2014	1	53	0	WOS:000336468300006	INTERNATIONAL REVIEW OF FINANCIAL ANALYSIS	Business & Economics
492	Wu 2011	Attaining Medical Care Resource Equity in Taiwan Using Grey Data Envelopment Analysis	This study attempts to integrate GM (0, N) with data envelopment analysis (DEA) to analyze the equality of medical resource distribution and identify medical areas that lack medical resources and have low competition. First, this study employs GM (0, N) to determine the upper and lower limits, then those limits (the opinions of experts or decision-makers) are included in the DEA evaluation, enabl…	2011	0	10	0	WOS:000292067800012	JOURNAL OF GREY SYSTEM	Mathematics
493	Kuosmanen 2005	Measuring eco-efficiency of production with data envelopment analysis	Aggregation of environmental pressures into a single environmental damage index is a major challenge of eco-efficiency measurement. This article examines how the data envelopment analysis (DEA) method can be adapted for this purpose. DEA accounts for substitution possibilities between different natural resources and emissions and does not require subjective judgment about the weights. Although DE…	2005	129	28	0	WOS:000233942700011	JOURNAL OF INDUSTRIAL ECOLOGY	Science & Technology - Other Topics; Engineering; Environmental Sciences & Ecology
494	Benito 2014	Explaining efficiency in municipal services providers	This paper considers the provision of some important municipal services and applies the non-parametric double bootstrap Simar and Wilson (J Econ 136(1):31-64, 2007) model based on a truncated-regression to estimate the effect of a group of relevant factors, which include the political sign of the governing party and the type of management, on robust DEA (Data Envelopment Analysis) estimates. Prev…	2014	4	126	0	WOS:000344598500001	JOURNAL OF PRODUCTIVITY ANALYSIS	Business & Economics; Mathematical Methods In Social Sciences
495	Borgstein 2016	Evaluating energy performance in non-domestic buildings: A review	Evaluation methods can be used to determine what constitutes good energy performance in a building. With an increasing focus on energy use of buildings worldwide, this evaluation assumes a fundamental importance. This paper provides a comprehensive review of the available methods for analysing, classifying, benchmarking, rating and evaluating energy performance in non-domestic buildings. Methodol…	2016	1	207	0	WOS:000382794200061	ENERGY AND BUILDINGS	Construction & Building Technology; Energy & Fuels; Engineering
496	Olesen 2006	Comparing and combining two approaches for chance constrained DEA	This paper presents a comparison of two different models (Land et al (1993) and Olesen and Petersen (1995)), both designed to extend DEA to the case of stochastic inputs and outputs. The two models constitute two approaches within this area, that share certain characteristics. However, the two models behave very differently, and the choice between these two models can be confusing. This paper pre…	2006	12	26	0	WOS:000242155900001	JOURNAL OF PRODUCTIVITY ANALYSIS	Business & Economics; Mathematical Methods In Social Sciences
497	Gitto 2012	Bootstrapping the Malmquist indexes for Italian airports	This paper uses data envelopment analysis to assess the operational performance of 28 Italian airports during the period of 2000 through 2006. Recent developments in bootstrapping techniques are used to correct total factor productivity estimates for bias and to assess the uncertainty surrounding such estimates. This study found that the Italian airport industry experienced a significant technolo…	2012	20	61	0	WOS:000297402700040	INTERNATIONAL JOURNAL OF PRODUCTION ECONOMICS	Engineering; Operations Research & Management Science
498	Wu 2008	Bank mergers and acquisitions - An evaluation of the 'four pillars' policy in Australia	This paper examines the efficiency consequences of bank mergers and acquisitions with particular reference to the 'four pillars' policy preventing mergers among the four major banks. Using data envelopment analysis, the technical efficiencies of banks operating in Australia over the period from 1983 to 2001 are estimated. A second-stage regression is used to evaluate ex-post efficiency performanc…	2008	5	28	0	WOS:000257436600002	AUSTRALIAN ECONOMIC PAPERS	Business & Economics
499	Juo 2016	Non-radial profit performance: An application to Taiwanese banks	This research modifies the directional Russell measure (DRM) of Fukuyama and Weber (2009) [1] to decompose the Nerlovian profit efficiency in Chambers et al. (1998) [2] so as to obtain a generalized measure that completely excludes technical inefficiency from allocative inefficiency. Based on such a decomposition, we further develop a new slack-based and profit-oriented productivity indicator, co…	2016	0	45	0	WOS:000383944900010	OMEGA-INTERNATIONAL JOURNAL OF MANAGEMENT SCIENCE	Business & Economics; Operations Research & Management Science
500	Yu 2012	Performance assessment of transport services with the ERM-NDEA model: evidence from a domestic airline in Taiwan	This paper estimates comprehensive operational performance measures for transport services. A network efficiency approach is used to analyze the production efficiency, service efficiency, and operational efficiency in a unified framework to reflect the transportation service characteristics of airline operations. We show how a modified version of the network data envelopment analysis model can be…	2012	5	39	0	WOS:000309118600002	TRANSPORTATION PLANNING AND TECHNOLOGY	Transportation
501	Bonaccorsi 2003	A robust nonparametric approach to the analysis of scientific productivity	Data on scientific productivity at institutes of the French INSERM and at. biomedical research institutes of the Italian CNR for 1997 were analysed. Available data on human capital input and geographical agglomeration allowed the estimation and comparison of efficiency measures. Nonparametric envelopment techniques were used, and robust nonparametric techniques were applied in this work for the f…	2003	28	62	0	WOS:000184952600006	RESEARCH EVALUATION	Information Science & Library Science
502	Vahid 2007	Efficiency analysis of the Canadian wood-product manufacturing subsectors: A DEA approach	Performance evaluation of Canadian wood-product manufacturing is an important issue, considering the significance of this industry for the Canadian economy. In this paper, efficiency changes of six wood-product manufacturing subsectors in Canada from 1993 to 2003 are studied using a non-parametric efficiency measurement technique, Data Envelopment Analysis (DEA). It was found that all subsectors …	2007	6	32	0	WOS:000244434000011	FOREST PRODUCTS JOURNAL	Forestry; Materials Science
503	Azadeh 2007	An integrated, DEA PCA numerical taxonomy approach for energy efficiency assessment and consumption optimization in energy intensive manufacturing sectors	This paper introduces an integrated approach based on data envelopment analysis (DEA), principal component analysis (PCA) and numerical taxonomy (NT) for total energy efficiency assessment and optimization in energy intensive manufacturing sectors. Total energy efficiency assessment and optimization of the proposed approach considers structural indicators in addition conventional consumption and …	2007	50	44	0	WOS:000247535400020	ENERGY POLICY	Energy & Fuels; Environmental Sciences & Ecology
504	Sueyoshi 2001	Slack-adjusted DEA for time series analysis: Performance measurement of Japanese electric power generation industry in 1984-1993	Using a new slack-adjusted data envelopment analysis (SA-DEA) model which explicitly incorporates an influence of slacks into its efficiency measurement, this study discusses a use of various efficiencies and index measures for DEA dynamic analysis. An analytical formulation to determine the type of return to scale (RTS) is proposed for the new DEA model. This paper mathematically discusses when …	2001	51	39	0	WOS:000169788100002	EUROPEAN JOURNAL OF OPERATIONAL RESEARCH	Business & Economics; Operations Research & Management Science
505	Jahanshahloo 2014	Using Enhanced Russell Model to Solve Inverse Data Envelopment Analysis Problems	This paper studies the inverse data envelopment analysis using the nonradial enhanced Russell model. Necessary and sufficient conditions for inputs/outputs determination are introduced based on Pareto solutions of multiple-objective linear programming. In addition, an approach is investigated to identify extra input/lack output in each of input/output components (maximum/minimum reduction/increas…	2014	0	25	0	WOS:000336151200001	SCIENTIFIC WORLD JOURNAL	Science & Technology - Other Topics
506	Hsu 2015	Using a decision-making process to evaluate efficiency and operating performance for listed semiconductor companies	Today's high-tech industries face increasing competition and challenges. Thus, for hightech companies, making effective use of resources to enhance business performance and maintain the competitive advantage in the market has become increasingly important. Therefore, this study aimed to design a decision-making model for evaluating the efficiency and operating performance of Taiwan's listed semic…	2015	5	108	0	WOS:000350286500007	TECHNOLOGICAL AND ECONOMIC DEVELOPMENT OF ECONOMY	Business & Economics
507	Azizi 2011	The interval efficiency based on the optimistic and pessimistic points of view	Data envelopment analysis (DEA) is a data-oriented approach for evaluating the performances of a set of peer entities called decision-making units (DMUs), whose performance is determined based on multiple measures. The traditional DEA, which is based on the concept of efficiency frontier (output frontier), determines the best efficiency score that can be assigned to each DMU. Based on these score…	2011	6	7	0	WOS:000287615300028	APPLIED MATHEMATICAL MODELLING	Engineering; Mathematics; Mechanics
508	Sozen 2013	Malmquist Total Factor Productivity Index Approach to Modelling Turkey's Performance of Energy Consumption	In this study, a performance evaluation of 25 member states of the European Union, Norway, Croatia, Switzerland, and Turkey (a candidate country), regarding energy consumption was conducted. A nonparametric approach based on data envelopment analysis and Malmquist Index is proposed as an alternative to the classic methods. The data set covers the years between 1998 and 2006 and energy indicators …	2013	4	35	0	WOS:000319323800010	ENERGY SOURCES PART B-ECONOMICS PLANNING AND POLICY	Energy & Fuels
509	Bergendahl 1995	Allfinanz, Bancassurance and the future of banking	The purpose with this paper is first to analyse the strategies of Allfinanz (Bancassurance) in Germany and then to investigate if the German banks have become more efficient during the period since Allfinanz was introduced. Two methods are used to analyse efficiency: 'financial ratio analysis' (FRA) and 'data envelopment analysis' (DEA). FRA is useful in studying the change in productivity. DEA g…	1995	1	41	0	WOS:A1995TZ25000004	APPLIED STOCHASTIC MODELS AND DATA ANALYSIS	Operations Research & Management Science; Mathematics
510	Imanirad 2013	Partial Input to Output Impacts in DEA: Production Considerations and Resource Sharing among Business Subunits	Data envelopment analysis (DEA) is a methodology for evaluating the relative efficiencies of peer decision-making units (DMUs), in a multiple input/output setting. Although it is generally assumed that all outputs are impacted by all inputs, there are many situations where this may not be the case. This article extends the conventional DEA methodology to allow for the measurement of technical eff…	2013	5	16	0	WOS:000316545100002	NAVAL RESEARCH LOGISTICS	Operations Research & Management Science
511	De koster 2009	On using DEA for benchmarking container terminals	Purpose - The purpose of this paper is to compare efficiency scores from the benchmarking exercise with those of previous studies and to discuss the reasons behind diverging results. Design/methodology/approach - This paper uses data envelopment analysis (DEA) on primary data of large container terminals. Findings - The results differ strongly from those available in the literature. Causes for th…	2009	9	31	0	WOS:000273682900004	INTERNATIONAL JOURNAL OF OPERATIONS & PRODUCTION MANAGEMENT	Business & Economics
512	Morioka 2016	A systematic literature review towards a conceptual framework for integrating sustainability performance into business	Several publications approach the subject of corporate sustainability performance, considering this background, the present research conducts a systematic literature review based on 261 papers towards a conceptual framework for integrating sustainability performance into business. Moreover, it aims at structuring the literature on corporate sustainability performance to highlight its main contrib…	2016	2	183	0	WOS:000384385400013	JOURNAL OF CLEANER PRODUCTION	Science & Technology - Other Topics; Engineering; Environmental Sciences & Ecology
513	Ross 2009	Using Buyer-Supplier Performance Frontiers to Manage Relationship Performance	This article presents a consensus-building methodology to implement dyadic performance measurement. It focuses on transmuting supplier performance and buyer performance metrics on several important attributes into actionable relationship management plans using Clark's (1996) theory of performance frontiers. Access to the supplier performance management program of a Fortune 100 corporation was gra…	2009	8	39	0	WOS:000263856500002	DECISION SCIENCES	Business & Economics
514	Dexter 2012	Monitoring changes in individual surgeon's workloads using anesthesia data	We investigated whether changes in the number of cases performed by surgeons can be used as an appropriate surrogate for anesthesia departments' billed units. We used both number of cases performed and the (ASA RVG) units to assess all operating room anesthetics of an anesthesia group for two sets of 13 four-week periods. The units correspond to Canadian basic units and time units. Although the n…	2012	7	29	0	WOS:000303802100009	CANADIAN JOURNAL OF ANESTHESIA-JOURNAL CANADIEN D ANESTHESIE	Anesthesiology
515	Ramon 2014	Dominance relations and ranking of units by using interval number ordering with cross-efficiency intervals	This paper proposes an approach to the cross-efficiency evaluation that considers all the optimal data envelopment analysis (DEA) weights of all the decision-making units (DMUs), thus avoiding the need to make a choice among them according to some alternative secondary goal. To be specific, we develop a couple of models that allow for all the possible weights of all the DMUs simultaneously and yi…	2014	1	29	0	WOS:000340310600004	JOURNAL OF THE OPERATIONAL RESEARCH SOCIETY	Business & Economics; Operations Research & Management Science
516	Lin 2010	Analysis of debt-paying ability for a shipping industry in Taiwan	The debt financing market is an integral part of the global financial system. A company partially financed by debt faces bankruptcy danger. Although financial statement analysis covers more ratio approaches to viewing a firm's liquidity, leverage, asset activity, profitability and performance, it cannot integrate a diverse ratio to analyze firm's debt-paying ability. This paper employs data envel…	2010	7	21	0	WOS:000276791100011	AFRICAN JOURNAL OF BUSINESS MANAGEMENT	Business & Economics
517	Barros 2008	Technical change and productivity growth in airports: A case study	This paper analyses the rate of technical progress at Portuguese airports between 1990 and 2000, using a stochastic cost frontier method. A translog frontier model is used and the maximum likelihood estimation technique is employed to estimate the empirical model. We estimate the efficient scores and disentangle the rate of technical progress into three components: pure technical progress, non-ne…	2008	28	48	0	WOS:000256557500007	TRANSPORTATION RESEARCH PART A-POLICY AND PRACTICE	Business & Economics; Transportation
518	Song 2013	Bootstrap-DEA analysis of BRICS' energy efficiency based on small sample data	As a representative of many emerging economies, BRICS' economies have been greatly developed in recent years. Meanwhile, the proportion of energy consumption of BRICS to the whole world consumption has increased. Therefore, it is significant to analyze and compare the energy efficiency among them. This paper firstly utilizes a Super-SBM model to measure and calculate the energy efficiency of BRIC…	2013	24	30	0	WOS:000329377800112	APPLIED ENERGY	Energy & Fuels; Engineering
519	Rezitis 2016	Investigating Technical Efficiency and Its Determinants by Data Envelopment Analysis: An Application in the Greek Food and Beverages Manufacturing Industry	In this paper, a two-step procedure is applied in order to investigate technical efficiency and its determinants in the Greek food and beverages manufacturing industry for the period 1984-2007. Technical efficiency scores for the industry are estimated using the data envelopment analysis approach. Moreover, bootstrapped truncated regressions and OLS regressions are applied in order to investigate…	2016	0	62	0	WOS:000374239000007	AGRIBUSINESS	Agriculture; Business & Economics; Food Science & Technology
520	Rogge 2013	A composite index of citizen satisfaction with local police services	Purpose - The purpose of this paper is to propose a non-parametric methodology to construct composite scores of citizen satisfaction with local police services. More precisely, the paper advocates a custom made version of the popular Data Envelopment Analysis approach, also referred to as the "Benefit-of-the-Doubt" model. The key advantage of this approach is that it weights the citizen satisfact…	2013	1	33	0	WOS:000320741900002	POLICING-AN INTERNATIONAL JOURNAL OF POLICE STRATEGIES & MANAGEMENT	Criminology & Penology
521	Agrell 2001	A dual approach to nonconvex frontier models	This paper extends the links between the non-parametric data envelopment analysis (DEA) models for efficiency analysis, duality theory and multi-criteria decision making models for the linear and non-linear case. By drawing on the properties of a partial Lagrangean relaxation, a correspondence is shown between the CCR, BCC and free disposable hull (FDH) models in DEA and the MCDM model. One of th…	2001	32	26	0	WOS:000170648300002	JOURNAL OF PRODUCTIVITY ANALYSIS	Business & Economics; Mathematical Methods In Social Sciences
522	Van puyenbroeck 2017	Geometric mean quantity index numbers with Benefit-of-the-Doubt weights	Geometric mean index numbers are a multiplicative aggregation of (price or quantity) ratios with their importance exponents/weights derived from one or more observed budget shares. In the specific context of composite indicator construction, we propose to use the budget shares as naturally generated by the linear Benefit-of-the-Doubt model. This approach is directly inspired by the literature on …	2017	0	49	0	WOS:000385601000025	EUROPEAN JOURNAL OF OPERATIONAL RESEARCH	Business & Economics; Operations Research & Management Science
523	Chen 2002	An assessment of technical efficiency and cross-efficiency in Taiwan's electricity distribution sector	This paper compares technical efficiency and cross-efficiency scores in the electricity distribution sector in Taiwan through a data envelopment analysis (DEA) framework, We calculate a cross-efficiency assessment to identify the overall efficient and 'false standard' efficient districts to which electricity is distributed and we can use them to cross-check with earlier technical efficiency score…	2002	43	15	0	WOS:000173336600016	EUROPEAN JOURNAL OF OPERATIONAL RESEARCH	Business & Economics; Operations Research & Management Science
524	Charnes 1992	SENSITIVITY OF EFFICIENCY CLASSIFICATIONS IN THE ADDITIVE-MODEL OF DATA ENVELOPMENT ANALYSIS	In contrast to existing sufficient conditions for preservation of efficiency under special perturbations and matrix structural assumptions, sensitivity of the additive model's classifications in data envelopment analysis (DEA) is investigated by means of new DEA formulations focusing on the stability (sensitivity) of an organization's classification (whether efficient or inefficient). The formula…	1992	84	7	0	WOS:A1992HU49700008	INTERNATIONAL JOURNAL OF SYSTEMS SCIENCE	Automation & Control Systems; Computer Science; Operations Research & Management Science
525	Garcia-lacalle 2010	Rural vs urban hospital performance in a 'competitive' public health service	In some western countries, market-driven reforms to improve efficiency and quality have harmed the performance of some hospitals, occasionally leading to their closure, mostly in rural areas. This paper seeks to explore whether these reforms affect urban and rural hospitals differently in a European health service. Rural and urban hospital performance is compared taking into account their efficie…	2010	9	87	0	WOS:000281365600012	SOCIAL SCIENCE & MEDICINE	Public, Environmental & Occupational Health; Biomedical Social Sciences
526	Hansson 2008	Are larger farms more efficient? A farm level study of the relationships between efficiency and size on specialized dairy farms in Sweden	The study explored how economic, technical and allocative input efficiencies in specialized Swedish dairy farms are affected by differences in farm size. The efficiency analysis showed that costs could decrease by 30% if all farms were as efficient as the best farms in the sample. The effect of farm size was analysed in second-stage regressions. Two measures of farm size were considered: income f…	2008	3	37	0	WOS:000262682200001	AGRICULTURAL AND FOOD SCIENCE	Agriculture; Food Science & Technology
527	Wang 2008	A linear programming method for generating the most favorable weights from a pairwise comparison matrix	This paper proposes a linear programming method for generating the most favorable weights (LP-GFW) from pairwise comparison matrices, which incorporates the variable weight concept of data envelopment analysis (DEA) into the priority scheme of the analytic hierarchy process (AHP) to generate the most favorable weights for the underlying criteria and alternatives on the basis of a crisp pairwise c…	2008	16	34	0	WOS:000256256900013	COMPUTERS & OPERATIONS RESEARCH	Computer Science; Engineering; Operations Research & Management Science
528	Zhou 2014	Optimal path for controlling CO2 emissions in China: A perspective of efficiency analysis	This paper examines the optimal control of CO2 emissions from a perspective of efficiency analysis. Several centralized data envelopment analysis (DEA) models are introduced to study the optimal allocation of CO2 emissions under spatial, temporal and spatial-temporal allocation strategies, respectively. The models have been used to determine the optimal paths for controlling CO2 emissions at prov…	2014	23	42	0	WOS:000343613500008	ENERGY ECONOMICS	Business & Economics
529	Leme 2014	Design of experiments applied to environmental variables analysis in electricity utilities efficiency: The Brazilian case	Benchmarking plays a central role in the regulatory scene. Regulators set tariffs according to a performance standard and, if the companies can outperform such a standard, they can retain the gains observed by such outperformance. Efficiency performance is usually assessed by comparison (or a benchmark) against either other companies or the company's own historical performance. This paper discuss…	2014	1	36	0	WOS:000343613500009	ENERGY ECONOMICS	Business & Economics
530	Mehdiloozad 2015	On the identification of the global reference set in data envelopment analysis	It is well established that multiple reference sets may occur for a decision making unit (DMU) in the non-radial DEA (data envelopment analysis) setting. As our first contribution, we differentiate between three types of reference set. First, we introduce the notion of unary reference set (URS) corresponding to a given projection of an evaluated DMU. The URS includes efficient DMUs that are activ…	2015	3	41	0	WOS:000356642500013	EUROPEAN JOURNAL OF OPERATIONAL RESEARCH	Business & Economics; Operations Research & Management Science
531	Zhu 2001	Super-efficiency and DEA sensitivity analysis	This paper discusses and reviews the use of super-efficiency approach in data envelopment analysis (DEA) sensitivity analyses. It is shown that super-efficiency score can be decomposed into two data perturbation components of a particular test frontier decision making unit (DMU) and the remaining DMUs. As a result, DEA sensitivity analysis can be done in (1) a general situation where data for a t…	2001	80	23	0	WOS:000166103300021	EUROPEAN JOURNAL OF OPERATIONAL RESEARCH	Business & Economics; Operations Research & Management Science
532	Ondrich 2001	Efficiency measurement in the stochastic frontier model	Deterministic models of technical efficiency assume that all deviations from the production frontier are due to inefficiency. Critics argue that no allowance is made for measurement error and other statistical noise so that the resulting efficiency measure will be contaminated. The stochastic frontier model is an alternative that allows both inefficiency and measurement error. Advocates argue tha…	2001	37	24	0	WOS:000166103300020	EUROPEAN JOURNAL OF OPERATIONAL RESEARCH	Business & Economics; Operations Research & Management Science
533	Gerard 2003	Comparison of apparent efficiency of haemodialysis satellite units in England and Wales using data envelopment analysis	Objectives: To expand care for chronic haemodialysis (HD) patients throughout England and Wales by studying two aspects of service delivery that are important: to identify relative performance of haemodialysis satellite units (HDSUs), and understand the factors that influence the performance. As a first step toward these aspects, this work reports a study of apparent comparative efficiency in the…	2003	7	16	0	WOS:000184949200010	INTERNATIONAL JOURNAL OF TECHNOLOGY ASSESSMENT IN HEALTH CARE	Health Care Sciences & Services; Public, Environmental & Occupational Health; Medical Informatics
534	Ozel 2014	Efficiency Analysis of State Universities: A Case of Turkey	The purpose of this study is to determine the efficiencies of the state universities by using data envelopment analysis (DEA) which is a performance measurement method for increasing the efficiency of educational institutions. Furthermore, state universities are ranked with the help of super-efficiency model. For this purpose, the number of professor the number of associate professor the number o…	2014	2	1	0	WOS:000339982100010	HACETTEPE UNIVERSITESI EGITIM FAKULTESI DERGISI-HACETTEPE UNIVERSITY JOURNAL OF EDUCATION	Education & Educational Research
535	Huguenin 2015	Data Envelopment Analysis and non-discretionary inputs: How to select the most suitable model using multi-criteria decision analysis	Within Data Envelopment Analysis, several alternative models allow for an environmental adjustment. The majority of them deliver divergent results. Decision makers face the difficult task of selecting the most suitable model. This study is performed to overcome this difficulty. By doing so, it fills a research gap. First, a two-step web-based survey is conducted. It aims (1) to identify the selec…	2015	3	74	0	WOS:000348619900026	EXPERT SYSTEMS WITH APPLICATIONS	Computer Science; Engineering; Operations Research & Management Science
536	Soloveitchik 2002	Multiobjective optimization and marginal pollution abatement cost in the electricity sector - An Israeli case study	The multiple objective optimization models for capacity expansion problem of power generation system in the long run as a base for setting up the marginal abatement cost were examined. In the optimization model the objective function is considered as the weighted sum of several objective functions. Air pollutants are taken into account in both the objective function and the constraints. Different…	2002	22	10	0	WOS:000176022300004	EUROPEAN JOURNAL OF OPERATIONAL RESEARCH	Business & Economics; Operations Research & Management Science
537	Hashimoto 1998	Using the exclusion model for DEA computation	In the original DEA/CCR (Data Envelopment Analysis/Charnes, Cooper and Rhodes) computation with n DMUs (Decision Making Units), we cannot make do with solving n LP (Linear Programming) problems even to judge only whether each DMU is DEA efficient or not in using ordinary LP solvers. This is because we must use two-phase optimization unless we have access to DEA software packages taking non-Archim…	1998	0	10	0	WOS:000077649700004	JOURNAL OF THE OPERATIONS RESEARCH SOCIETY OF JAPAN	Operations Research & Management Science
538	Barros 2008	Airports in Argentina: Technical efficiency in the context of an economic crisis	A two-stage procedure is used to estimate the technical efficiency of Argentina's airports from 2003 to 2007, a period of intense economic crisis, during which the traffic fell by 50%. In the first stage, the airports' relative technical efficiency is estimated using data envelopment analysis to establish which airports perform most efficiently. In the second stage, the Simar and Wilson procedure…	2008	25	22	0	WOS:000262020900007	JOURNAL OF AIR TRANSPORT MANAGEMENT	Transportation
539	Cook 2017	Within-group common benchmarking using DEA	Cook and Zhu (2007) extend the DEA structure to apply to the more general setting where DMUs fall into distinct groups whose members experience similar circumstances. As these authors state, in those cases the DMUs of a group are to be treated uniformly in terms of multiplier allocation. In the same contextual setting, the present paper proposes a DEA-based approach which is primarily focused on …	2017	0	22	0	WOS:000385601000017	EUROPEAN JOURNAL OF OPERATIONAL RESEARCH	Business & Economics; Operations Research & Management Science
540	Moradi-motlagh 2015	The impact of the global financial crisis on the efficiency of Australian banks	The objective of this study is to measure the efficiency levels of major Australian banksand some regional-banks before, during and after the Global Financial Crisis (GFC) by examining their pure technical and scale efficiencies obtained from the bootstrap Data Envelopment Analysis (DEA). The adopted bootstrap approach enables us to conduct statistical inferences regarding scale efficiency estima…	2015	5	49	0	WOS:000351974700036	ECONOMIC MODELLING	Business & Economics
541	Kritikos 2010	Corporate real estate analysis: evaluating telecom branch efficiency in Greece	This article proposes productivity analysis for evaluating the relative efficiency in corporate real estate usage across decision-making units. Using data from the Greek Telecommunications Organization (GTO), we measure the productivity of 127 branches using the number of employees and the total area covered per building as inputs and the number of telephony access lines as outputs. We apply thre…	2010	2	26	0	WOS:000277439800007	APPLIED ECONOMICS	Business & Economics
542	Kiatpathomchai 2008	Investigating external effects of shrimp farming on rice farming in southern Thailand: a technical efficiency approach	Rice and shrimp farming are two important economic activities in rural southern Thailand that compete each other in land allocation leading to land use conflicts. Moreover, it can be observed that the conversion of rice fields to shrimp farms is already extended from coastal areas to the inlands. These conversions are making more area be saline which is essential condition for shrimp cultivation …	2008	2	27	0	WOS:000208367000008	PADDY AND WATER ENVIRONMENT	Agriculture
543	Ketabi 2011	Efficiency Measurement of Cardiac Care Units of Isfahan Hospitals in Iran	The purpose of this study is to evaluate the performance of the Cardiac Care Units (CCU) of hospitals in Isfahan, Iran. The multi-criteria comparison between the wards of different hospitals is not only useful for the patients but also important for the hospitals management to improve their performance and for the medical policy makers to plan strategic decisions. In this paper, it is intended to…	2011	3	11	0	WOS:000288513500001	JOURNAL OF MEDICAL SYSTEMS	Health Care Sciences & Services; Medical Informatics
544	Troutt 2000	Cost efficiency benchmarking for operational units with multiple cost drivers	We consider the activity-based costing situation, in which for each of several comparable operational units, multiple cost drivers generate a single cost pool. Our study focuses on published data from a set of property tax collection offices, called rates departments, for the London metropolitan area. We define what may be called benchmark or most efficient costs per unit of driver. A principle o…	2000	6	29	0	WOS:000180189000004	DECISION SCIENCES	Business & Economics
545	Zhou 2016	Industrial energy conservation and emission reduction performance in China: A city-level nonparametric analysis	This paper proposes a Malmquist energy conservation and emission reduction performance index (MECERPI) for assessing the performance changes in energy use and pollutant emissions over time. The index is built upon the non-radial directional distance function and can be derived by solving data envelopment analysis. We apply the MECERPI to empirically investigate the industrial performance of energ…	2016	2	58	0	WOS:000373756800018	APPLIED ENERGY	Energy & Fuels; Engineering
546	Phillips 2000	Measuring organizational flexibility: An exploration and general model	An organization is flexible if it is capable of multiple responses to its environment. Because changing over from one response to another involves "set-up costs," flexibility can be regarded as detrimental to efficiency. But in a time of globalization and rapid change in business, companies must attend to agile response (flexibility) as much as to efficiency. Efficiency can be measured by several…	2000	17	22	0	WOS:000088133900004	TECHNOLOGICAL FORECASTING AND SOCIAL CHANGE	Business & Economics; Public Administration
547	Vaninsky 2006	Efficiency of electric power generation in the United States: Analysis and forecast based on data envelopment analysis	This paper estimates the efficiency of electric power generation in the United States for the period of 1991 through 2004 using Data Envelopment Analysis (DEA). Operating expenses and energy loss are used as inputs, utilization of net capacity, as an output. Obtained results point to a relative stability in efficiency from 1994 through 2000 at levels of 99-100% with a sharp decline to 94-95% leve…	2006	50	23	0	WOS:000237825400004	ENERGY ECONOMICS	Business & Economics
548	Odegaard 2014	Measuring the Contribution of Workers' Health and Psychosocial Work-Environment on Production Efficiency	Increasingly many firms have started to implement programs intended to improve the workers' health and the psychosocial work-environment, as well as other attributes of labor quality. Motivated by the need for evaluating to what extent the programs affect a firm's productivity performance, this study discusses a model for analyzing the contribution of labor quality attributes toward firm producti…	2014	0	59	0	WOS:000346285000012	PRODUCTION AND OPERATIONS MANAGEMENT	Engineering; Operations Research & Management Science
549	Aviles-sacoto 2015	Two-stage network DEA: when intermediate measures can be treated as outputs from the second stage	This paper investigates efficiency measurement in a two-stage data envelopment analysis (DEA) setting. Since 1978, DEA literature has witnessed the expansion of the original concept to encompass a wide range of theoretical and applied research areas. One such area is network DEA, and in particular two-stage DEA. In the conventional closed serial system, the only role played by the outputs from St…	2015	1	32	0	WOS:000363281100010	JOURNAL OF THE OPERATIONAL RESEARCH SOCIETY	Business & Economics; Operations Research & Management Science
550	Zhang 2015	DEA-based production planning considering influencing factors	When planning production in a centralized decision-making environment using data envelopment analysis (DEA), previous researches usually plan for units by selecting best-practice points within the entire production possibility set or adhering to their original abilities so that potentials may not be fully explored. In practice, there often exist factors that influence units' production abilities.…	2015	0	23	0	WOS:000363281100011	JOURNAL OF THE OPERATIONAL RESEARCH SOCIETY	Business & Economics; Operations Research & Management Science
551	Park 2003	Agent-based merchandise management in Business-to-Business Electronic Commerce	Currently, there is cutthroat competition in the retail industry, and retail companies struggle for survival. Merchandise management-selecting desirable merchandise, disposing of slow-selling goods and ordering and distributing them-is important to a retailer's success because merchandise is the basis of retailing. Particularly because in an Electronic Commerce (EC) environment, customer preferen…	2003	17	27	0	WOS:000182550900004	DECISION SUPPORT SYSTEMS	Computer Science; Operations Research & Management Science
552	Nyrud 2003	Production efficiency and productivity growth in Norwegian sawmilling	Production efficiency of Norwegian sawmilling was examined using Data Envelopment Analysis. The analysis was carried out on an extensive panel data set, including about 200 sawmills during the period 1974 to 1991. Productivity growth throughout the period was investigated using,the Malmquist productivity index. The results indicate that approximately 30% of the sawmills were producing efficiently…	2003	30	29	0	WOS:000180858100007	FOREST SCIENCE	Forestry
553	Seifert 2016	Technical efficiency and CO2 reduction potentials - An analysis of the German electricity and heat generating sector	In this paper, we analyze the technical efficiency and CO2 reduction potentials of German power and heat plants, using a non-parametric sequential Data Envelopment Analysis. We apply a metafrontier framework to evaluate plant-level efficiency in the transformation of inputs into desirable (energy) and undesirable (CO2 emissions) outputs, taking into account different fossil fuel generation techno…	2016	0	42	0	WOS:000378446600002	ENERGY ECONOMICS	Business & Economics
554	Sanchez-zamora 2014	Rural areas face the economic crisis: Analyzing the determinants of successful territorial dynamics	This paper aims to identify the factors that have determined successful territorial dynamics (STD) in rural areas of Andalusia during economic expansion periods, and analyzes their stability in the current context of economic crisis. In order to do so, we have designed a methodology that, on the one hand, identifies STD using data envelopment analysis (DEA), and on the other, determines the impac…	2014	11	122	0	WOS:000340019300002	JOURNAL OF RURAL STUDIES	Geography; Public Administration
555	Yu 2016	Environmental management practices and environmental performance The roles of operations and marketing capabilities	Purpose - The purpose of this paper is to provide an initial analysis of the roles of functional capabilities in adopting environmental management practices (EMP) and improving environmental performance from an organizational capability perspective. Design/methodology/approach - By combing survey data and archival data from 121 UK-based manufacturing firms, this study explores the relationships a…	2016	0	77	0	WOS:000381358700006	INDUSTRIAL MANAGEMENT & DATA SYSTEMS	Computer Science; Engineering
556	Pombo 2006	Performance and efficiency in Colombia's power distribution system: Effects of the 1994 reform	We assess evolution in performance, efficiency and productivity of Colombia's power distribution utilities before and after the 1994 regulatory reform that introduced electricity market activities for the power sector in 12 distribution companies from 1985 to 2001. Performance is evaluated contrasting changes in mean and median by Wilcoxon Rank Sum and Pearson tests on financial and other perform…	2006	43	40	0	WOS:000237825400005	ENERGY ECONOMICS	Business & Economics
557	Asosheh 2010	Information technology project evaluation: An integrated data envelopment analysis and balanced scorecard approach	Information technology (IT) is a tool crucial for enterprises to achieve a competitive advantage and organizational innovation. A critical aspect of IT management is the decision whereby the best set of IT projects is selected from many competing proposals. The optimal selection process is a significant strategic resource allocation decision that can engage an organization in substantial long-ter…	2010	32	49	0	WOS:000278376100047	EXPERT SYSTEMS WITH APPLICATIONS	Computer Science; Engineering; Operations Research & Management Science
558	Banker 1986	THE USE OF CATEGORICAL VARIABLES IN DATA ENVELOPMENT ANALYSIS		1986	219	23	0	WOS:A1986G542800009	MANAGEMENT SCIENCE	Business & Economics; Operations Research & Management Science
559	Dula 1995	On characterizing the production possibility set for the CCR ratio model in DEA	This work makes two contributions. The first is to establish the relation between the production possibility set in the CCR ratio model and a polyhedral cone. The relation is based on a one-to-one correspondence between elements from a well-defined subset of the generators which are extreme rays of the cone and the extreme-efficient DMUs of the production possibility set. The second contribution …	1995	4	12	0	WOS:A1995TM37300006	INTERNATIONAL JOURNAL OF SYSTEMS SCIENCE	Automation & Control Systems; Computer Science; Operations Research & Management Science
560	Saradhi 2015	Effective Parameter Tuning of SVMs Using Radius/Margin Bound Through Data Envelopment Analysis	This paper presents parameter tuning of multi-class support vector machines (SVMs) using radius-margin bound through data envelopment analysis (DEA). Relative efficiencies of the binary SVMs in one-vs-one multi-class SVM are obtained using radius as the input and margin as the output by employing Charnes, Cooper and Rhodes model (CCR model). The objective is to maximize the sum of the relative ef…	2015	0	34	0	WOS:000347684700008	NEURAL PROCESSING LETTERS	Computer Science
561	Golany 1994	MEASURING EFFICIENCY OF POWER-PLANTS IN ISRAEL BY DATA ENVELOPMENT ANALYSIS	An application of data envelopment analysis (DEA) for measuring and evaluating the operating efficiency of power plants in the Israeli Electric Corporation (IEC) is presented. Emphasis is placed on the process of screening the list of potential input and output factors and determining the most relevant ones. Special attention is given to the qualitative factor concerning air pollution, which is h…	1994	51	22	0	WOS:A1994PC84200008	IEEE TRANSACTIONS ON ENGINEERING MANAGEMENT	Business & Economics; Engineering
562	Azadeh 2010	An integrated artificial neural network algorithm for performance assessment and optimization of decision making units	This study proposes a non-parametric efficiency frontier analysis method based on artificial neural network (ANN) for measuring efficiency as a complementary tool for the common techniques of the efficiency studies in the previous studies. The proposed ANN algorithm is able to find a stochastic frontier based on a set of input output observational data and do not require explicit assumptions abou…	2010	3	51	0	WOS:000278376100020	EXPERT SYSTEMS WITH APPLICATIONS	Computer Science; Engineering; Operations Research & Management Science
563	Shi 2012	Determination of Weight Coefficient for Power System Restoration	This letter presents a novel method to determine the weight coefficient existing in the model of network reconfiguration during power system restoration. The data envelopment analysis (DEA) method incorporating preference information is employed to implement the modeling and evaluation of the weight coefficient with respect to each transmission line. Some practical factors involving line charging…	2012	5	7	0	WOS:000303205500063	IEEE TRANSACTIONS ON POWER SYSTEMS	Engineering
564	Kao 1993	DATA ENVELOPMENT ANALYSIS IN MEASURING THE EFFICIENCY OF FOREST MANAGEMENT		1993	35	21	0	WOS:A1993LF76600006	JOURNAL OF ENVIRONMENTAL MANAGEMENT	Environmental Sciences & Ecology
565	Cook 2001	Sales performance measurement in bank branches	Studies of bank branch performance have. to date, concentrated on obtaining a single perspective of efficiency. As the financial services industry has intensified, banks have increasingly engated in a proactive, differentiated and customer-based strategy in retail banking in which the sales component of the bank branch activity is emphasized. With the emerging sales culture within banks, as discu…	2001	70	22	0	WOS:000169885000001	OMEGA-INTERNATIONAL JOURNAL OF MANAGEMENT SCIENCE	Business & Economics; Operations Research & Management Science
566	Propheter 2015	ELECTED AND APPOINTED ASSESSOR EFFICIENCY DIFFERENTIALS	Performance differences between elected and appointed public officials are a popular area of research, but such studies have limited policy value because they do not consider factor costs. The present study contributes to the discussion of public sector performance by estimating cost-efficiency differentials between elected and appointed assessors, using a pooled cross-section of 124 assessing ju…	2015	0	42	0	WOS:000367155800006	PUBLIC PERFORMANCE & MANAGEMENT REVIEW	Public Administration
567	Le 2017	Testing for differences in technical efficiency among groups within an industry	This study generalizes the test performed by Simar and Zelenyuk (2007) to examine differences in the technical efficiency among L groups within an industry (where L >= 2). For this purpose, the L groups are divided into pairs and each group is compared with all other L - 1 groups. The L - 1 groups can then be classified into three cohorts: those performing better, equally and worse, relative to t…	2017	0	4	0	WOS:000388006100005	APPLIED ECONOMICS LETTERS	Business & Economics
568	Hao 1994	EVALUATING RELATIVE EFFICIENCIES OF VETERANS AFFAIRS MEDICAL-CENTERS USING DATA ENVELOPMENT, RATIO, AND MULTIPLE-REGRESSION ANALYSIS	Several forms of analysis are used to evaluate the efficiency of acute care Veterans Affairs hospitals. The smaller hospitals with fewer than 100 beds and hospitals not in operation a full year have been excluded. The types of analysis used are input ratio analysis and productivity analysis of three outputs consisting of surgeries, discharges and emergency and outpatient visits. Also used is data…	1994	8	15	0	WOS:A1994NY33400001	JOURNAL OF MEDICAL SYSTEMS	Health Care Sciences & Services; Medical Informatics
569	Kizil 2006	Evaluation of dispatching rules for cellular manufacturing	In this paper, the effects of various dispatching rules on the operation and performance of cellular manufacturing systems (CMS) are evaluated. When the study of a CMS considers the automated material handling, it is crucial to reduce the gridlock probability (i.e., the probability of an unsuccessful load transfer attempt occurring in the interface point between the intercell and intracell handli…	2006	8	25	0	WOS:000236974400018	INTERNATIONAL JOURNAL OF ADVANCED MANUFACTURING TECHNOLOGY	Automation & Control Systems; Engineering
570	Wang 2013	Measures to improve the performance of China's thermal power industry in view of cost efficiency	The heavy losses of China's thermal power industry have attracted lots of attention. Besides the adjustment of power price, how to improve its poor performance becomes an important issue. Combining the cost Malmquist with the Luenberger index, this paper introduces a new method to measure the cost efficiencies of China's 30 provinces' thermal power industries with carbon emissions considered. Fur…	2013	12	41	0	WOS:000329377800115	APPLIED ENERGY	Energy & Fuels; Engineering
571	Ozcan 1994	TRENDS IN DEPARTMENT-OF-DEFENSE HOSPITAL EFFICIENCY	This study employs a simple cross sectional design using longitudinal data to explore the underlying factors associated with differences in hospital technical efficiency using data envelopment analysis (DEA) in the Department of Defense (DOD) sector across three service components, the Army, Air Force and Navy. The results suggest that the services do not differ significantly in hospital efficien…	1994	12	45	0	WOS:A1994NY33400002	JOURNAL OF MEDICAL SYSTEMS	Health Care Sciences & Services; Medical Informatics
572	Tarim 2001	Investment fund performance measurement using weight-restricted data envelopment analysis - An application to the Turkish capital market		2001	3	32	0	WOS:000172699600005	RUSSIAN AND EAST EUROPEAN FINANCE AND TRADE	Business & Economics; International Relations
573	Thanassoulis 2015	A cost Malmquist productivity index capturing group performance	This paper develops an index for comparing the productivity of groups of operating units in cost terms when input prices are available. In that sense it represents an extension of a similar index available in the literature for comparing groups of units in terms of technical productivity in the absence of input prices. The index is decomposed to reveal the origins of differences in performance of…	2015	2	35	0	WOS:000347605100020	EUROPEAN JOURNAL OF OPERATIONAL RESEARCH	Business & Economics; Operations Research & Management Science
574	Armagan 2010	Efficiency and total factor productivity of crop production at NUTS1 level in Turkey: Malmquist index approach	Fundamental components of the economy in developing countries are efficiency and productivity. These concepts prevail all around the world and many studies have been conducted on the issue. With the rapidly increasing population, productivity and efficiency of the agricultural sector have become even more important in order to meet the food needs of the population. In this study, NUTS (The Nomenc…	2010	3	14	0	WOS:000275750300013	QUALITY & QUANTITY	Social Sciences - Other Topics; Mathematics
575	Laurenceson 2008	Has minority foreign investment in China's banks improved their cost efficiency?	Since 2001, foreign investors have been permitted to acquire minority ownership stakes in China's banks. This paper assesses whether there is any evidence of a cost efficiency payoff in those banks that have taken on foreign investment. Data envelopment analysis is first used to generate measures of cost efficiency for China's banks over the period 2001-2006. A second stage regression is then per…	2008	13	24	0	WOS:000256236900004	CHINA & WORLD ECONOMY	Business & Economics
576	Emrouznejad 2005	A mathematical model for dynamic efficiency using data envelopment analysis	In this paper we propose a data envelopment analysis (DEA) based method for assessing the comparative efficiencies of units operating production processes where input-output levels are inter-temporally dependent. One cause of inter-temporal dependence between input and output levels is capital stock which influences output levels over many production periods. Such units cannot be assessed by trad…	2005	25	11	0	WOS:000225345700007	APPLIED MATHEMATICS AND COMPUTATION	Mathematics
577	Salinas-martinez 2009	Technical efficiency in primary care for patients with diabetes	Objective. To quantify the technical efficiency of diabetes care in family practice settings, characterize the provision of services and health results, and recognize potential sources of variation. Material and Methods. We used data envelopment analysis with inputs and outputs for diabetes care from 47 family units within a social security agency in Nuevo Leon. Tobit regression models were also …	2009	8	31	0	WOS:000262547400010	SALUD PUBLICA DE MEXICO	Public, Environmental & Occupational Health
578	Fuentes 2015	Smoothed bootstrap Malmquist index based on DEA model to compute productivity of tax offices	This paper analyses the productivity growth of the SUMA tax offices located in Spain evolved between 2004 and 2006 by using Malmquist Index based on Data Envelopment Analysis (DEA) models. It goes a step forward by smoothed bootstrap procedure which improves the quality of the results by generalising the samples, so that the conclusions obtained from them can be applied in order to increase produ…	2015	0	45	0	WOS:000348619900016	EXPERT SYSTEMS WITH APPLICATIONS	Computer Science; Engineering; Operations Research & Management Science
579	Kao 2004	Predicting bank performance with financial forecasts: A case of Taiwan commercial banks	Data envelopment analysis (DEA) has been used as a tool for evaluating past accomplishments in the banking industry. However, due to a time lag, the results usually arrive too late for the evaluated banking institutions to react timely. This paper makes advanced predictions of the performances of 24 commercial banks in Taiwan based on their financial forecasts. The forecasts based on uncertain fi…	2004	60	27	0	WOS:000224224600003	JOURNAL OF BANKING & FINANCE	Business & Economics
580	Huang 2014	A Network DEA Model with Super Efficiency and Undesirable Outputs: An Application to Bank Efficiency in China	There are two typical subprocesses in bank production-deposit generation and loan generation. Aiming to open the black box of input-output production of banks and provide comprehensive and accurate assessment on the efficiency of each stage, this paper proposes a two-stage network model with bad outputs and supper efficiency (US-NSBM). Empirical comparisons show that the US-NSBM may be promising …	2014	3	45	0	WOS:000335058000001	MATHEMATICAL PROBLEMS IN ENGINEERING	Engineering; Mathematics
581	Toloo 2015	On considering dual-role factor in supplier selection problem	Conventional data envelopment analysis evaluates the relative efficiency of a set of homogeneous decision making units (DMUs), where DMUs are evaluated in terms of a specified set of inputs and outputs. In some situations, however, a performance factor could serve as either an output or an input. These factors are referred to as dual-role factors. The presence of dual-role factor among performanc…	2015	1	23	0	WOS:000358603400006	MATHEMATICAL METHODS OF OPERATIONS RESEARCH	Operations Research & Management Science; Mathematics
582	Fare 2013	On Nonparametric Estimation: With a Focus on Agriculture	We review nonparametric estimation of efficiency and productivity, by which we mainly mean activity analysis, or data envelopment analysis (DEA). The review covers topics that we hope will be of special interest to those doing research in the realm of agriculture. We also include a brief appendix addressing nonparametric estimation from an econometric perspective.	2013	1	44	0	WOS:000326687100006	ANNUAL REVIEW OF RESOURCE ECONOMICS	Business & Economics; Environmental Sciences & Ecology
583	Huang 2014	A comprehensive eco-efficiency model and dynamics of regional eco-efficiency in China	In order to have a comprehensive eco-efficiency measure which can incorporate productivity, resource efficiency, environmental efficiency, and inter-temporal comparability and circularity, the paper proposes an extended data envelopment analysis model, named GB-US-SBM model, which combines global benchmark technology, undesirable output, super efficiency and slacks-based measure. Using the GB-US-…	2014	19	37	0	WOS:000332805800023	JOURNAL OF CLEANER PRODUCTION	Science & Technology - Other Topics; Engineering; Environmental Sciences & Ecology
584	Mukherjee 2008	Energy use efficiency in the Indian manufacturing sector: An interstate analysis	This paper approaches the measurement of energy efficiency from a production theoretic framework and uses Data Envelopment Analysis to measure energy efficiency in the Indian manufacturing sector. Using data from the Annual Survey of Industries for the years 1998-99 through 2003-04, the study compares the energy efficiency in manufacturing across states, based on several models. The results show …	2008	61	19	0	WOS:000253274200016	ENERGY POLICY	Energy & Fuels; Environmental Sciences & Ecology
585	Chortareas 2012	Bank supervision, regulation, and efficiency: Evidence from the European Union	This paper investigates the dynamics between key regulatory and supervisory policies and various aspects of commercial bank efficiency and performance for a sample of 22 EU countries over 2000-2008. In the first stage of the analysis we measure efficiency by employing the Data Envelopment Analysis (DEA) technique. In addition, we employ two distinct accounting ratios to capture the costs of inter…	2012	15	68	0	WOS:000308218500006	JOURNAL OF FINANCIAL STABILITY	Business & Economics
586	Farvaque 2014	On the Performance of Monetary Policy Committees	This paper examines the influence of the biographical experience of monetary policy committee members on their performance in managing inflation and output volatility. Our sample covers major OECD countries in the 1999 to 2010 period. Using data envelopment analysis, we study the efficiency of monetary policy committees. Then, we look at the determinants of these performances. The results in part…	2014	1	42	0	WOS:000337279300003	KYKLOS	Business & Economics
587	Panayides 2009	A Critical Analysis of DEA Applications to Seaport Economic Efficiency Measurement	The significant increase in the adoption of Data Envelopment Analysis (DEA) for seaport efficiency measurement renders a literature synthesis and critical analysis of the application of the technique relevant and worthwhile. This paper provides a thorough review and critical analysis of the major studies undertaken to date, and highlights some problems and limitations in the application of the te…	2009	50	49	0	WOS:000263808700003	TRANSPORT REVIEWS	Transportation
588	Sengupta 1998	New efficiency theory: extensions and new applications of data envelopment analysis	New types of characterization of Pareto efficiency based on data envelopment analysis are extended here in several new directions involving allocative efficiency and stochastic filtering methods.	1998	0	23	0	WOS:000072458800004	INTERNATIONAL JOURNAL OF SYSTEMS SCIENCE	Automation & Control Systems; Computer Science; Operations Research & Management Science
589	Branda 2013	Reformulations of input-output oriented DEA tests with diversification	We deal with diversification-consistent data envelopment analysis (DEA) tests suitable for accessing financial efficiency of investment opportunities. We will show that under nonnegative inputs and outputs, input-output oriented tests with variable return to scale introduced by M. Branda (2013) [7] are equivalent to input oriented tests with nonincreasing return to scale proposed by J.D. Lamb and…	2013	11	22	0	WOS:000324967700022	OPERATIONS RESEARCH LETTERS	Operations Research & Management Science
590	Charnes 1990	SENSITIVITY ANALYSIS OF THE ADDITIVE-MODEL IN DATA ENVELOPMENT ANALYSIS	Sensitivity analysis of the additive model in data envelopment analysis is studied in this paper. Sufficient conditions for simultaneous change of all outputs of an efficient decision making unit which preserves efficiency are established. A numerical illustration is provided.	1990	61	16	0	WOS:A1990EP12500004	EUROPEAN JOURNAL OF OPERATIONAL RESEARCH	Business & Economics; Operations Research & Management Science
591	Safdar 2016	Assessing the Queuing Process Using Data Envelopment Analysis: an Application in Health Centres	Queuing is one of the very important criteria for assessing the performance and efficiency of any service industry, including healthcare. Data Envelopment Analysis (DEA) is one of the most widely-used techniques for performance measurement in healthcare. However, no queue management application has been reported in the health-related DEA literature. Most of the studies regarding patient flow syst…	2016	0	118	0	WOS:000365418600028	JOURNAL OF MEDICAL SYSTEMS	Health Care Sciences & Services; Medical Informatics
592	Zhang 2016	Energy efficiency in Swedish industry A firm-level data envelopment analysis	This paper assesses energy efficiency in Swedish industry. Using unique firm-level panel data covering the years 2001-2008, the efficiency estimates are obtained for firms in 14 industrial sectors by using data envelopment analysis (DEA). The analysis accounts for multi-output technologies where undesirable outputs are produced alongside with the desirable output. The results show that there was …	2016	0	58	0	WOS:000375358100005	ENERGY ECONOMICS	Business & Economics
593	Smirlis 2012	RELAXING THE IMPACT OF EXTREME UNITS IN DATA ENVELOPMENT ANALYSIS	Data envelopment analysis (DEA) is a nonparametric linear programming technique for measuring the relative efficiency of decision making units (DMUs) on the basis of multiple inputs and outputs. DEA assessments, however, are proved to be sensitive to extreme units that deviate substantially in their input/output patterns. In this paper we introduce an approach for handling extreme observations in…	2012	0	19	0	WOS:000311164400002	INTERNATIONAL JOURNAL OF INFORMATION TECHNOLOGY & DECISION MAKING	Computer Science; Operations Research & Management Science
594	Fang 2015	Congestion measurement in nonparametric analysis under the weakly disposable technology	Congestion is a widely observed economic phenomenon where outputs are reduced due to excessive amount of inputs. The previous approaches to identify congestion in nonparametric analysis only consider desirable outputs. In the production process, undesirable outputs are usually jointly produced with desirable outputs. In this paper, we propose an approach for measuring congestion in the presence o…	2015	1	31	0	WOS:000354585000017	EUROPEAN JOURNAL OF OPERATIONAL RESEARCH	Business & Economics; Operations Research & Management Science
595	Ataullah 2004	Financial repression and liability of foreignness in developing countries	Using non-parametric Data Envelopment Analysis, this paper suggests that the era of financial repression in developing countries, by providing policy-induced competitive advantages to domestic banks, may create liability of foreignness for foreign banks that impeded their resource utilization. Implementation of financial liberalization programme, which endeavours to create a more market-oriented …	2004	5	12	0	WOS:000222991200005	APPLIED ECONOMICS LETTERS	Business & Economics
596	Molinos-senante 2015	The impact of privatization approaches on the productivity growth of the water industry: A case study of Chile	The water industry faces the challenge of implementing privatization reforms. This process mainly adopts the following two approaches: the privatization of public water and sewerage services (WSS) and the privatization of water companies' ownership. This paper investigates the impact of both privatization approaches on changes in productivity in the water industry. In doing so, the Luenberger pro…	2015	5	58	0	WOS:000355035600014	ENVIRONMENTAL SCIENCE & POLICY	Environmental Sciences & Ecology
597	Wang 2010	Irrigation Water Use Efficiency of Farmers and Its Determinants: Evidence from a Survey in Northwestern China	Irrigation water shortage is becoming an increasingly serious problem in agricultural production. In this case, it is very important for policy makers to take measures to improve irrigation water use efficiency, especially in the water-scarce areas. In this paper, the data envelopment analysis (DEA) techniques, based on the concept of input-specific technical efficiency were used to develop farm-…	2010	11	27	0	WOS:000281919800011	AGRICULTURAL SCIENCES IN CHINA	Agriculture
598	Soleimani-damaneh 2012	EFFICIENCY ANALYSIS OF PROVINCIAL DEPARTMENTS OF PHYSICAL EDUCATION IN IRAN	In many countries, including Iran, Provincial Departments of Physical Education try to develop the athletic sports and sports for all in their related areas (state), using the government resources. Their success rate has always been an important subject for the top sports managers of country. In this paper we use data envelopment analysis (DEA) and analytic hierarchy process (AHP) techniques for …	2012	3	57	0	WOS:000311164400006	INTERNATIONAL JOURNAL OF INFORMATION TECHNOLOGY & DECISION MAKING	Computer Science; Operations Research & Management Science
599	Sun 2002	Assessing computer numerical control machines using data envelopment analysis	This paper reports on an application of data envelopment analysis (DEA) to evaluate computer numerical control (CNC) machines in terms of system specification and cost. The evaluation contributed to a study of advanced manufacturing system investments carried out in 2000 by the Taiwanese Combined Service Forces. The methodology proposed for the evaluation of 21 CNC machines is based on the combin…	2002	41	60	0	WOS:000176050600003	INTERNATIONAL JOURNAL OF PRODUCTION RESEARCH	Engineering; Operations Research & Management Science
600	Mohan 2007	Influence of firm performance and gender on CEO compensation	In this article we continue the examination of top executive pay by comparing performance, total pay and the influence of CEO ender. We analyse compensation differences between male and female CEOs using nonparametric analysis. We calculate the potential compensation for each executive using two benchmarks. First, each executive's performance and compensation are evaluated relative to members of …	2007	2	25	0	WOS:000247869600024	APPLIED ECONOMICS	Business & Economics
601	Deborger 1996	Cost efficiency of Belgian local governments: A comparative analysis of FDH, DEA, and econometric approaches	The purpose of this paper is to analyze the efficiency of local governments in Belgium using a broad variety of non-parametric and parametric reference technologies. Specifically, we calculate indices of cost efficiency for five different reference technologies, two non-parametric ones (Free Disposal Hull (FDH) and variable returns to scale Data Envelopment Analysis (DEA)) and three parametric fr…	1996	99	44	0	WOS:A1996UL44100003	REGIONAL SCIENCE AND URBAN ECONOMICS	Business & Economics; Environmental Sciences & Ecology; Urban Studies
602	Olanrewaju 2017	Assessing potential reduction in greenhouse gas: An integrated approach	Greenhouse gases remain as threat to the environment. Various models employed in greenhouse gases are either to determine the causative factors responsible for emission, forecast emission or to optimize. Integrating these models would reduce the limitations of individual models to better assess possible greenhouse mitigation. This paper addresses the management technique for analyzing, assessing …	2017	0	32	0	WOS:000389090300080	JOURNAL OF CLEANER PRODUCTION	Science & Technology - Other Topics; Engineering; Environmental Sciences & Ecology
603	Friedman 1997	Scaling units via the canonical correlation analysis in the DEA context	This paper deals with the evaluation of decision making units which have multiple inputs and outputs. A new method (CCA/DEA) is developed where the Canonical Correlation Analysis (CCA) is utilized to provide a full rank scaling for all the units rather than a categorical classification (for efficient and inefficient units) as done by the Data Envelopment Analysis (DEA). The CCA/DEA approach is an…	1997	71	29	0	WOS:A1997XP86100021	EUROPEAN JOURNAL OF OPERATIONAL RESEARCH	Business & Economics; Operations Research & Management Science
604	Kapelko 2011	INTANGIBLE RESOURCES AND EFFICIENCY. A COMPARISON OF POLISH AND SPANISH TEXTILE AND CLOTHING INDUSTRY	The purpose of this paper is to test the hypothesis that there is a positive relationship between intangible resources across firms and the efficiency levels of those firms. This idea is related to the Resource-Based View of the Firm. As an empirical subject we chose the Polish and Spanish textile and clothing industry during the 1998-2001 period, contrasting the transitional and developed countr…	2011	1	29	0	WOS:000290422100005	ARGUMENTA OECONOMICA	Business & Economics
605	Cakir 2016	EFFICIENCY MEASUREMENT IN CAYKUR FACTORIES WITH FUZZY DATA ENVELOPMENT ANALYSIS	Even though Turkey is the world's fifth largest tea-producer country, its share in the world tea export volume is as low as negligible. In addition, unit tea-production costs in Turkey are much higher than those of other tea-producing countries. In order for CAYKUR, the most important player of Turkish tea industry, to gain competitive advantage against the competitors in the private sector and o…	2016	0	55	0	WOS:000378416300015	JOURNAL OF THE FACULTY OF ENGINEERING AND ARCHITECTURE OF GAZI UNIVERSITY	Engineering
606	Lu 2011	A benchmark-learning roadmap for the Military Finance Center	This paper aims to explore the operating efficiency and the benchmark-learning roadmap of military financial units for the finance center under the supervision of the Comptroller Bureau. A benchmarking managerial framework is developed and illustrated through application to the finance center. The framework encompasses a performance pyramid which embodies multiple perspectives of the organization…	2011	1	44	0	WOS:000287729700025	MATHEMATICAL AND COMPUTER MODELLING	Computer Science; Mathematics
607	Cook 2007	Performance measurement and classification data in DEA: Input-oriented model	This paper presents an improved efficiency measurement tool by modifying the existing data envelopment analysis methodology to permit the incorporation of expert knowledge. A previous paper examined the inclusion of such knowledge within the additive model. This information appeared in the form of a binary classification of a subset of the decision making units under study (e.g. good versus poor …	2007	13	8	0	WOS:000241297800005	OMEGA-INTERNATIONAL JOURNAL OF MANAGEMENT SCIENCE	Business & Economics; Operations Research & Management Science
608	Fukao 2014	How important is geographical agglomeration to factory efficiency in Japan's manufacturing sector?	In this paper, the productivity spillovers from efficient factories have been investigated using factory-level data of Japan's Census of Manufactures. The following three steps have been performed by estimating: first, efficiency of each factory using a nonparametric data envelopment analysis model for each industry, second, geographical distances to the most efficient factory in the prefecture a…	2014	1	72	0	WOS:000336423400001	ANNALS OF REGIONAL SCIENCE	Business & Economics; Environmental Sciences & Ecology; Geography
609	Yan 2012	Evaluation of the Economic Effectiveness of Public Tourism Coupons in China in 2009-A Corrected DEA Approach	Initiation of tourism coupon programs in various destinations in China in 2009 was an innovative policy response to the general nationwide economic downturn brought about by the world financial crisis. Given the size of the Chinese tourism market and the unique role of authorities in China's tourism development, studies on tourism coupons have profound theoretical and practical implications. This…	2012	3	45	0	WOS:000308981400004	ASIA PACIFIC JOURNAL OF TOURISM RESEARCH	Social Sciences - Other Topics
610	Lee 2014	Evaluating the effectiveness of research centers and institutes in universities: Disciplines and life cycle stages	Despite increasing demands to evaluate the performance of research centers and institutes, few satisfactory theoretical frameworks and methods to do so exist. The wide variety of disciplines and varied length of organizational life cycle in research organizations has become a barrier to evaluation. This study examines the utility of the Competing Value Framework (CVF), using Data Envelopment Anal…	2014	0	41	0	WOS:000338976500006	KEDI JOURNAL OF EDUCATIONAL POLICY	Education & Educational Research
611	Chen 2014	DATA ENVELOPMENT ANALYSIS WITH MISSING DATA: A MULTIPLE LINEAR REGRESSION ANALYSIS APPROACH	Data envelopment analysis (DEA) assumes that the data set is precise when performing efficiency evaluation of peer decision making units (DMUs). The current paper proposes a multiple linear regression analysis (MLRA) approach to estimate missing values if some of the entries in the data set are missing. Its algorithm to derive the estimations is also proposed. In order to verify the credibility o…	2014	0	32	0	WOS:000330586100007	INTERNATIONAL JOURNAL OF INFORMATION TECHNOLOGY & DECISION MAKING	Computer Science; Operations Research & Management Science
612	Kounetas 2013	How efficient are Greek hospitals? A case study using a double bootstrap DEA approach	The purpose of this study was to measure Greek hospital performance using different input-output combinations, and to identify the factors that influence their efficiency thus providing policy makers with valuable input for the decision-making process. Using a unique dataset, we estimated the productive efficiency of each hospital through a bootstrapped data envelopment analysis (DEA) approach. I…	2013	5	48	0	WOS:000326111200014	EUROPEAN JOURNAL OF HEALTH ECONOMICS	Business & Economics; Health Care Sciences & Services
613	Martin 2006	A benchmarking analysis of Spanish commercial airports. A comparison between SMOP and DEA ranking methods	In this paper we use the flexibility of Surface Measure of Overall Performance (SMOP) and Data Envelopment Analysis (DEA) ranking methods to analyze the relative performance of each individual Spanish airport, and to fully rank both efficient, as well as inefficient airports. Most airports have previously compared their efficiency according to the results of some partial productivity ratios. Howe…	2006	31	51	0	WOS:000238722900004	NETWORKS & SPATIAL ECONOMICS	Operations Research & Management Science; Transportation
614	Wang 2007	Relative efficiency of R & D activities: A cross-country study accounting for environmental factors in the DEA approach	This paper applies the production framework associated with the data envelopment analysis (DEA) method to evaluate the relative efficiency of R&D activities across countries. R&D capital stocks and manpower are treated as inputs while patents and academic publications are considered as outputs. A three-stage approach, which involves using DEA for evaluating efficiency and using Tobit regressions …	2007	101	32	0	WOS:000244827800007	RESEARCH POLICY	Business & Economics; Public Administration
615	Odeck 2008	How efficient and productive are road toll companies? Evidence from Norway	This article evaluates the technical efficiency of toll companies, i.e., how toll companies perform relative to each other, their productivity, and whether toll companies improve their efficiency from one year to the next relative to the best performers. The rationale for this study is that Norwegian road toll companies have been criticized for not being as efficient as they should; it has been c…	2008	9	32	0	WOS:000260026700004	TRANSPORT POLICY	Business & Economics; Transportation
616	Sobreiro 2016	Beyond the Agrarian Reform Policies in Brazil: An Empirical Study of Brazilian States from 1995 Through 2011	The main land reform movements in the world are taking place in Brazil, where various social groups have coordinated their efforts to acquire legal possession of unproductive estates. Although the results achieved over time regarding this dispute are viewed as progress in terms of social inequality, there is no knowledge about the performance of these various movements to date. Based on this cont…	2016	0	48	0	WOS:000387421700008	SOCIAL INDICATORS RESEARCH	Social Sciences - Other Topics; Sociology
617	Assaf 2014	Measuring firm performance: Bayesian estimates with good and bad outputs	Set in the airport industry, this paper measures firm performance using both desirable and bad outputs (i.e. airport delays). We first estimate a model that does not include the bad outputs and then a model that includes bad outputs. The result's show important differences in the efficiency and productivity results depending on whether bad outputs are or are not included in the model. The differe…	2014	2	38	0	WOS:000334085300025	JOURNAL OF BUSINESS RESEARCH	Business & Economics
618	Lozano 2014	NONRADIAL APPROACH TO ALLOCATING FIXED-COSTS AND COMMON REVENUE USING CENTRALIZED DEA	In this paper, a simple approach to allocating fixed costs and common revenue among different units is presented. It is based on centralized data envelopment analysis (DEA) and uses a weighted, slacks-based, nonradial metric. The approach is units-invariant and takes into account the inefficients in the assessed decision making units (DMUs). The approach works when the fixed cost is a complement …	2014	0	25	0	WOS:000330586100003	INTERNATIONAL JOURNAL OF INFORMATION TECHNOLOGY & DECISION MAKING	Computer Science; Operations Research & Management Science
619	Jahanshahloo 2011	A cross-efficiency model based on super-efficiency for ranking units through the TOPSIS approach and its extension to the interval case	One of the most important approaches for ranking decision-making units in data envelopment analysis is the cross-efficiency method. The main idea of cross-efficiency is to use data envelopment analysis in peer evaluation, instead of only a self evaluation. However, in the cross-efficiency method, optimal weights corresponding to evaluation of decision-making units may not be unique. In this resea…	2011	20	8	0	WOS:000287729700036	MATHEMATICAL AND COMPUTER MODELLING	Computer Science; Mathematics
620	Daraio 2015	Rankings and university performance: A conditional multidimensional approach	University rankings are the subject of a paradox: the more they are criticized by social scientists and experts on methodological grounds, the more they receive attention in policy making and the media. In this paper we attempt to give a contribution to the birth of a new generation of rankings, one that might improve on the current state of the art, by integrating new kind of information and usi…	2015	4	59	0	WOS:000353737900022	EUROPEAN JOURNAL OF OPERATIONAL RESEARCH	Business & Economics; Operations Research & Management Science
621	Haugland 2007	Market orientation and performance in the service industry: A data envelopment analysis	The relationship between market orientation and performance is a cornerstone in the market orientation literature. However, few empirical studies applying objective performance measures raise concerns about whether or not the most market-oriented firms are the best performers. This article reports a study testing the market orientation model using a multi-method approach to measure performance. T…	2007	47	41	0	WOS:000250649400009	JOURNAL OF BUSINESS RESEARCH	Business & Economics
622	Barros 2012	Productivity analysis of Brazilian seaports	This paper analyses the productivity of Brazilian seaports over the period 2004-2010, using a Malmquist index with technological bias. During this period, Brazilian seaports, on average, became less productive with improvements in efficiency change and deterioration in technological change. Our results indicate that the traditional growth accounting method, which assumes Hicks-neutral technologic…	2012	14	53	0	WOS:000309119700003	MARITIME POLICY & MANAGEMENT	Transportation
623	Zou 2009	Impact assessment using DEA of coastal hazards on social-economy in Southeast Asia	Southeast Asian countries suffer from severe coastal hazards each year. A large number of these countries are incurring consequential costs that impact their national economies. It is crucial, therefore, to analyze the impact of such hazards on their economic development and provide a solid basis for future development strategies. The purpose of this paper is to assess the relationship between th…	2009	13	56	0	WOS:000262241600002	NATURAL HAZARDS	Geology; Meteorology & Atmospheric Sciences; Water Resources
624	Morey 1995	ESTIMATING THE HOSPITAL-WIDE COST DIFFERENTIALS WARRANTED FOR TEACHING HOSPITALS - AN ALTERNATIVE TO REGRESSION APPROACHES	Under Medicare's Prospective Payment System, teaching hospitals receive additional reimbursements, vis-a-vis nonteaching hospitals, for both ''direct'' teaching expenses and for ''indirect'' expenses. They totaled $3.1 billion in fiscal year 1989. The authors propose and illustrate a non-regression-based, nonparametric method for viewing the total hospital-wide reimbursement differential warrante…	1995	14	31	0	WOS:A1995QW54400007	MEDICAL CARE	Health Care Sciences & Services; Public, Environmental & Occupational Health
625	Lee 2015	EFFICIENCY AND PRODUCTIVITY OF SINGAPORE'S MANUFACTURING SECTOR 2001-2010: AN ANALYSIS USING BOOTSTRAPPED TRUNCATED APPROACH	This paper seeks to explain the lagging productivity in Singapore's manufacturing noted in the statements of the Economic Strategies Committee (ESC) Report 2010. Two methods are employed: the Malmquist productivity to measure total factor productivity (TFP) change and Simar and Wilson's (2007) bootstrapped truncated regression approach which first derives bias-corrected efficiency estimates befor…	2015	0	56	0	WOS:000351227500003	SINGAPORE ECONOMIC REVIEW	Business & Economics
626	Saracli 2013	An application of data envelopment analysis on marble factories	The purpose of this study is to examine the efficiencies of marble factories in Afyonkarahisar city via data envelopment analysis (DEA), which is a mathematical programming-based analysis. In this study, the efficiencies of 64 marble factories in Afyonkarahisar city, the most famous city in terms of marble production in Turkey, were examined. DEA was used to determine efficient and non-efficient …	2013	0	21	0	WOS:000318412300001	JOURNAL OF INEQUALITIES AND APPLICATIONS	Mathematics
627	Dowd 2014	CAN DATA ENVELOPMENT ANALYSIS PROVIDE A SCALAR INDEX OF 'VALUE'?	The concept of value' typically includes a combination of cost and quality measures. Some approaches to incorporating value into payment systems treat cost and quality as separate dimensions, but policymakers have expressed interest in a single scalar index that combines cost and quality. Treating risk-adjusted cost as an input and multiple measures of quality as outputs, we examine whether data …	2014	1	18	0	WOS:000344745300005	HEALTH ECONOMICS	Business & Economics; Health Care Sciences & Services
628	Frija 2009	Water use and technical efficiencies in horticultural greenhouses in Tunisia	We measure the technical efficiency of unheated greenhouse farms in Tunisia, and propose a measure for irrigation water use efficiency (IWUE) using an alternative form of the data envelopment analysis (DEA) model. Technical efficiency measures the degree to which (all) farm inputs are used efficiently. IWUE is a measure of the efficiency of irrigation water use when other inputs and output are ke…	2009	16	31	0	WOS:000270106000003	AGRICULTURAL WATER MANAGEMENT	Agriculture; Water Resources
629	Wong 2016	Innovation and productivity: insights from Malaysia's logistics industry	Efficient logistics is critical to a country's trade competitiveness. This paper uses the Data Envelopment Analysis Malmquist Index that includes an innovation component comprising three dimensions (input, process, and output), to assess the impact of innovation by third-party logistics (3PL). We treat the panel data of asset-based 3PL in Malaysia from 2007 to 2012. Three findings hold. First, in…	2016	0	84	0	WOS:000381382300005	INTERNATIONAL JOURNAL OF LOGISTICS-RESEARCH AND APPLICATIONS	Business & Economics
630	Gunden 2010	Technical, Allocative and Economic Efficiencies of Turkish Dairy Farms: An Application of Data Envelopment Analysis	Efficiencies of farms were measured using data envolepment analysis (DEA) on 87 dairy farms in Izmir, Turkey. Technical, allocative and economic efficiencies were 0.615, 0.673 and 0.488, respectively. Only three farms were efficient. 62% of farms had decreasing return to scale. It is concluded that the current gross production value could be preserved while decreasing the number of cows, labor (m…	2010	1	12	0	WOS:000282352900016	JOURNAL OF APPLIED ANIMAL RESEARCH	Agriculture
631	Speelman 2009	Estimating the impacts of water pricing on smallholder irrigators in North West Province, South Africa	Worldwide growing water scarcity has increased the call for economic instruments to stimulate rational water use in agriculture. Furthermore, cost-recovery is now widely accepted as a cornerstone of sustainable water management. In many developing countries, where agricultural water use is often still subsidised, water pricing policies are developed for allocating water efficiently and achieving …	2009	7	47	0	WOS:000270106000009	AGRICULTURAL WATER MANAGEMENT	Agriculture; Water Resources
632	Lee 2014	Benchmarking of service quality with data envelopment analysis	This paper proposes a data envelopment analysis (DEA) approach to measurement and benchmarking of service quality. Dealing with measurement of overall service quality of multiple units with SERVPERF as multiple-criteria decision-making (MCDM), the proposed approach utilizes DEA, in particular, the pure output model without inputs. The five dimensions of SERVPERF are considered as outputs of the D…	2014	16	78	0	WOS:000331682100018	EXPERT SYSTEMS WITH APPLICATIONS	Computer Science; Engineering; Operations Research & Management Science
633	Ashrafi 2012	AN ENHAMCED RUSSELL MEASURE OF EFFICIENCY IN THE PRESENCE OF NON-DISCRETIONARY FACTORES IN DATA ENVELOPMENT ANALYSIS	Standard data envelopment analysis (DEA) models suppose that all inputs and outputs can be varied at the discretion of management of each decision making unit (DMU). In some situations, DMUs can have non-discretionary inputs or outputs that are beyond the control of decision maker, which also need to be considered. This paper proposes an enhanced Russell measure (ERM) model in the presence of non…	2012	1	10	0	WOS:000305318700001	PROCEEDINGS OF THE ROMANIAN ACADEMY SERIES A-MATHEMATICS PHYSICS TECHNICAL SCIENCES INFORMATION SCIENCE	Science & Technology - Other Topics
634	Xu 2012	A data envelopment analysis-based framework for the relative performance evaluation of competing crude oil prices' volatility forecasting models	Forecasts of crude oil prices' volatility are important inputs to many decision making processes in application areas such as macroeconomic policy making, risk management, options pricing, and portfolio management. Despite the fact that a large number of forecasting models have been designed to forecast crude oil prices' volatility, so far the relative performance evaluation of competing forecast…	2012	5	38	0	WOS:000301630100022	ENERGY ECONOMICS	Business & Economics
635	Chen 2010	A unified model for detecting efficient and inefficient outliers in data envelopment analysis	Data envelopment analysis(DEA) uses extreme observations to identify superior performance, making it vulnerable to outliers. This paper develops a unified model to identify both efficient and inefficient outliers in DEA. Finding both types is important since many post analyses, after measuring efficiency, depend on the entire distribution of efficiency estimates. Thus, outliers that are distingui…	2010	11	32	0	WOS:000273416100020	COMPUTERS & OPERATIONS RESEARCH	Computer Science; Engineering; Operations Research & Management Science
636	Razzaq 2013	Efficiency Analysis of Basic Health Units: A Comparison of Developed and Deprived Regions in Azad Jammu and Kashmir	Background: The current study aims to measure the efficiency of primary health care units completed in health sector of rural Azad Jammu and Kashmir (AJK) and to compare it across developed and deprived regions. Methods: Operational efficiency and beneficiary efficiency of a total of 32 Basic Health Units (BHUs) were measured through Data Envelopment Analysis (DEA) by using different input and ou…	2013	0	52	0	WOS:000327743500004	IRANIAN JOURNAL OF PUBLIC HEALTH	Public, Environmental & Occupational Health
637	Imanirad 2015	Partial input to output impacts in DEA: The case of DMU-specific impacts	Data Envelopment Analysis (DEA) is a methodology for evaluating the relative efficiencies of a set of decisionmaking units (DMUs). The original model is based on the assumption that in a multiple input, multiple output setting, all inputs impact all outputs. In many situations, however, this assumption may not apply, such as would be the case in manufacturing environments where some products may …	2015	1	18	0	WOS:000353737900015	EUROPEAN JOURNAL OF OPERATIONAL RESEARCH	Business & Economics; Operations Research & Management Science
638	Park 2016	Emergy and end-point impact assessment of agricultural and food production in the United States: A supply chain-linked Ecologically-based Life Cycle Assessment	The concept of tracing the ecologically-based life cycle impacts of agricultural and food industries (AFIs) has become a topic of interest worldwide due to their critical association with the climate change, water and land footprint, and food security. In this study, an in-depth analysis of ecological resource consumption, atmospheric emissions, land and water footprints of 54 agricultural and fo…	2016	2	120	0	WOS:000370454600012	ECOLOGICAL INDICATORS	Biodiversity & Conservation; Environmental Sciences & Ecology
639	Gajewski 2012	Data envelopment analysis in the presence of measurement error: case study from the National Database of Nursing Quality Indicators (R) (NDNQI (R))	Data envelopment analysis (DEA) is the most commonly used approach for evaluating healthcare efficiency [B. Hollingsworth, The measurement of efficiency and productivity of health care delivery. Health Economics 17(10) (2008), pp. 1107-1128], but a long-standing concern is that DEA assumes that data are measured without error. This is quite unlikely, and DEA and other efficiency analysis techniqu…	2012	3	30	0	WOS:000310130900008	JOURNAL OF APPLIED STATISTICS	Mathematics
640	Monjezi 2013	EVALUATION OF BLASTING PATTERNS USING OPERATIONAL RESEARCH MODELS	Blasting is one of the most important operations, which has a great technical and economical effect on the mining projects. Criteria such as fragmentation (operation ultimate objective) and ground vibration, flyrock, airblast, etc. (operation side effects) should be considered in the assessment of blasting operation. A suitable pattern should be able to provide both reasonable (required) fragment…	2013	2	37	0	WOS:000327025500020	ARCHIVES OF MINING SCIENCES	Mining & Mineral Processing
641	Iliyasu 2014	A REVIEW OF PRODUCTION FRONTIER RESEARCH IN AQUACULTURE (2001-2011)	Most research works on the production frontier in aquaculture focus on efficiency measurement using either Stochastic Production Frontier (SPF) or Data Envelopment Analysis (DEA). The studies on productivity growth in aquaculture were limited, perhaps due to lack of time-series data. Nevertheless, total factor productivity analysis (TFP) in fish farms has started gaining popularity in recent year…	2014	3	88	0	WOS:000340204000001	AQUACULTURE ECONOMICS & MANAGEMENT	Business & Economics; Fisheries
642	Muller 2008	Efficiency vectors, efficiency and performance measures: new methods for ranking efficient organizational units	We present and discuss measures for analyzing productivity in deterministic frontier models. A new efficiency measure is introduced allowing for discrimination among efficient organizational units. In addition, a new performance measure for analyzing productivity of organizational units is presented. This measure fulfills various properties of efficiency measures but relaxes the indicator propert…	2008	2	21	0	WOS:000259733700001	JOURNAL OF PRODUCTIVITY ANALYSIS	Business & Economics; Mathematical Methods In Social Sciences
643	Lopes 2013	Public Green Space Use and Consequences on Urban Vitality: An Assessment of European Cities	The promotion of quality of life is becoming ever more important in a scenario of regional, national and even international competition among cities, triggered by globalization. Public sites, and green spaces in particular, which are available in varying extent in all urban areas, can bring important benefits to urban vitality and, as a consequence, to quality of life. However, cities are intrica…	2013	3	43	0	WOS:000322703200001	SOCIAL INDICATORS RESEARCH	Social Sciences - Other Topics; Sociology
644	Sueyoshi 2016	Undesirable congestion under natural disposability and desirable congestion under managerial disposability in US electric power industry measured by DEA environmental assessment	This study discusses a new use of DEA environmental assessment to measure a possible occurrence of desirable congestion, or eco-technology innovation, in electric power plants. The phenomenon is compared with an occurrence of undesirable congestion in this study. The identification of undesirable congestion is important to avoid a cost increase and a shortage of generation. However, the identific…	2016	2	60	0	WOS:000375358100016	ENERGY ECONOMICS	Business & Economics
645	Perelman 2012	Measuring the technical efficiency of airports in Latin America	Relying on a unique dataset this paper uses Data Envelopment Analysis methods to compute an efficient production frontier for a representative sample of Latin American airports. Latin America has implemented a wide variety of private sector participation schemes in the airport sector since the late 90s. To assess whether privately operated airports had higher rates of total factor productivity gr…	2012	7	32	0	WOS:000306942200001	UTILITIES POLICY	Energy & Fuels; Environmental Sciences & Ecology
646	Martinez 2012	Analysis of energy use and CO2 emission in service industries: Evidence from Sweden	This study analyses the trends in energy use and CO2 emissions for 19 sub-sectors in the Swedish service sectors following the classification of the International Standard Industrial Classification of all Economic Activities (ISIC) at the 2-digit level of aggregation over the period 1993-2008. This empirical study intends to examine energy use, energy efficiency and CO2 emissions using data envel…	2012	6	61	0	WOS:000307909800082	RENEWABLE & SUSTAINABLE ENERGY REVIEWS	Science & Technology - Other Topics; Energy & Fuels
[truncated: 6,662 more rows]
